# Supplementary material for: In Silico Identification of Specialized Secretory-Organelle Proteins in Apicomplexan Parasites and In Vivo Validation in Toxoplasma gondii
Source: PLoS One. 2008 Oct 31;3(10):e3611. doi: 10.1371/journal.pone.0003611 (PMC2575384; doi:10.1371/journal.pone.0003611)
Supplement: Table S1 — List of candidate microneme proteins for Toxoplasma gondii. (0.08 MB XLS) [file pone.0003611.s004.xls]

## Sheet: tgo.pfam.adhesive.SPTMPFAM.tran
id	description	SP_NN	SP_HMM	SP_ensemble_pred	toplogy	Length	Peptidase_S8	Etmic-2	GETHR	TSP_1	AMA-1	VWA	Rhomboid	EGF	PAN_1	Duffy_binding	EGF_CA	FAINT	Domain Architecture	sequence
8.m00181	rhomboid family domain-containing protein	0	0	0	i72-94o109-131i144-166o176-195i208-227o260-282i	293	0	0	0	0	0	0	1	0	0	0	0	0	Rhomboid-1 (103..251);	MARVRTLADLRTEDEADEHTPLYNAETGSRDSDSTSSGGAAPRSMPIRFLELLFPHFSLRSVVLAISIVDWIFYIVTVCLDTELPLIPAANILVHFGANYPPLIKQGQVWRLLLPVFLHANFFHVFFNVFFQLRMGFTIERRYGLLKFTGLYFASAIYGNLLSATAFFCNSLKVGASTAGFGLIGIQICEMALTWHRMRHRDRMLTNMVSFVLLMVLLMFTLNGGSIDQMGHLGGLLCGFSIGMLYNKELNDKPVWYPWASAAAIGILLALPAACFPILYAVDRHCHRDLSYI
20.m03860	subtilase family serine protease, putative	0	0	0	o	1161	1	0	0	0	0	0	0	0	0	0	0	0	Peptidase_S8-1 (769..1072);	MSVQGDVTEDNVEAVEEISRQIAREVHLQQLKRKRQKGKKKLPSASDQPNSKQPAAKDESGKGEAGNQRDPATKPGTAEKEARAQTVAEAEAGGNAASAVEESPDDNGGNADERERGETQETETAEPTEQSVGGPAREADEEGDVESRDERAENLESSNDSADGDVSSVGGRLIIGLTEITFPTSPQTTRVGAEVNQHKYGTPRGADNTQLSGFAYPPMSPDSEDAETDNRERTESGNGGETPLSRNVFDHAEAVREAKTRLQSDRLTELGIVKEMKVLENVGLVVLELNDDLSEDAIRETIKTLWQRNPSTWLIESDSEVTFRGRDEFASGDLVVVPDVANDAAELLQDVFHADLEFSEEHKREHPEKQTEAETEPLATGLHDDVREVGEAAARGEDE…
8.m00185	subtilase family serine protease, putative	0	2	2	i19-36o	969	1	0	0	0	0	0	0	0	0	0	0	0	Peptidase_S8-1 (339..640);	MSQNMEYVERRQKGGFRRWATCGFLCIGVFIVVTAGSKASITSDETEPQKPEATLERSGTLLSDLALTTAPTVSQRNGRREGDSHTPGPTDSPEIMRKHSKELDPDEAPSPKAVASEILFLRRSDTPSRRVVLSYSLKGCPSEKLEVGRAAGHSASLQGQEASSRTMNLLRDQVSRLLHAKKLVKKPESVSPRGEEILGYGQDYHVSLRVTVEMESRYLSALQMEVIQTLPEGVTDDEIIQIAKGLPCVEKAYHDSLKFSEQYLRHPVSDGDPDPMNTGTKRRPPQLSKGHSAHYSLDSLGERVTNAFETGDILSNVDADVQVPPNDPSFRLQWNLQDKAEFGLHTERAWQLWTGQRRPMVIAVIDSGCDLDHPDLNAKKWHNPGEICNDGIDNDGNGF…
38.m00001	thrombospondin-related protein-1, putative	0	0	0	o849-871i	968	0	0	0	1	0	0	0	0	0	0	0	0	TSP_1-1 (635..697);	MSEAAYSAERGWDPETMTCKCPNDAPACSAEQATYNLINHSSVALGQGAICAAATGTVSGIARHFKRSTLDLCGDLSKLSPLSWEQLPLPPYMADDVILDDEVIRSGHYLCTKSYHHVFCRSSLITTSTTTPEPKWDWPARQDCVPGEWTSWSKCSMDCYVGSGALPVKSRSRSVLIDRRGTGNVCVLEDHTLCKVGSEVPYCEDLCWITDWGDWSGCEQKVLQIGQAAVRARTKLRHIFMGTGGVCSSDHIQYDYSGCKSGMDSSGGREDDSAHSMVEQKSRVTDAGCKKSSGWSACSLPCQQPGANAVTQQFQLGLPETVTASTTSYCASRSRACVEKKPPCVLDVAPDCSLVKPRYDSPEEALYCHELCNNALTRCREQAALQFQTQWECIMAFIN…
38.m00003	microneme protein 6 (MIC6)	1	1	1	o288-310i	349	0	0	0	0	0	0	0	1	0	0	0	0	EGF-1 (40..79);	MRLFRCCAAAVVAAESLLWLKNGSPFFAFLPGNGEIADNCSGNPCGGTAAGTCINTPSGYDCRCEPGYVLGVENDQVTCMMPSGVPMANFVQLSEKPAACSSNPCGPEAAGTCNETNSGYICRCNQGYRISLDGTGNVTCIVRQESGCEENGCGPPDAVQSCRRLTGTAGRLCVCKENFIATIDASAHITCKRVPPHYRKPPFEFGKGGHPVDSEPSKRQREDEGESREPESDSTEPGRDQERRTPLEESQEPEGSTPDSQQSRGGSGSDSTESEEQGKEREEGSGHAGAIAGGVIGGLLLLSAAGAGVAYMRKSGSGGGEEIEYERGIEAAEASEVEVLVDLDSKTWD
41.m01321	subtilisin-like serine protease, putative	0	0	0	o	1880	1	0	0	0	0	0	0	0	0	0	0	0	Peptidase_S8-1 (533..842);	MEGGPKTTGADKASSSLTLLVSLLGTRRQREPTSDGKAEVKPGEENRKLPGQVTTLSSINEILSLGEKKHLELSIRNPYPYDGQLIVTVDTGEVSPPAQAQTASFTHHGGFGHADFTWEDLAALVHRHKEEGKKQTLEESKKNEKETDRPNAGEEEESRDVQDSPFVVRPSSQANRRQQEREDQRPLSTSGASNSYSPFRPFSSSSFSRVNSAYSSESLSFSPWSSEDSSSSDSSYSAFPSSRRRVAEKKSITEVAEEVERNEEAVEDDDIRQDAGDTEGEEGAAQSEEEQEPETSKTHEEESLCTEEGYSTETEKSAPGRRTQQRSSATTNSGDETDWDVRERAGGKPSGEFGTSSPSKHKRPPISVARTDLPPRLVIKLKEGTRALEFERRTREFQR…
42.m03281	thrombospondin type 1 domain-containing protein	0	0	0	o3851-3873i	4352	0	0	0	11	0	0	0	0	0	0	0	0	Notch-1 (357..398); TSP_1-1 (405..456); TSP_1-2 (463..511); TSP_1-3 (518..583); TSP_1-4 (651..699); TSP_1-5 (713..771); TSP_1-6 (778..826); TSP_1-7 (833..878); TSP_1-8 (892..945); TSP_1-9 (1061..1110); TSP_1-10 (1117..1165); TSP_1-11 (1173..1222); Notch-2 (1713..1745); Notch-3 (3165..3199); Sushi-1 (3770..3824);	MEEAAGWPRRKTCRDIALPPKECLCGSASTILSPGTNSWLSASLRSSVTHALRSSRRVARVSAVGCAQTLFLLCLLLPLRFHSGNELQAFYSPLTFAATSNVLGESVQDDFSATSPDCSLGSSGEGASCLLAYAFDAPDPFHLLRTTPKSAFPHLYLQDAPGGASASALVAVSSRRLSLQDAAAASPPKLHTSPLPESREFRTSPFLDRGTDFREIPPETTPAENALGRSSARLLSDAEIFDFAVRRLQGFGSLFGGSGAGSSSDRAKKRPGSFDLDADENLSSTSLSSGPGGRKVLVSNGLVCEDDARVEEFGAKCKLIARSLGGRLGCEKKLSEIAPDGQLPPTIPAFSRVADACPLTCGLCEECAPGCALWFLGNTLCDEACNNALCQFDGGDCWS…
44.m02635	subtilase family serine protease, putative	0	0	0	o	578	1	0	0	0	0	0	0	0	0	0	0	0	Peptidase_S8-1 (133..419);	MPVTATTIASYEAYTRKKFSVNVPAVVRGREAGEPSERPPSRCVMSDETLHRVGIDIIKLTECPSVQGGDLKLVFERDPCVASVEFDQVVTIVGGETDLSFGRSTAVGANQLNLSPDVTPKDRESPKEQPYWRDIARFDAAYNLAECLRSETVAVIDTGIAYNHPSLRKNIWKNPGEIAGNGVDDDNNGFVDDVYGFNFISNDGDMSDDNGHGTHCAGLIGGLKDSATGAQGVCGATTIAGLKFMGENGSGATSDAVKALNYCIQMGIRISNNSWGGPARTDALERAINKSHEAGHIFVCAAGNSGQNIDRSPSYPASYTSPNIVAVAATDASDEIAAFSNIGVRSVDVAAPGVSILSTYPPDTFKVLSGTSMASPIVAGLAALLVSLPFEDHMEIKQA…
44.m04666	PAN domain-containing protein	1	1	1	o	338	0	0	0	0	0	0	0	0	3	0	0	0	PAN_1-1 (45..112); PAN_1-2 (115..186); PAN_1-3 (193..262);	MVSKRVQTALAVLLPGLLLAKSGVQRVDAQVDAEDLLRLNIPNDCPVQQEQTNFQMAEFTGVPFNATCQRYCAEHPECAAFTYHADSRRCVLHSRTGNLAEKATARFSRKRCPTCLLDNFNVADTEDDYLVIAMTVQGCASECRTRGCNFYVYDKESKKCHFKRHRDGIQSAIRPQQGLQVGFHNCRNTDSWCFAPNHTLQGETLKTTTASGPLHCSEICLNHAGCAAFSFDVGSKACHLKPASAFDHVAPQNGSFFGPPGCGLPQACETQGKRRAGDFLMSFSPNSIKTNKGCQRRCQENHRCFHYSFGPEGCFLHGLGSVAEDVEGYISGDTNCGI
46.m01639	PAN domain-containing protein	0	0	0	o	1931	0	0	0	0	0	0	0	0	13	0	0	0	PAN_1-1 (6..75); PAN_1-2 (82..156); PAN_1-3 (162..237); PAN_1-4 (244..319); PAN_1-5 (327..402); PAN_1-6 (409..484); PAN_1-7 (490..565); PAN_1-8 (661..732); PAN_1-9 (744..817); PAN_1-10 (827..900); PAN_1-11 (909..982); PAN_1-12 (1063..1151); PAN_1-13 (1461..1535);	MELNVDYYGHDIKKIEDQRVDSAAACQSLCQATSGCIYWTWVSQTEHCYLKDLHALLGRVQSQQTVGMVSGPKYCTPTPPGCHEWDVDYQGFDIKKIEGQCSSAKHCQHMCQGTAGCSFWSYVSSSKSCYLKSNLALNGRHADESTLGMVSGPAFCPLHPVCKEDNVDYSGYDVQKIESGDVASAKECQALCEKLPECSFWTWVSYKQNCYLKNYFALIGRDAGPAASGMISGPKRCAAVPQACHEYNVDYRGHDVKKLESGQVFSADSCRALCQADQSCHYWTWVRSTNSCYLKDQYAPLGRVQDSSTFGMVSGSRRCGEQFSGSCYEVGVDYYGYDIEKLETGEVTTPSACQALCKNRAGCYYWTWVQTTQSCYLKNPYALQGWMRDSTTMDKISGA…
46.m01644	PAN domain-containing protein	0	0	0	o	473	0	0	0	0	0	0	0	0	4	0	0	0	PAN_1-1 (54..129); PAN_1-2 (218..290); PAN_1-3 (306..381); PAN_1-4 (395..469);	MCRATQSCFYWSYDQAANRCFLKNQYALQGRVRNESTKNFVSGSRDCVPKPSQCHELDVDYRGYDLKKIETQQIQSYHVCQEICRVTDGCHYWTWSSQTFNCYLKTDHAFSTRVEDQFSVGLVSGPKRCAPAGASCWEYGVDFYGYDIQKIEDGSVISAALCQGLCKQKPLCDYWTWNSETNSCYLKNSSAPLGRLQDLSTAGMISGPRECPATQPDCRELNIDYYGNDVHKYEDGDVTTANECQWLCQNKADCFFWTYLTEQRFCYLKNYAAAGTRVPHNDAISGPKNCLTTTTGDIGNSSTGTCFEHDIQYVAPALPHSARVTGPEGCQALCQAEPLCTVFEFYVHSERCIMKDLSQLSPLDPVYKRTVPGIISGPRECPTTVTTAPPVSSGCFQVG…
46.m01670	subtilisin-like protease, putative	0	0	0	o	916	1	0	0	0	0	0	0	0	0	0	2	0	Peptidase_S8-1 (447..752); EGF_CA-1 (813..850); EGF_CA-2 (852..902);	MAPELRNTAEQPFVLGNTVDVPSSSEEPGNREEYGLLNETRSAPREEQQGIKPETLDFEKGISFVLRPSEGESLLLAGVSSASAEQTDVEKQESAENVKNFSTEVLEGAANLRGRSISPALLPSSSPFPSRASSASSTPDSTALVSSLPPTLASALVSGLSEHLASSFPLFNPSLLPESRWAFSGDEHNLLCLIGPGGSCSKTPTPTELLGLLNESTEWILTPTATILQSIGRTVDKMISGFVLRTAPVLPNYRRNVIISYRGFKPFMLLEMLAQRNHFLHHLSSLFSSLQPIRSIYLRNLGMEIFELPDVLGLGEFMKAALGLRQYVDHVFEDQELTDFDDEKQSASAEERAEPGLISFADEPEASGAADDKSSRQIPGERSRNRQKEDPCDGFNSPN…
46.m01678	subtilase family serine protease, putative	0	0	0	o	1366	1	0	0	0	0	0	0	0	0	0	0	0	Peptidase_S8-1 (988..1273);	MNLRSDDSDIDPAASNRISGRRGEARSLGLPTREVNYGRTGGQSSSTLGGSLRVQGVSALPLSAFEVHAIESKDDWQPRSSQEGPSHQDVSLDASSPMQKLHRLVGDASELQDAASRPASDDTLNNEKRNSVPLLPGKRAGDANFLSEPRGVATNNSPSSQPDTSRVNSATANQPKRKTTKARNSVPDSGQSSPRGQMVVVNVEALGSPIDKDTGRPLFYNDRILVGWRCSDHELLALKALEMEEEEEEDDVPQGSSLSAPASMDDPNASITDEKPQVGIPCAQSGFDPLTLGASQSEIRLCGYVPPDLGIDIRSLRDSRQTTSSASASSNPAVPLDLSQVSALWPNTRRPRNNNENSAHFGNFNRHGNMSPADSPSAVFASSDNSKRRTSTPGQPGLS…
20.m03707	EGF-like domain-containing protein	1	1	1	o321-340i	345	0	0	0	0	0	0	0	1	0	0	0	0	EGF_2-1 (91..130); EGF-1 (136..162); EGF_2-2 (136..162);	MTGQLWCCMLVMSALCLPARSQVDFSIVAGEGNMITGFAGPSGRGDTPSARAGASLVHLRNYLVLFGGTNNDGTFNDVYRYDGYTISRQTCGNSLEQAVGSLVHEKVCSGNGACINGSCSCNRNWVSHDCGEKDGCPLGCRGHGFCLSGVCHCLPGFSGETCYSVRRFIWSAWYFHYKIMIEYGLDRESYVPALVIKGTAMATELVTVTGFVNASSGCEQLTEPGGSRTGQPAGTPVTDSSELPGSPEPEAGIFGIPGAPDVINALEPQIPGMPRTDIPIPEAKIQPPHANMPTVDIRSPLPNPPSYEATIPYIPVGMKVVVGALSILAGGATVSLMYAVNQKRK
20.m03716	fibrillin-2 precursor, putative	0	0	0	o	894	0	0	0	0	0	0	0	3	0	0	7	0	EGF_CA-1 (206..244); EGF-1 (209..244); EGF_CA-2 (246..285); EGF-2 (250..285); EGF_CA-3 (287..327); EGF_CA-4 (329..374); EGF_CA-5 (573..619); EGF_CA-6 (696..737); EGF-3 (700..737); EGF_CA-7 (739..778);	MAPQHSSPSTQPYPSSYAGTVAPGSFSPVPAQPSNSLPLPLSVSSLALSPVPDPRSVAPYSAPLPDRDPAGMPSAYQRLPSPAPSVNSPNSIMFTESPQQAPGFLSSLLPSRSSPGGFLGLTGSGEGGPGPSIQQLGTLMADIATCDPKTEGVCCLARNYCDPNATCFSDAAPDSVFDILNAIPRCTCREGFEGDGRTKGTGCSNIDECATGQAGCEQICKDFAPGYACSCYDGYMLKANGKDCQDINECLTANGGCQHVCVNTPGTFFCDCAAGFVLGQDGRSCTDIDECALDENICEHKCENLPGAFQCRCNSGYKRSVDDPRKCVDRNECVEGLGDGPPACAPDGSEECTNTPGSYTCSCAKGYRRLQTQQTKQALLLEDSYEEAPRQNRRKWTGG…
49.m03093	microneme protein, putative	0	2	2	o	322	0	0	0	0	0	0	0	1	0	0	0	0	EGF-1 (141..181);	MQGTRNSALHCRDGVPSAGAAEEHTRCPPLRFSSGARAHFRPTQVCLVAPLLALLGALFTSVSGFRDLPSQSEWLCRISESGQRCGDVYANEVTQQKGGICRAGDCCARTAVGSSGMFGDICTSDEYQCRHHKDQFSFGKCDLKNQCHRCSKNSRCHQDNSENGGVWCQCPPGGEGSGITCKVDPCKGNPCNNGICLPKEDDESAFECQCYPGYTLMEDSMGRYRACVDYCGAGVCGEGALRCLNGESRHMCICKEGYVNQTLNGFDTCVPLDLCSVQPCGKPEAVVACKTTSTTTYTCECQVGFKETKLDGRPYCAADVSN
49.m03194	subtilase family serine protease, putative	0	2	2	o	970	1	0	0	0	0	0	0	0	0	0	0	0	Peptidase_S8-1 (217..936);	MNACIQQPLHHRKRTMAQISVPPFYKVVGSGLLNKRKSCQSRQRRGVTLFLVASLVLCLLPACCSQSQPTGQTTPEAPNTPKDRPEIENLGIPSLTAGGSKEKLHSAEENTRGSPVWSRDTTALFSIPPSQENGDDSTRESTGQRDKTAAADTGNPNVLIVCGRSTCDKRALENAAREAMERAANDRYRYKTQGINGDFGNPDKVFQGQSQGPENPQAGARKNTEEVWAQTGSQPFHVSLFYGEELRKLTDEHAEGETRRQRVVDGAADPSKRNDTLRSEADDQTAKAEENQGNTLSGSDTRRDAQTRERVQLSESLEGAENRSPPPQPGDRFLSPSRKFPTFAASGFPRPDDSASASATTSPLPSDASTFQSSEGHRSLRLSPSRASALDKPVVDRTD…
50.m00002	microneme protein 8 (MIC8)	1	1	1	i13-35o877-899i	957	0	0	0	0	0	0	0	2	0	0	2	0	EGF-1 (402..440); EGF_CA-1 (402..440); EGF-2 (445..481); EGF_CA-2 (486..524);	MRVSFNVPLHRTGFVLVCVIGSLCWCIAPAPECVFPATGLGPAAWNHPGSLAQMRAESKGVLSVTGICDRNPCGPHGNCIPNLSTYTYTCSCEGGYVEAAVSGKPTCQRKDPCDTSPCGTKEAVKECRPNGQYYACICQAGYQVVSTNTGSRCQRIKSTTTPCSSQPCGGPEAVEACLVTGPTTYSCTCASGYETITTEQGERCEKTDPCLSNPCGASKYVQSCTATNTGYTCECVKGAKKTGSDSAPMCVAGESDMTQWYVAGGIGGCLCLFAVANRIWCFFAWRMVVRASFLKEMDSIFVSAIRQNVQHTHSALLAKLKEPPDPDDENSWLCRISKKYDACGSREYSDKGLKWTFCPEDFCCSKTACFYGSCGSWCHDNWALCSSSIIYHDEYSYGK…
50.m03154	thrombospondin type 1 domain-containing protein	0	0	0	o920-942i	1122	0	0	0	1	0	0	0	0	0	0	0	0	TSP_1-1 (410..461);	MRQHVSYRIHLFKQRDSQSKYISLDAYLHKPVHIWIHMRMLVLVQMVALAQVQDLTPTSVSTDRVAVVISNLKTNSLELSLVVDESVNFSTVAVGILISGKQNPDLAAGLSPLLNRYHLQFESGVVATCMGACRSALPASVQLHCQDECALNIFAPSVHTKCMSDCESLLVAQYEECAGQCTATGTASCQRKCKQFLGNKCDSTASSDVAACLEFVTPPSVFEQCTLLVEYSVSEGGASDGLEIEEETTPSQTYENCIIVDMRDGRFTAFTGWDSRVASCKCPNDFRACTSETVNTQNHWRTELLASAGLCKEQPDGRFNAVTQQLWSTTGDLCALAADEQQPPISWTSNMLPAYVDQDVVLDNSTIRSGDYQCREIWHYVVCPAAATSTTTQEPPVPP…
20.m00002	microneme protein 2 (MIC2)	1	1	1	i7-29o	769	0	0	0	6	0	1	0	0	0	0	0	0	VWA-1 (76..259); TSP_1-1 (274..319); TSP_1-2 (343..399); TSP_1-3 (407..467); TSP_1-4 (474..528); TSP_1-5 (535..596); TSP_1-6 (602..644);	MRLQREAVFGLMFACGMWMWPSEVAGGGWSIVDALRKRYDTSRGGDANGVDTSGVEDVIQSESAIGAAEGCTNQLDICFLIDSSGSIGIQNFRLVKQFLHTFLMVLPIGPEEVNNAVVTYSTDVHLQWDLQSPNAVDKQLAAHAVLDMPYKKGSTNTSDGLKACKQILFTGSRPGREHVPKLVIGMTDGESDSDFRTVRAAKEIRELGGIVTVLAVGHYVKHSECRSMCGCSGTSDDDSPCPLYLRADWGQLATAIKPMLKEVCKTLPQDAICSDWSAWSPCSVSCGDGSQIRTRTEVSAPQPGTPTCPDCPAPMGRTCVEQGGLEEIRECSAGVCAVDAGCGVWGEWSAWSASCGNATRKRERTRYNDPPPQGAGRRCENQDPPVLQEQTEEATLAPC…
50.m03236	subtilase family serine protease, putative	1	1	1	o	653	1	0	0	0	0	0	0	0	0	0	0	0	Peptidase_S8-1 (339..635);	MYPWHSLVLLLFFIYPYVDLVVGRAAGSDKKYNGSQATQEISGFAEAPKSAEREAWISTEHLKRALCKKYYTVVLGMHPSFSVDKLDCEHRPDPEERIIESSELRFMDPAQVRQDRIEALKRLQKEVKTSPTDRVIVEWDTSCLKDLPSRVVESTPSQYDGSVPVFDEYELHDSSERIVLKRGVYLRDRIGLKDKTDPEVRQMLKGREYALGIIASALGLQVGGPGHGVPCEGQCRKELQNVMLAKDVPTLEAAHYSRLGVDVLHLKNLKKHKEIWGITKASEIPAVVRRLAEKRETTSTANGERNMAASAREATSCILKMSDDQKREVQVPDIAKTPMAATGGNAIADDFVVAVLDTGCFIHQDFIDGFDIENSRFWINKGETDCENRIDDDGNGYVD…
50.m03259	subtilase family serine protease, putative	0	0	0	o	526	1	0	0	0	0	0	0	0	0	0	0	0	Peptidase_S8-1 (187..469);	MRALRRSLSRNSAYKASHKSGLRMNESAHEDIEAIPLTARVIDEYAAYRTKVISLDSAKQPEQVGEDFEPVRCSISEESLKRVGVDVIELRNCEMVGGDEMKEALETDPCVASVEYDEELSIDSLQFPAAERDTSEDDPHANSPSPSSDRFSDRRRIATTSPSAANSIGEPLVSVDAPADGGAGYWRDKSGLNDSLYDLADCDPKRVVAVIDTGVSYTHPALVKNMWVNQNEISGNGIDDDSNGFIDDVYGFNFRENKGDPMDDHGHGTHVAGIIGAIKDQNSRVKGVCGNTSIAALKFMGANGNGSTSDAIKALNYAVQMGIPLSCNSWGGPTWSEALIAALEAAESVGHLFIAAAGNQGRNTDEIPHYPASYRLANVVSVAATNSEDQLAPFSNRGA…
50.m03279	PAN domain-containing protein	0	0	0	o	1900	0	0	0	0	0	0	0	0	4	0	0	0	PAN_1-1 (1294..1377); PAN_1-2 (1456..1541); PAN_1-3 (1574..1641); PAN_1-4 (1668..1739);	MTEATTAVDAEVLATDGLAGDAAGTPGESDGATGKKKRRGKKRRSKKGEKAGDAAATPGEGGVGSEMTEATTAVDAEVLATDGLAGDAAGTPGESDGATGKKKRRGKKRRSKKGEKAGDAAATPGEGGVGSEMTEATTAVDVDLLATGGLPGDVSVTREVGTEVTEDTTAAEIDQLGSDGLAGDAAGTPGESDGATGKKRKRGEKKHRSRRREKRGRAGATRGETAADAEKTKKTTLAVLDLLASGLTSDAAAMPGDSDGATGKKRKRGEKKHRSRRREKRGRAGATRGETAADAEKTKKTTLAVLDLLASGLTSDAAAMPGDSDGATGKKRKRREKKHRSRRRERSSKVATLAGEGDAVEGEMPQDEGVVEVAASGDDTSTRSVAQEGLDSVKNAKKT…
52.m01652	PAN domain-containing protein	1	1	1	o	654	0	0	0	0	0	0	0	0	7	0	0	0	PAN_1-1 (27..100); PAN_1-2 (106..178); PAN_1-3 (190..262); PAN_1-4 (309..378); PAN_1-5 (426..493); PAN_1-6 (507..574); PAN_1-7 (582..650);	MKLECFGLAALSAALFAGKAEAVAANCFKADTDYFGYDVDKIFVGAATESAEKCQEACRNREDCFYFTYIPERKQCYLKDNQAPNGTVTNPLAISGPKFCYPTGTCFEYMTDYVGYDVQKIEDQSVSQADDCQRLCASNDQCFFWTFIPSKHNCYLKHNGATVGRTPHSEAISGPKSCTGGSPNDQGVPCYEPDTDYFGYDIKIFDNNLVGTAAECYGLCLSFAECKFWTWVPALRNCYLKSEYAPLGRVHAPGTISGPRDCNGSNLPPFVPPPPIYPPTHPHPPPSPYPPYPGHTSTTTPATPPAESCYKAHVDFPTGTLKQIVTDDAYACQKLCQAEAACFFFTYKADILECALKGSFAANAPIPRRHALSGSKYCADKMPPEFQPLHNHVPTPPLP…
55.m04618	neurogenic locus notch homolog protein 1 precursor, putative	1	1	1	o	1607	0	0	0	0	0	0	0	8	0	0	0	0	EGF-1 (102..135); EGF-2 (292..329); EGF-3 (380..420); EGF-4 (556..593); EGF-5 (644..684); EGF-6 (820..856); EGF-7 (902..943); EGF-8 (1079..1116);	MRVPGARSLWRQFLLAGGCVATCIVHDASAIHERGLHFLAQSGSTHQLTDNTAPPSLFALSNYARGRQIDDVGQAAGGSGVTDVDPESSAKPQHAYIGAGSCESNPCGEDADCTENSLGHACTCHLGFFWDGQLCISIREHHMCAPGQPVDLNVRNEYECECIPGYVVGTGTAPNGAAVETCVVETCPDGYYRDGDSCKLPTNDLCEPGRLGPQTNPNEYTCKCPATHFVETFVGDGNVNLQRCTPDPCYGQCSSGTCTRSTSEESGFTCECPEHYSVVTVGDKQVCQAGPCAENPCGDPEIGHTCRATSDTEYTCSCAPGYVFNGVTCAESSANPCYPGTVATTDGLGGYTCNCTAGYMAENIEDSGDVTQQRCIEDVCYNKCDNGTCSRTPRLGSDS…
55.m04840	von Willebrand factor type A domain-containing protein	0	0	0	o861-883i	929	0	0	0	0	0	2	0	0	0	0	0	0	VWA-1 (21..213); VWA-2 (255..447);	MKRAAHEVTGLGQACKLKNVDAVVVLDSSMSVGAEHWQELLKLTKQFGDTLDSSAGHSRLGLVSYSDSVTVLRKLQKIPSGTAQFEKELGAASFMNGNTFTPKALDSAYELFKETIHEDSEGAEDQEKRRLLLLATDGCADIYGKEYGSLEHHYRAAVGNLDKVPHLHTLVLGIGKQVCVEELRYIAGCDPRSLDAPCPSLLLTSWDSLQKDLRRLDKDVCEEITMEEKEDQEMPPVVPETPEISTTTCHKGRVDAVAVLDGSGSISRADWKKTRDIAKLFSGALNIAEDQSHVSVVRFSTTARADWSLVQPVSWTEKQLTNRISRLPQPYGGTNTPAALEEAYKIFVTSMNNRDEHDSEHVHRVLLLATDGCVNQWDRFKFRTPEAHLHDVLERMSSL…
55.m00005	apical membrane antigen 1, putative	0	2	2	o485-507i	569	0	0	0	0	1	0	0	0	0	0	0	0	AMA-1-1 (37..550);	MICSIMGGLRSLRAARPYSHQSNTETKHMGLVGVASLLVLVADCTIFASGLSSSTRSRESQTLSASTSGNPFQANVEMKTFMERFNLTHHHQSGIYVDLGQDKEVDGTLYREPAGLCPIWGKHIELQQPDRPPYRNNFLEDVPTEKEYKQSGNPLPGGFNLNFVTPSGQRISPFPMELLEKNSNIKASTDLGRCAEFAFKTVAMDKNNKATKYRYPFVYDSKKRLCHILYVSMQLMEGKKYCSVKGEPPDLTWYCFKPRKSVTENHHLIYGSAYVGENPDAFISKCPNQALRGYRFGVWKKGRCLDYTELTDTVIERVESKAQCWVKTFENDGVASDQPHTYPLTSQASWNDWWPLHQSDQPHSGGVGRNYGFYYVDTTGEGKCALSDQVPDCLVSDSA…
55.m00014	microneme protein 7 (MIC7)	0	0	0	o284-306i	339	0	0	0	0	0	0	0	0	0	0	4	0	EGF_CA-1 (55..97); EGF_CA-2 (99..143); EGF_CA-3 (145..184); EGF_CA-4 (188..228);	MGGWESKDACESGGTAFCGTVANSAGCIALSKEFYCTCLPGFQPEGRRMNSSCVDIDECARGIGLCFSKIENSECVNTPGSFECRCNEYRTLKNNVCEDINECLDNRGGCAEHTDCINNDGAAVTCRCLPGYTGNDGKPGRACKDINECEEPDHCPENSVCVNTPGSYRCECKTGFAKDAEGMCTGKDFCVTGENGCDPNFATCTPVVGSYACACKDGFQGSGRKGECKPLPGSEYKACELLGLHCGRYQGCASDNAGSYRCAALTKVQQVKVLLSEGPGTETPLWLWCCVALAAVIFVGAVVYGVRYFLKKWKKTNESEDDALLRYGYDYGAAHSFRG
55.m05050	rhomboid family domain-containing protein	0	0	0	i60-82o110-132i145-167o177-199i206-223o228-245i258-280o	283	0	0	0	0	0	0	1	0	0	0	0	0	Rhomboid-1 (104..249);	MANIRTLSDYASSPPRGSSALEGEGRQGGSPLPLFFPSGTQSGENVSWIQWLCPGIHLKSPIIIISFVQIAVYIASLAAGLAPNEILAPTPQTLVMFGANIPELIRVGEIWRLICPLFLHLNLFHILMNLWVQIRIGLTIEEKYGWKMLLAVYFGVGVLANMISAAVLFCGQMKAGASTAVFALIGVQLAELALIWHAIQDRNSAIISVCICLFFVFVSSFGSQMDSVGHIGGLVMGFAAGIWLNENSDIKPTWYDRARLTSQVALAAAPILSCIFIFLVPRC
57.m01859	hypothetical protein	0	0	0	o	697	0	0	0	1	0	0	0	0	0	0	0	0	TSP_1-1 (533..579);	MSADPRRILTGEYECVVKGGTDASTFLDEHSAGASTTTGLVTWDAIQAGEAAPTASEIGGAGGISSFVATQASQGLNMISYTDTDSSDKRAAIDRLASQNPASAGLLQLSADRSVNKVWFTQGAFAAQYVPDGTQPATIVTVGMTAYGGPPANSAVASWEHADFACGAADTFAISQGLTPRHTTASTPQIICSNASSEACTELQAVNEAIKNSRPKTVMLEGIACHREGKAFGLLFADGTVLAFGAADRGGTMSAEAKGDLSTFDATRSQRVKKIVATQGAMAVLLLRGSVYAWGLDQFGGTLPSPEPTGVVDLVANDVGFAALTGGGSVYTWGKGMVVPSRLAGVEIKKIVGEKTCFAAFDAKGGVYIWGLGSNEGAFCNEEFVGERPTISQNFSDVK…
57.m01872	microneme protein, putative	0	0	0	o	2286	0	0	0	0	0	0	0	16	0	0	26	0	EGF_CA-1 (405..445); EGF_CA-2 (447..487); EGF_CA-3 (489..530); EGF-1 (493..530); EGF_CA-4 (533..574); EGF_CA-5 (576..620); EGF-2 (580..620); EGF_CA-6 (623..661); EGF-3 (626..661); EGF_CA-7 (663..702); EGF-4 (667..702); EGF_CA-8 (704..745); EGF_CA-9 (747..786); EGF_CA-10 (832..874); EGF-5 (842..874); EGF_CA-11 (876..914); EGF-6 (880..914); EGF_CA-12 (916..956); EGF-7 (920..956); EGF_CA-13 (958..99…	MPGEKKRKDSWQEGGGEGDSGAWNGMVRMEGQPKRCFYVSQDITPELLVSHFGQALPERQLERLLLLFDSAREIDRGLQFIRRVHAADAPLLKALSTTPDILRAFEGLRRRVREAVNRIDGEERHLLQRCQEEQLLQQVRRHEQQEAAVLLQHHLPTGGLTGGRVVAETCPARFTAWTYCGGQNAMQERHNVACANIVESRECEKPQSCGDFTEWVPSVANCREGQMQQRHREGCENHVERRMCTSPECVGKWTEWTYCNSKGIQQRHNASCHVVEIRGCGDVPEGCGEFGPWSPPLDDFNNCKHGVVYRRKREGCDLEEVRMCPKFDCSACSPNADCNKADSVCTCREGYEGDGLTCEPVNPCKNHNCSEHAVCFADGLQAKCRCEKGYDGKEGAGTQ…
25.m00006	microneme protein 4 (MIC4)	1	1	1	o	580	0	0	0	0	0	0	0	0	5	0	0	0	PAN_1-1 (68..137); PAN_1-2 (141..214); PAN_1-3 (232..301); PAN_1-4 (305..380); PAN_1-5 (419..496);	MRASLPVHLVVCTQLSAVWFGVAKAHGGHRLEPHVPGFLQGFTDITPAGDDVSANVTSSEPAKLDLSCVHSDNKGSRAPTIGEPVPDVSLEQCAAQCKAVDGCTHFTYNDDSKMCHVKEGKPDLYDLTGGKTASRSCDRSCFEQHVSYEGAPDVMTAMVTSQSADCQAACAADPSCEIFTYNEHDQKCTFKGRGFSAFKERGVLGVTSGPKQFCDEGGKLTQEEMEDQISGCIQLSDVGSMTADLEEPMEADSVGACMERCRCDGRCTHFTFNDNTRMCYLKGDKMQLYSSPGDRTGPKSCDSSCFSNGVSYVDDPATDVETVFEISHPIYCQVICAANPLCTVFQWYASEAKCVVKRKGFYKHRKTGVTGVTVGPREFCDFGGSIRDREEADAVGSDD…
59.m03391	rhomboid family domain-containing protein	0	0	0	o345-364i369-391o396-418i425-447o451-473i555-577o	633	0	0	0	0	0	0	1	0	0	0	0	0	Rhomboid-1 (328..471);	MASPHGSASRAGSNRRTDGLSVNLGQDNTLKHDTPTETAPSASPPRVAPAPIPPKGGPAATPGKDGALDNRGSHDSVPPVAVAIPGREEVNATASQKSVVAGANSQPTPGTQSSKAPASDVDGSSKHGSPEHPDAGSPEVNAEGVPVEEALQAIGDDDPLIHNLPDGVVGRRAPANPFNSPMYAKLRGKKKKHRPKVRDPKLNNNPLRGRLVVCISTTALLCWIYMWELIYNFTSFNGRCVSPVMYPDYKLQEAKQRQPYVIRYGYGGCEYNLGSLAYPRASFGTSAGDKGWPVDLVPNGSAGSAATSWDSPNARVLRHLGGLETNYIREYSETFRLFTSMYMHGGWLHILINLSCQIQILWIIEPDWGFLRTTLLFFLGGISGNLLSAVADPCSITVG…
8.m00176	PAN domain-containing protein	1	1	1	i7-29o	351	0	0	0	0	0	0	0	0	4	0	0	0	PAN_1-1 (55..124); PAN_1-2 (127..201); PAN_1-3 (207..277); PAN_1-4 (283..351);	MDALKTLLNKGITLAVVVAAVLLQIRAVALQYPGLRNQVVNAHSFAEVETTGYSCLEKDKEYVGFSLTEFTEVGDAGLCQQRCNQHPHCSFFTFYSNGNRCVLQSRKPSQEKNNADAVSGPKRCPLCLVDSFDFRGEANLHHKGAPGLNTLLACQQGCAAEPRCKGFLFEKRPRTCHFKTNDNYLKALDPDTSYIAGPKTCTDEHWCIMKDIGYRGTDSKETRANSAAECQQMCLNDERCDFFTWQQAGKYCWFKAGASTASTKYNRAGDYSAPKHCGLPTTCVKERTKYAGETVATFPKSEVGTFESCQMKCWKTSKCVFMHFNNDGCTLSGINATAQTDANSKAGDITC
59.m03486	hypothetical protein	0	2	2	i61-83o112-134i190-212o	2869	0	0	0	0	0	0	0	1	0	0	2	0	EGF_CA-1 (2503..2544); EGF_CA-2 (2599..2640); EGF-1 (2610..2640);	MEPRLPSSSSQMASLSSLWPVLHGPCASLFSQFCEEKSRFPAKTPSAFSSSSVRRRCLLVAAFLVTISASSIVVLPLCRALLFSLSASFLDWYLQTPSWEAFFGKWMLEGGGYCVVFLGTCVALTQLGFAPFLLSGKHGLSRAFFACVCPCFSARNPFGGQFRRPKPTVQSFWRPRRSPKWIPRRRRPAFFWYGLFLLTLAFPPRGTATVVVRESTRTQMLPPAEKAAERWLREGDKCSGRTATTVPHELTDEINKIVFFCPLSGERAARAETGLKCRSAFSFPFRFSRASASLLRTTHARLKTRTWRRQRKAHQSSPTSVNHVEASWLPTLFSRSFCLPSFSSSSSLSSSSLASSLSLESLLMPAAASQKCREAVLQRKQDPVLPVSSRPFSSLPPSV…
64.m00336	microneme protein, putative	0	0	0	o477-499i	614	0	0	0	0	0	0	0	1	0	0	0	0	EGF-1 (286..320);	MFNMSAAHVAHVWAVRSSRPDSQPRPNTASGGREYCLRTAPALSRRPSILGLQAVCGMPPRRKSPFFLCLSYGLCICSLLFLLRSADPSTALHAPPPPSGTEPSSRPSRRPSRPNHSPTANANQSTTSNSLAATNENSNSGGETDNGSGTSTSTVSTTESTDSSSASPETFILPKTAEWVCRNAESGEGCGPYFNVKLNGVGAHCPADECCSKYRHGCTKLPLHCEIANTQYLPDFSYGKCSEAAQCWQCGPNAKCKVVSGRNGGVYCDCLPPFVGKGGNCTLETCQSVNPCGAGTCVSLENAKTDYTCKCNPGFTLLDNSAKSLPPVCVDVCLLNSCGEDAAVKKCVAGNDDYMCICNPGYRLVTLAGGIRKCLPFDPCEVNPCGPSNAVESCTADGL…
65.m01138	thrombospondin type 1 domain-containing protein	0	1	1	o900-922i	1231	0	0	0	1	0	0	0	0	0	0	0	0	TSP_1-1 (655..716);	MPATRRSASLLVSARGSAARFPASSVSFLHKGAAGVSRRFSASLSPFSCSAFVSPSCPMASSSPFSPPHFSSLVSSPSSPSAGFPRSASSSASSAPPCSSAGVSKVSCLKLSCGERQQEGEPSLPRSAEERKATNRRELECLRALQSAVAEREAEADGGWTTWRGVSQRTWKQKRSALLSSRVTAAMSLEEEDSTSGPRGDEEERERRSGVCGERGQNGGEKLGRVQGVSTGDSESRTRCRRGLHFSPQTNRFFVVLLSCLLFFLVGEGQEVCPPSLQRMESSTDFFFFKIASAEAHTANPGDSSKSRRRSPRSSRFTSKASSDSSSSSRSSADSSSSSRSSADSSSSSSPLSPASSASPVSPSHHAASSSSHPSSSSSSSLSSSPDSSPEEVNGLRGR…
69.m00143	hypothetical protein	0	2	2	o	1327	0	0	0	1	0	0	0	0	0	0	0	0	TSP_1-1 (611..657);	MSSLQLASADARMGKEDRATTVPGPGISRLSLRQCVCSLLLSVCTLGIPIKSAILGVASFSGSDVSRFYVPHIGGVGARSVSLTEDEYLPEQINFPPAAEEARDGVFSQWRGVRRGVAVQRHEHFDGSAINSHEEDADVSLEQLMNDLGVGEDDVEERVSSWQGTSHSRSGADVTMNAFGFSELKSTKSSTAPSDSVKAAATRLNPSDSKYREQRVMDLLEQLETLTRQTPVAGEDDQFVDFSFEPDSVTTSDINESPSSVEGRRDVSQAYGDIRPKSATTLFRDTEAGISMTDVSGDDDSSARHGDKGDSSNEQAIEPPSANEAAESDSSHDSTDVADGPAEAGTEDPSGGSPHSPESEPGNAVAEESLTSMERNEKDTAAQPISTEPVAEQPDVETT…
76.m01642	PAN domain-containing protein	1	1	1	i13-35o	408	0	0	0	0	0	0	0	0	4	0	0	0	PAN_1-1 (62..137); PAN_1-2 (145..220); PAN_1-3 (223..298); PAN_1-4 (327..402);	MPHRRSQPWRKRAVRTAATVAAALLFGPLGAEAHIYSEGLELRRQDMDMTPFVEDNAEAHVCYEPDVEYVDHTNLAIEGGHVHSPSSCQDLCQRYQDCYFWTWNSVKKDCYLKNSTALFSRQKNYDTRNKISGPKWCMMPHPLRCYEVDVSYEGYDIIKNPLTNIRSVLDCHRACVELEDCRYWTWTADSMECQLKSANALRAWRRSFDTIGKISGMKNCGVCTELGTDYYGHDVRRVETKSIVSSEQCRDLCIKDANCFFWTWASDWKNCYLKGPDALEAWRRDNSTRSLVSGSKFCPMDRDLRLASLSQSPFMYPAFYIHNPPPCYEIGVDYAGHDLETVDDEKVLSVQDCQQQCQTREGCVYFTFDTVSKVCYLKGGGALHDWTKNETTEKLISGP…
25.m01843	thrombospondin type 1 domain-containing protein	1	1	1	o631-653i	744	0	0	0	3	0	0	0	0	2	0	0	0	PAN_1-1 (55..149); PAN_1-2 (226..382); TSP_1-1 (340..382); TSP_1-2 (399..450); TSP_1-3 (528..572);	MFEKRRRRGFLPPAALLGLLALLSADVKESNEAFSLCAAFAQNAGSAHKPWIGNCPRFGFAFHGSSRSSSALLEAPSEAESVSACATRCHNFVVSSFFSSALCRGFEFDRRTRLCSLFAALPSPLSPLSRPSPFIASGVSPTKTAGSLCATSCLVSAWSEWGACEGEARPGRGPLDLPSGFQRRSRHIRQLPRWGSEKCPALEEVRPCSGDPQCAMEGVGVLGWGCNPADDFAESGTDRHFVSSFEECGRLCAADPDCTFFSLDRRPRASLSLPSGAGGWGDERYGLRGDSETLGQESAASMLCYIVHGPEPGCMFLSEHFVSAPRLGGTAACPVDCVAGEWGDWSPCSHPCGASQQSRTRDAKIPARNGGKACQLVETRNCLGSPMYPRVNCVGCNAS…
25.m01853	PAN domain-containing protein, putative	1	1	1	o	438	0	0	0	0	0	0	0	0	3	0	0	0	PAN_1-1 (129..198); PAN_1-2 (293..363); PAN_1-3 (367..437);	MIAGSLPTVPVARRPRRLFILAVVTSLLWQTVHQNRLSLLQFAAAIAPTHGTRTHLSGAAAPQPLHRSHHAGRTSTESAVSEKIAPVGGSEKAASPLLGAEKSVDPLVAVSFASTRASVSASATMEFRCYRYQKGSGATTVETREDIVAEEDCQRACRTRKECTHAELNKAQRKCHLKTGYFDIVDGDTDTVTVPRSCSSSCFSKNTHASIQEILSPKEMYSPFDCLIWCTTQPQCKYWDYNILNSKCYLKPEAGLNAKKEMTGSVFGSSEWCPDDDAGDSSVAQGWNKSGSCMHPQNSKASGTPLKELANTSNADLCQKHCKKMPSCRYFTFDRNSKFCSLLNGSRVEVTEAQGFVSGPRSCNQSCFLEGQKYQRGEMSSEKVYSALDCQVLCQTTEA…
8.m00177	PAN domain-containing protein	1	1	1	o	351	0	0	0	0	0	0	0	0	4	0	0	0	PAN_1-1 (55..124); PAN_1-2 (127..201); PAN_1-3 (207..277); PAN_1-4 (283..351);	METVTTLFNRKIALSFVVAAALLHNSAEALQSPGLRRQLVNVHSFAEVETTGYSCLEKDKEYVGFSLTEFTEVGDAGLCQQRCNQHPHCSFFTFYSNGNRCVLQSRKPSQEKNNADAVSGPKRCPLCLVDSFDFRGEANLHHKGAPGLNTLLACQQGCAAEPRCKGFLFEKRPRTCHFKTNDNYLKALDPDTSYIAGPKTCTDEHWCIMKDIGYRGTDSKETRANSAAECQQMCLNDERCDFFTWQQAGKYCWFKAGASTASTKYNRAGDYSAPKHCGLPTTCVKERTKYAGETVATFPKSEVGTFESCQMKCWKTSKCVFMHFNNDGCTLSGINATAQTDANSKAGDITC
80.m00085	hypothetical protein	0	1	1	o629-651i	668	0	0	0	1	0	0	0	0	0	0	0	0	TSP_1-1 (576..622);	MVVSCLCTAMSSALSQRNCILISCRLGRQRSRPPDAMKVYAPVFTCRRQFLYEKYTRRRCTTLGGLVALCVIFTAEAISRSQHPYGTSRSDLSPPATVDSTSYGMSILEAGGPSDEVAIPSDRLQTFRNASLDFDRAIRFPNQASVAESRQLRLMQMGECQNVYWGKKELISRITGKWKSALHPSCHESWFTYTSWSRTKTWRECAQALDNSYLYFSWVRRHNEADGACIWVKPSRRDVSKSDVEDCLVDVNPQKEVAVTGIVGSHHGCTTCEVGEWSETTCDSWCNDGVKGRFRELTGHTNSAHCSTSADANCDVCPNLWEVQRCSTAVECAQGIKPRVRFCPNEGREYTAEGWRACAERCQRKFNATNGDTANRDTFYKAECFRYSFNNDTSACILN…
25.m01899	PAN domain-containing protein	1	1	1	o	810	0	0	0	0	0	0	0	0	8	0	0	0	PAN_1-1 (48..118); PAN_1-2 (122..193); PAN_1-3 (229..299); PAN_1-4 (303..374); PAN_1-5 (410..480); PAN_1-6 (484..555); PAN_1-7 (663..733); PAN_1-8 (737..808);	MWKYGFFLTVVTSVWATSEGPWGVAAIPTRGKPEYSQRHSFAQAELKCFHPINWKSIARTLKTESGVKDAAACQRLCAKEDQCTHFNYHTDSHSCELKIKNGSDVVEAANVITGPKTCSSSCFTLGVGHTAKEMARSEKKYSPFDCQSWCHDTNGCFYFTFNLDSSTCFLKGADAPGTEREYPGDMVGPKEFCSGGGEDAETEEESESGTGSDGAESGAGSEGEEELKCFHPINWKSIARTLKTESGVKDAAACQRLCAKEDQCTHFNYHTDSHSCELKIKNGSDVVEAANVITGPKTCSSSCFTLGVGHTANNMATPEKMYSPFDCQSWCRDTNGCFYFTFNRNSSTCFLKGADAPGTEREYPGDMVGPKEFCSGGGEDVETEEESESGTGSDGAESG…
83.m01260	EGF-like domain-containing protein	0	1	1	o1114-1136i	1200	0	0	0	0	0	0	0	4	0	0	0	0	EGF-1 (571..600); EGF_2-1 (571..600); EGF-2 (606..635); EGF_2-2 (606..635); EGF_2-3 (641..670); EGF_2-4 (678..708); EGF_2-5 (827..857); EGF-3 (969..997); EGF_2-6 (969..997); EGF-4 (1003..1034); EGF_2-7 (1003..1034);	MVASKFRICAHSAISVATSVPCIVVTHALRPFTQFHADAELTIGNEQTCQNKFYETISTTNTGVNQVFLTLQSLARSLRLGPAASVKLRRDMCVHEAVGPHATQASSTSTSRATYMDRFNIPKNHVDLIWDKDGTKSHTRGNTTYRWTERKSNVGVYVGYSEMYDSSAQAYCQSSSAKIDTKTTVGAPYMAAGACPNYGKVIAFTKRDGSRSDMTRWKNEIHANVMPHSTTSCASRADPGAAEVAKSIEGFAMYAGYLTHCPYNVNVYRQDMVTDKEFDSTVCNFVTESNPLRFLDTTQRQSTQPYTEYAFHGKGGHKGYDYKGQTSHVGCPPYNPPHVTKGMKDSSWITGPFECSILSRCTTHCWPYKSGGNCFRSLPAMFDMSTGECRLLGYHTQDF…
83.m01279	rhomboid family domain-containing protein	0	0	0	o323-345i498-520o524-546i558-580o584-606i669-691o	841	0	0	0	0	0	0	1	0	0	0	0	0	Rhomboid-1 (458..604);	MSSKGGSSRLGSKDLKKMTSRTERELRDSGRVRGEVERVEKRLRATAKVKEQPPTGDYKRRALASPGETAAPTFLVDSRGIPRKTSSTAPRKATLRPASSSPRLASSSRPTESTLPSSSSRALQGASSSSSSRPRRLHESASGRGGSGGSAGELRQEKKRLPELEAAEAAPASCVVELRDVTARKGRTSPATPPETAGSSVCGQGSHARTAEKLEEGTASHRDGSRRGSVDAETWATPGDGSSSHEFESSPQREERMQPQETGRRELSSEPRSGDLTKNGGDGGPRRHSCAWRKWREHMIQSFDITTHPFPPRGDGSPRRGKFLMIFLTSSVLFFVFLQELVLNVTTFNGRCMSPVLYPSHDAPESERTPRVISFGYGACEHNLGVSLFRREETKKDPR…
83.m00006	hypothetical protein	0	2	2	o	534	0	0	0	1	0	0	0	0	0	0	0	0	TSP_1-1 (480..529);	MEVSRSHRWPLGSSPHSSSPALCWSCVSRFSRSICRRGGRFPPLYFSRSSFLLRVLPLVLYSLVSGPSPVSLSFSPSAFSCFSPPFPLTVAAESPSDAAGDASSSLPDGEPLDSTSETAASESEKRSEDKTQLTEEQMKEKARKAAEAAAAATAKALELGVSVPPLVTASAGGSDILSTHSAASDAADAADRTASGFAADPDKSAVVRADDMRYQSNPENSTDGEHASSEEEEKPIPVDGGDCIIFAAEEGDRDSCSCPEGFVLCNWQDVQMIQRRLARIERAARAAAVRVLLLHLDKLPAEELETAPASRSPSAKESNSASEADAKVGGELRGSSSASGDQATDDSRKEEGATDEAETRLEAMLPTDLAEFVKQTAKAAMSLHAPGWVKTLCDDDART…
20.m00387	subtilase family serine protease, putative	1	1	1	o	761	1	0	0	0	0	0	0	0	0	0	0	0	Peptidase_S8-1 (226..532);	MGSSHAIVACAALIVLLSTNARGLRVRKDKDVLLATSFLSHHGEYQNPTGTYNLIKEIRRVEAEIEDEVETLNRDRRLHRGHNKYADDDIRQGLKGEQDMGASENIPVAELEPQDLDREAKYPVRMLIVDKRSDDDDEETKTSFVETALHSDLAQRVVKELNGHVDVLRESGVVLVDLPAQTTDKQLQELIETARAQGTIVEPDHLVQSVNTSSKGSNDPLLDRLWGMDALNVKEAWDIITTGEPNMGGRRPLVCVLDTGIDYNHPDLRDNMEVNQAERDGTLGVDDDNNGEVDDIYGANMLSKENDPADDHSHGTHVAGTIGAHGNNGIGVAGVAWAPRLLPCKFLAYTGRGYSSDAVRCIDYCVKRGADIVNHSWGGSWPSEALREAVVRTANNGLI…
145.m00588	apical membrane antigen, putative	1	1	1	o468-490i	493	0	0	0	0	1	0	0	0	0	0	0	0	AMA-1-1 (19..489);	MTTQTTTKGSSRISRCTVALVFALSACATDALNIGNHAHQTRLASGKTSAKGDANPWAKILERYNVPLVHGSGVYVDLGNTKILSKKKYREPGGKCPNYGKYIKTYQPTTNPEIWPNDFLKPVPYANTPQDTMPLGGGFAMPMHQISPVSLKDLKDEAEGLKTATGVSSYAVEHAKNIRDDLGHCIWWARMTSAHDTSSSATNSKEDYYRYAFVWDPKKEMCHIMYLNMQEMTGAGTYCKRGDSGPNLTWYCFHPEKSIEKNLVWGSAYARLDHASACPEHGLKNVHWGQWNGRSCQKMAVRKRISVGSATECAMELFNNSPSDNPTQYVGDEGRGWDKILDDVVGVLIPAGSTKKDQPHTRGVGINWANFYKKPSGSYCEMYDGVPNCLTSAPEQYAF…
583.m00011	subtilase family serine protease, putative	1	1	1	i12-34o1176-1198i	1300	1	0	0	0	0	0	0	0	0	0	0	0	Peptidase_S8-1 (757..1049);	MARRRPSAIATCFRMILAFFLSFTFSSGADSLLAPSTTQARRLQARSGDNALSNGGRLPNGEHNQFRALRRGDQKVEKDAFGAVNAEQRTAVSGSKFEREKWTPISFTEKGLFDVINPTIAGDEKDELNWSTHQRIEGRGTEPTRSDSQQRDQAKPRALERREEAGQPPRDEHQDTDVEQAPLIKEDESDSPSVEEPRAQPPENKEDAITKPWDADWNPWKFLDENPLPIYRDDWDEEEDNRDDADHDPGFAEPPNSPPAGGVPKREDDNAPDYPGDDTASSPPYDMRPNPEDHSRTQPGEYGGGVDDEGELPDEDTAKGMPRSSTPPPNEESIPAVPTESEWSGSGVYEGIAITVNARWIDTRTIGEGGIQLQHQPTVFPAPPVLRKVGLKSKWKHTI…
8.m00178	PAN domain-containing protein	1	1	1	o	351	0	0	0	0	0	0	0	0	4	0	0	0	PAN_1-1 (55..124); PAN_1-2 (127..201); PAN_1-3 (207..277); PAN_1-4 (283..351);	MDALKTVFNRRIALPVVVAAALLHNSAEALQSPGLRRQLVNSHSFAEVETTGYSCFEKGKEYVGFSLTEFAKVGDAALCQQRCNQHPQCGFFTFYSNENRCVLQSRKPSQENNNANAVSGPKRCPLCLVDNYDFRGETNMHKSGAPGLNTLLACQQGCAAEPKCKAFLFEKRPRTCHFKTSDNYLKSFHPDTSYIAGPKTCTDEHWCIMKDIGYKGTDSKATKANSAAECQQMCLNDERCDFFTWQQAGKHCWFKAGASTASTKYNRAGDYSAPKHCGLPTTCVKERTKYAGETVATFPKSEVGTFESCQMKCWKTSKCVFMHFNNDGCTLSGINATAQTDANSKAGDITC
583.m05372	PAN domain-containing protein	0	0	0	o	366	0	0	0	0	0	0	0	0	1	0	0	0	PAN_1-1 (293..365);	MPEGCGTWPALWTTGADPWPASGEIDLVEGVNSQRKNRISLHTSKGCSMWGIDETNFAGTWAYNGDGAEARDCYVHATEHNTGCSIESIEDAFGEAFNEKGGGVYVVELKRAKHIRAWYFTHQEVPKDLRVGTPDPDSWAETQKLPMAHFPLNDNNCPGRTHFWGHRLVINTTFCGGWAGNLFSRAAGCAGDGHDACRAFVRNNPSSFKKAFWDFNFIHIYVPGAVSCGSTTTSTTTSSPSIGTGSPVYPGPSSSTSTSTAPPSHLTETEWWQALYHFLALMAGYTETNRPPCLETNVDYFGYDLKKYEKFIYTAEQCRLLCLNTDGCFYFSFVQTTASCYLKTVQALLGRVTHQLGVVSGQMRCR
583.m09144	apical membrane antigen, putative	1	2	2	o	388	0	0	0	0	1	0	0	0	0	0	0	0	AMA-1-1 (29..388);	MPTESRSILARAEETRCRHLSRLLRAGLVFLLCDVLTSCLATPELQNTVIRSSKAHHLQLLFSSRSTPAVKFPLDATLSAPNSFGEQEARSVEAVKQNPWATTTAFADFMKRFNIPQVHGSGIFVDLGRDTEGYREVGGKCPVFGKAIQMHQPAEYSNNFLDDAPTSNDASKKPLPGGFNNPQVYTSGQKFSPIDDSLLQERLGTAGPKTAIGRCALYAYSTIAVNPSTNYTSTYKYPFVYDAVSRKCYVLSVSAQLLKGEKYCSVNGTPSGLTWACFEPVKEKSSARALVYGSAFVAEGNPDAWQSACPNDAVKDALFGKWEDGQCVPFDTKTSVQSDQATNKEECWKRVFANPLVASDAPTTYPEAAQKNWNDFWPVHEQSSPKSG
583.m05688	microneme protein, putative	0	0	0	o180-202i	527	0	0	0	0	0	0	0	0	0	0	2	0	EGF_CA-1 (42..80); EGF_CA-2 (86..124);	MANNGGCGANSICNNNSDASVTCSCMPGYEGNGGQPGIDCTDIDECDNDPCPVNSTCINTNGSFKCECAKGFSMGSDGVCVAKNYCDTTEHDCDPILATCKQLVGSYTCECKANLTGNGKKGNCIPKAGYEDLPCELSGGACGQYSECVKGSDGTYSCTAKSFTAQLSTVMSEGLSGETPGWIWGMIAGGALVVVILVLLVVRKFKKKSRNAGEIAYDEYGMADGGASYDHIVSESISCVASSTETFLVGTESGALLKFSLPDTDDPGELADGAKLTGKLRWNNGKKVTKVELLESLQVAVCIEDASTFCVHEVGRDSTPGTQAGDRRNERAAVDFLPELCVALKRKIVLYSKPGTDFQPYREIALGDTPLSLGWRDKWICIGTAKEFLSLRDDREQAT…
583.m05689	microneme protein, putative	0	0	0	o	272	0	0	0	0	0	0	0	0	0	0	1	0	EGF_CA-1 (93..135);	MNSTSTPMSLTALTGRMRLQIKTSAWKTTETAEKMQTASIKLEHLRFASAKTATLVILTQLTRSILDVPCNSEEASKVSRSVSGVVLRYGWTDLDECSQSDAETICPENASCVNTVGSYKCNCDPGYTMTAQSKCEPVDLCEVHKTDCDPYFADCIQSGGTATCYCKAYFTGSGKSGDCVPMTGHENLACTLEGTSCTSYEECTRNITAGTYSCRALRKTRESSAAGAVPTDIEALVGIVRANAAAESRFKAIPLTPRCDQDANDVGIDVFQ
583.m05690	microneme protein, putative	0	0	0	o242-264i	302	0	0	0	0	0	0	0	0	0	0	3	0	EGF_CA-1 (14..56); EGF_CA-2 (58..102); EGF_CA-3 (104..142);	MEALQFCRLYVGADIDECATDQNDCSTRTKNSVCRNTDGSYECICDIYRTLSANSCEDINECLENRGGCGNNSECVNQIGAPQLCKCYTGYEGNNDQPGTDCKDIDECLTMTCGAHSKCVNTPGSYICQCDSGYTETSAGHCEEIDYCGTGQNQCDTYYADCVQSNGVYTCKCKDFFRGTGTSGNCTPVSGYEYLACELLGSSCNSYQECQREALGSYSCKDKTSMQQLSTFFSEGGSVNTPAWIWFIVVFGGFLLILFLWFLTKKLTDTKRRNETQETTLYANYTPAVAAAPAYGAMDYYG
641.m00002	microneme protein 3 (MIC3)	1	1	1	o	359	0	0	0	0	0	0	0	1	0	0	0	0	EGF-1 (147..185);	MRGGTSALLHALTFSGAVWMCTPAEALPIQKSVQLGSFDKVVPSREVVSESLAPSFAVTETHSSVQSPSKQETQLCAISSEGKPCRNRQLHTDNGYFIGASCPKSACCSKTMCGPGGCGEFCSSNWIFCSSSLIYHPDKSYGGDCSCEKQGHRCDKNAECVENLDAGGGVHCKCKDGFVGTGLTCSEDPCSKRGNAKCGPNGTCIVVDSVSYTCTCGDGETLVNLPEGGQGCKRTGCHAFRENCSPGRCIDDASHENGYTCECPTGYSREVTSKAEESCVEGVEVTLAEKCEKEFGISASSCKCDNGYSGSASATSHHGKGESGSEGSLSEKMNIVFKCPSGYHPRYHAHTVTCEKIKQ
641.m02555	thrombospondin type 1 domain-containing protein	0	2	2	i21-43o	445	0	0	0	2	0	0	0	0	0	0	0	0	TSP_1-1 (67..113); TSP_1-2 (266..311);	MLFTSTTIVEDINLETFDTISTACLTIGVLVTAAALVVALILLATLTAKQKLLIVEKETLVEECKTSEWSEWTACPSLCSSDYSTRRRIITALGPDPTLCPGLVERRKCVGECRAFVIARSTTERLTDNHVETFPACYGNLRKAIETTLGLGADRSTISSMRTDLSTGRRFWKVEFVLYPDGNGAAETYDADPNLFSEEVLRKIGAALQGPPTTLSQLITQCMPSDEDTNHIATYSAENLEDIAEGRTTCSLFAGLAPHGCHCQVTAWSEWTACDKQCSQRTARRSRSIQHAEAFIDPAVDCPPLTEERPCAGSTKIFQVNLPAGVSLGTEAQRAAQFEYCAPDLLATLAKTLQLSREALAQTDGWHEALKQWKFSITIDPGVTSVENAHQECIGANES…
8.m00179	PAN domain-containing protein	1	1	1	o	351	0	0	0	0	0	0	0	0	4	0	0	0	PAN_1-1 (55..124); PAN_1-2 (127..201); PAN_1-3 (207..277); PAN_1-4 (283..351);	MDALKTVFNRRIALPVVVAAALLHNSAEALQSPGLRRQLVNAHSFAEVESTGYSCLEKGKEYVGFSLTEFTEVGDAALCQQRCNQHPQCGFFTFYSNGNRCVLQSRKPSQEKNNANAVSGPKRCPLCLVDSFDFRGEKNMHDNGVPGIKTVVECQMGCAAEPKCKGFLFQHKTKQCHFKTSDNYLKSLHPDNEYVAGPKTCTGEHWCIMKDIGYEAMYTRRSQTNSAEECQNKCLNDEQCQYFTWQVSNKHCWLKHGPTIANSKYNRQGDHSAPKHCGLPTTCVKERTKYAGETVATFPKSEVGTFESCQMKCWKTSKCVFMHFNNDGCTLSGINATAQTDANSKAGDITC
31.m00090	rhomboid family domain-containing protein	0	0	0	o38-60i67-84o89-111i123-145o149-171i178-196o201-218i231-253o	263	0	0	0	0	0	0	1	0	0	0	0	0	Rhomboid-1 (77..223);	MASSDGSDVETQSLLNSGDRTLRSWKDTVFPGISWDKSIVWITVAQIIMYIISCVLSRSYEPNERTLMLLGAAYAPAFSNFQLWRVVTPLFLHATILHLVLNLVFILHISLRLEERYGTKKFLVTYFLSAIVGNLLSMLMQPWALSVGASTAGFGIIGGMAAEVSVVWCKLSEELKRIYSMDICILAVLIYFLSFGRTVDTFGHLGGFLAGVALVCYYNKEIEDLPKWFRVLFYGCSALCATILVVSPPLLLLRYPYRVAATP
