# Supplementary material for: In Silico Identification of Specialized Secretory-Organelle Proteins in Apicomplexan Parasites and In Vivo Validation in Toxoplasma gondii
Source: PLoS One. 2008 Oct 31;3(10):e3611. doi: 10.1371/journal.pone.0003611 (PMC2575384; doi:10.1371/journal.pone.0003611)
Supplement: Table S2 — List of candidate microneme proteins for Cryptosporidium hominis. (0.03 MB XLS) [file pone.0003611.s005.xls]

## Sheet: cryptodb35_Chominis.pfam.adhesi
id	description	SP_NN	SP_HMM	SP_ensemble_pred	toplogy	Length	Peptidase_S8	Etmic-2	GETHR	TSP_1	AMA-1	VWA	Rhomboid	EGF	PAN_1	Duffy_binding	EGF_CA	FAINT	Domain Architecture	sequence
Chro.10390	thrombospondin related adhesive protein	1	1	1	o620-642i	685	0	0	0	5	0	0	0	0	0	0	0	0	TSP_1-1 (156..204); TSP_1-2 (375..425); TSP_1-3 (433..476); TSP_1-4 (488..554); TSP_1-5 (561..607);	MKKLILYLVLLHIYIVQKYVICSKLTHYSVGGHASTSRVKGRSSSGSSSSSGDFNVPGLNGYLCPSYNRDPRGFGCFGMNTAYTVKKNSWQECANQCYWSKYTVFGNCQRSVYNSNNKDCYIKSGDNRCVKSPDGMILTNRQSYMIGECATTCTVSTWSSWTTCSGVCGEMRSRTRSVLSFPRYDYEYCPHLIEYSNCVVQNKCPENCPQYGVSILGWGCQFESTFSFNKNLFVSYEEDWRGCMSTCKQDPFCVAWSYNATLSEGPDSVGFSREYRPCYTHRFASGCQALAPGWVSGNKNTINVDCETGTCIHNEWSSWTTCKDPCSNTETMSRNRTVKTVSQNWASTPCRDETQIQLCSENPQSIETCKTCLVGGWSEWSDCSTSCGEGNRVRTREVT…
Chro.10391	TSP1 domain-containing protein TSP3 precursor	1	1	1	i7-29o	507	0	0	0	3	0	0	0	0	0	0	0	0	TSP_1-1 (296..353); TSP_1-2 (356..400); TSP_1-3 (422..460);	MKTFLRILILLVVSIFSGFVNCCPEYGVYYKGTFCAAANGLEWWGASSWQECRERCRSNLFSLIPCKVFAWDSNGGTCTLQNGDRTCKTNNQNVISGNPDVAVTGSCATTCTVSSWSSWSSTCVPKVYGGITYRTRTIASKPKYPLERCPHLQEVVNCSDRNWGKMGSAELNDENSALNHVLNGIINQSALGKDTSATNCPNYDVGILGWGCNLDDDLNYGNLLITSTYSWQDCLNRCKQRSDCTHFNFRYTGTGTSPCYLILGEIGCSFHSIGWISGSRDLAVKYGECDINCVLGDWTHWSGCDSALCSDGKAYSKRTRPILTSPRGSGAPCPKTRELKECSNTHTCMANSCVVGQWSHWSSCDENCSIVVRRRTVQQIPSPGGTPCPHLVEVNPVDK…
Chro.10397	hypothetical protein	0	0	0	o	913	0	0	0	0	0	0	0	0	1	0	0	0	PAN_1-1 (331..401);	MLDLESEVCMSQYGYKFPVTKSLLPTIYPYLSIQFIAQVENSKVSRFGFVCSDSLSYAVVDCNQGTVKIAVLLPSRTGSSEPTLHSINLPTGLKCGNPSAQSWVESRLIFQEKSMNDPLLVKGVGPFTSVWTYSTDLNEHTRSFEFPNPCPSREVLFFTSGFKNVQTQMIPRSLFDMKFSTPNSNLLLPFETASSYVIYGTQKYNLETFSISMGLPNYPDQKLVYETNSSDILSLENQNKTISGKPIFVHISLLPFTEQISLSVNNKAQNINKNSYMIWDKKDIENNEEMDSKTIFKKGAPELFTGGIYGLNLTSFDTDSPIYTTYTTGFCAFPGAQLVEPLYEVVDNVYGVDDCNILCQNDPHCWLWSYNIVNRQCSFHMNAVSFEYTSAPDVVSGPR…
Chro.10415	hypothetical protein	0	0	0	o	99	0	0	0	0	0	0	0	1	0	0	0	0	EGF-1 (45..84);	MLLPNKNNSEEINNNHISTTPNDNLIIKVSNQLRNLQNLPFESICAGDQTINCGENGKCISLPNVNNQKQFLCVCSDGFTGPSCETGKFIDKLFILSFN
Chro.20054	hypothetical protein	0	0	0	o	922	0	0	1	0	0	0	0	0	0	0	0	0	GETHR-1 (429..453);	MIRMNNNIIINKRIGYSYYMECRCTSNELIRGCLLLKDNKLWIMNILSKIQEIRNNTIYDMLLRMREYIRIRKNYEKGINDLEKNLRRIILSRVWIEMINNIERIWILGRLIIIIRNRREERIKRQVLIRWVNKYNENYRNKCIIEYMRRIYGNTIKIKCYLIWSIKFEIIKKKKRLRERYERYLRVYIIEYTIRRMNEYYLYNKWLIWCKKAYDRIEWVHDFRLKSILFINWRRYSKKQRILRDELYILYNKVKIRKKGYILIEWVNRIRILLRMRNDAENYYLNNIIYRRRFKDCFNIWRGLSLRLRNQKKKIMDYLENKNKNLKITCFKLWRFFIYYRKTRNSRFEKITNIIRLNHLNMMVYRIFYSWKLKMIELRSLKNSIFSFWNSGMGLEMDE…
Chro.20173	fibrillin 2; syndatyly ems	1	2	2	o	614	0	0	0	0	0	0	0	0	1	0	3	0	EGF_CA-1 (82..125); EGF_CA-2 (127..166); EGF_CA-3 (213..257); PAN_1-1 (359..427);	MNLYNNPLLEVRIPRVVIITFVFIIWIRRTNQQVINACTIGNNPCTENAECYVETLFIGAPKCRCPNGFQGDGLIGGTGCQDIDECAMGIHTCEPKTQRCINTIGSYECECLSGFRKHEQRLNVCVDIDECMELSVCPSSTLCINTEGSFKCECLDRELIFDQGRCRPINKCTDFNGRLNDCSQNCVLGSDGRGKCECNPGFKLHEDRKTCVDINECEENNPCDLSISSCINIPGSYICDCFKSAGYMTSPINNKICININECEEDPMICGDLNMCCKDLAPPDKYECVFPSINSEVINRIDVNNHLKEGMKNVEGEHKNLENNSKYIQNNKISRKWIETNKEYGNNADSIASNNNSGCYDSDIEYPGYTIQILHSLTSAFDCQLQCQVDLGCDFFTYD…
Chro.20323	TSP1 domain-containing protein TSP10 precursor	1	1	1	i7-26o364-386i	391	0	0	0	4	0	0	0	0	0	0	0	0	TSP_1-1 (59..103); TSP_1-2 (109..158); Kringle-1 (167..247); TSP_1-3 (250..300); TSP_1-4 (307..355);	MIKYKAIGKYLILLCYALNIFLSLVFCQELTSILNPEGGGGFSCNYTNAEYTCGGYSVTPWSSWGTCSGCNGVITRQRSISGSVSQGGPSTTEGVKCLNNQSCEPCSYTQWSSWSACSDTCESGTKYRTRRVSSNVDCGVSEDELKLIETVSCNNDPCKCDETIRGENGLYYRGCQKYSRSGQKCLNWLSLKFDAFDYLATLENSGIADHSFCRNPISNNTLVPTIWCYVSASPLIPQLCDPVPTDCVVSEWEQWSSCSSTCEEGKITRTRTIIQESLHGGVECPVDLEQVQDCSVDVICPVDCVLGSWSHWSSCSVECGKGNSTRSRSILTRPRGTGAVCQEYLQTKSCEGEGCMSFWEKNKYSIIGFAVLGVVLIISIIYILIPSNNSV
Chro.30070	hypothetical protein	1	1	1	o	683	0	0	0	0	0	0	0	0	1	0	0	0	PAN_1-1 (385..457);	MGKSWKQFKYGLLALAYILTIVKCQRKIPEYFNDGPFPSLSIPTSSFGNSTTFVADILDGALSPFSYLKLAGISACGKLQTGTPLPSVCYIDFELKCNNPSEGGLKIRGKPVVTHHGVIDVTGGSFELNNGKSKAGGWGYGIFPYLGESSYFELTLVPVLNKKGEYVFEIYGVGYEKAHLTSESIGINCPFSIGEVIFKNVHWARTYIVGVNWIRNQLPFPNVIPKTKNKLVEMDAPFTPGSSWRLGGMFLSSLHVPVNPSIPIGNTDMRVILSCPKNNNNFLISLNSTGDVTVSQLYTNYTNMQLFDQFKPNNEIFTGKYPHVMYNGLIVELVIARSLYAESGVIYLNDLAIPKFFECRDNTIRVSVKHDTWAPLYTSNFTSNCHEYGSSFTGVNLFS…
Chro.30220	ENSANGP00000004359	1	1	1	o	569	0	0	0	0	0	0	0	3	0	0	8	0	EGF_CA-1 (178..217); EGF_CA-2 (219..258); EGF-1 (223..258); EGF_CA-3 (260..301); EGF_CA-4 (303..345); EGF_CA-5 (347..389); EGF-2 (351..389); EGF_CA-6 (391..432); EGF_CA-7 (442..483); EGF-3 (446..483); EGF_CA-8 (485..529);	MMLLISYIIFIYTWLMLFEKVDGSFLTGNNIAAAITTKQGTKSNTGSILGNANSMDTILMTAKILSTADTIQKSIQNENKDQRVKASGAEVGQENFTALKGQNSTREDLIGSGIQYCNIDKDGLCCLMPNYCSKEATCKSDIVGQQTYIDYLNALPRCQCLPGYIGDGRTKGTGCQNVNECLTGEARCEQLCTDYSPGYACSCNMGYRLNTKDMRSCIDIDECKEGSHSCSHICVNTRGSFVCECPKGYTLDKNQQDCIDINECQENSGLGPCEFGCKNLPGGFECQCPSGYKLDKKTQKCIDIDECKEEKNLCTGFGEVCFNKKGGFECKCGTGFQYDENENACKDINECVLNTHDCKKDSVCVNEDGGFSCKCLEKGFEFNKEKRACEDIDECSNGD…
Chro.60098	hypothetical protein	0	0	0	o560-582i634-656o666-688i690-712o722-744i900-922o	985	0	0	0	0	0	0	1	0	0	0	0	0	Rhomboid-1 (624..768);	MDMSDFVFKDGGKRPIVKTIPGGGTSGSPTSPGSPIFGAGTSGGGSRAPMPKFSGGSGSSPRSSITPLSPQRSSSFKRNSSLSGSNLGVDSKANNLFGVNKPMKVSPKNQNGSKYSTKNSFPIITKAKQTPGGSTENKYNTSNATPAPLLVKKISTDKEVNSAQPSPRKSLRLQPDYNKDEDLNERRHPTNDELRLFSVPPAGSDERKNVVPKKFQSRGRDLTESEFPHSNKPGEKRTSTSLYSKAGGAVLGGTEVINGMEVIMPSDEVQERKIGNDQFSNQHNNSLNRGDSFSGNKVVVDIPNPNDTRPRNSILNTKIVPKHNKNSAPVIVPVPVPVPASAQTPVPTPAPAPNSIQTRSSSNGNINKSSGMNNLRRSISKKKGFATIVEAMVNIEPEE…
Chro.60101	sporozoite cysteine-rich protein	0	0	0	o178-200i	204	0	0	0	2	0	0	0	1	0	0	0	0	TSP_1-1 (28..73); TSP_1-2 (80..126); EGF-1 (133..168);	MAGGLECTITSQISACNSDVECLPCGFTDWGSWSPCSASCDGGFTIRTRELTHSAPGCDSLLKEKSSCNSSPCPVDCVLSFWSPWTDCSKFLCEGTKSRYRVVVREAMNGGTACPSSNQLRQVVECSGCEGICDTQIEPICQNSGECFNIGNDGYYCKCAEGFYGRNCTISSDNKFNIILGTSSGLAVGLLVVLFILLLSRSRN
Chro.60103	TSP1 domain-containing protein TSP7 precursor	1	2	2	o563-582i	656	0	0	0	3	0	0	0	1	0	0	0	0	TSP_1-1 (364..413); TSP_1-2 (419..466); TSP_1-3 (473..521); EGF-1 (525..557);	MDSINFRSIYIPSAVRYIILLLLWTIFTKNVYSESSEETLLGRSVLDLNKKNTCEYYGEQDGMFTDSFHSRICIVPEDGLHGKREYENHQKKTFGTIRPNNKQLSDNKLYRKDDHLTSSIADFDSNSVRIQRKNVDLEAMFGIGKDNNRMNLNNEAIQSFYSNNETESQDKNATNDYFLFKEGLLKFQEKKILRYYLYDVGNKVYSDTIAYPENVISENSAFNYLGNYVDVYEISKVSDPPVISWPNNHIVFIHSQVKSDGTFKFQVYTSSGEIGFYFEVTDNSYKTGCGSYSRVDKSKFTHSANSLIQVQLVRRKFGFNVFVDGTRRTQLDIIDCIASVPTKVQITSGSGSQIYPKVEDCQISQWTDWSTCSKTCSTGSKARYRSVIMPSMNGGLPCP…
Chro.60104	TSP1 domain-containing protein TSP9 precursor	0	0	0	i77-96o	137	0	0	0	0	0	0	0	1	0	0	0	0	EGF-1 (38..71);	MRYRIILAQSDLGGVQCPTEKEITERASCQLQECEKSCSTGEICKNGGTCIDIPNSGFSCECAEDYFGKFCEHKKYSWWVYFVVCIATQIIIGAIVKSTFLSRPAPITETPVTYNQEYAFNDYPTAFDQNTDISGVF
Chro.60203	thrombospondin domain protein	0	0	0	o	496	0	0	0	1	0	0	0	0	0	0	0	0	TSP_1-1 (122..168);	MPNMKIKLLEKLFPRRNFTNDELDVIILSESRNEIRPYGYRGSPMILTQFIENIDLNNESEDIFSFIETIETLNQTSYLKNSNNSLQILDNTGNNTAFEFWNNSFLLHDNPDILSINCNYYNEWSSWSACTNECGWGIQTRGRRINANLIDKSFQLSDFEISEMLRKCKVQVQTQGCMSKIGCCEYQSPKENLWKNCTATCDKHGTEEQTVELISNKKGKVKDSKCENKKILKRKCLRLLGDKCKTCETTEWSKWSSCNNENGDFIQKRTRELTNGNCTYSQTKLEERRICEKIPLFSTSPITNNVNNSTKQKFLISSENLNDKETIHEVKECELQKSEMKYNLIEGACECPNGVSFCDNTVIENDKTSWESHLKEICGKKTDAFSEKNLMIMAKGKRL…
Chro.60427	PAN domain protein	1	1	1	o2233-2250i	2251	0	0	0	0	0	0	0	0	1	0	0	0	PAN_1-1 (1359..1433);	MFTGSDLKNLVLKTLLLLLLEYLIINFPGVSSIDEKVQERKDDPVAYMNPAPPILFKEMKSPIVGVGDICFGNNCNYYQESKENSPSKDRESYHSVGSKVTRYICILLSENTFTREKEADLLFERLNEYTETSELPFSYVEFYEKLGVFVIDVRSSIKEYEERSIFPLAEGLKLIKKLDILNKADCTKDSLLSEQSVFTSGNEDKSTENYSNSYKWDWSSIPNNFVNFNRILKSEESQGNVTNNNQGTEYLTDEAKLYKELDGYFLKKFNEASNLLNKLNMFSSPSSSSSNFNNPTVSSTSFSGGRQSSLWNALNFLSSFSNKEEKSRSTPIQEIEDPIFGKMEPTDGNSKLTISPLYLLGMNLKGKNITELSQKFKNQTSPIVPVDMSREDISLDNDL…
Chro.70339	F6D8.20	0	0	0	i114-136o185-207i212-234o238-260i267-289o294-316i400-419o	464	0	0	0	0	0	0	1	0	0	0	0	0	Rhomboid-1 (171..319);	MSGRKIFDIQSLNSHTELMDQQMPLREDSSLVLSKEGNSKELDITTESFKFDESDSSENHVVQPKSEENIEGKSSLKNERMIEIKRGKHTPRNSLFLTMFCCIGGDSSVTRLKVSYLATTFFASSIIFVFIQELVISQLTNGYSMIKIPDGYLFGPPPQVVFDMGALDTNLVRNGQLARLFWSFWLHTGFIHLFINLSCQIILGIILETRWVIWRYAILYLLGGISGNLASAVLDPCTISAGSSACFFALLAGIIVLLLENWRNSRWQFLYVLLVIIASLIGISLSFMSNTDNWAHIGGFVAGLLWSFASMESFSRKSKTLRKSIKSSGKNTIQLPSQDNVQLSLQIKPTDVEVGHSKSQFEETSIVESISDNEAKNEYLKRRFIPANCACSGGVQTVR…
