# Supplementary material for: In Silico Identification of Specialized Secretory-Organelle Proteins in Apicomplexan Parasites and In Vivo Validation in Toxoplasma gondii
Source: PLoS One. 2008 Oct 31;3(10):e3611. doi: 10.1371/journal.pone.0003611 (PMC2575384; doi:10.1371/journal.pone.0003611)
Supplement: Table S3 — List of candidate microneme proteins for Cryptosporidium parvum. (0.04 MB XLS) [file pone.0003611.s006.xls]

## Sheet: cryptodb35_Cparvum.pfam.adhesiv
id	description	SP_NN	SP_HMM	SP_ensemble_pred	toplogy	Length	Peptidase_S8	Etmic-2	GETHR	TSP_1	AMA-1	VWA	Rhomboid	EGF	PAN_1	Duffy_binding	EGF_CA	FAINT	Domain Architecture	sequence
cgd1_3500	thrombospondin related adhesive protein	1	1	1	o622-644i	687	0	0	0	5	0	0	0	0	0	0	0	0	TSP_1-1 (158..206); TSP_1-2 (377..427); TSP_1-3 (435..478); TSP_1-4 (490..556); TSP_1-5 (563..609);	MKKLILYLILLQIYIVQKYVICSKLTHYSVGGHASTSRVKGRSSSGSSSSSSSGDFNVPGLNGYLCPSYNRDPRGFGCFGLNTAYTVKKNSWQECANQCYWSKYTVFGNCQRSVYNSNNKDCHIKGGDNGCMKSPDGMILTNRQSYMIGECATTCTVSTWSSWTTCSGVCGEMRSRTRSVLSFPRYDHEYCPHLIEYSNCVVENKCPENCPQYGVSILGWGCQFESTFPFNKNLFVSYEEDWRGCMSTCKQDPFCVAWSYNATLSEGPDSVGFSREYRPCYTHRFASGCQALAPGWVSGNKNTRDADCDTGTCIHNEWSSWTTCKDPCSNTETMSRNRTVKTVSQNWASIPCRDETQIQLCSENPQSIETCETCLVGSWSEWSDCSTSCGEGNRIRTRE…
cgd1_3510	TSP1 domain-containing protein TSP3 precursor	1	1	1	i7-29o	507	0	0	0	3	0	0	0	0	0	0	0	0	TSP_1-1 (296..348); TSP_1-2 (356..400); TSP_1-3 (422..460);	MKTFLRILILLVVSIFSGFVNCCPEYGVYYKGTFCAAANGLEWWGASSWQECRERCRSNLFSLIPCKVFAWDSNGGTCTLQNGDRNCKTNSATVISGNPNVAVTGSCATTCTVSSWSSWSSTCVPKVYGGITYRTRKIASKPKHPLERCPHLQEVVNCSDRNWGKMGSSELNDENSALNHVLSGIINQSALGKDTSATNCPNYDVGILGWGCNLDDDLNYGNLFKTETYTWQDCLNRCKQRSDCTHFNFRYTGTGTSPCYLILGEIGCSFHSIGWISGSRDLAVKYGECDINCVLGDWTQWSGCDSALCSDGKAYSKRTRPILTSPRGSGAPCPKTRELKECTSSYTCMSNSCVVGQWSPWSPCSENCTIAVRRRTVQQIPSPGGTPCPHLFEINPVSK…
cgd1_3550	mucin-like low complexity glycoprotein with a signal peptide and an apple domain.	0	0	0	o	925	0	0	0	0	0	0	0	0	1	0	0	0	PAN_1-1 (331..401);	MLDLESEVCMSQYGYKFPVTKSLLPTIYPYLSIQFIAQVENSKVSRFGFVCSDSLSYAVVDCNQGTVKIAVLLPSRTGSSEPTLHSINLPTGLKCGNPSAQSWVESRLIFQEKSMNDPLLVKGVGPFTSVWTYSTDLNEHTRSFEFPNPCPSREVLFFTSGFKNVQTQMIPRSLFDMKFSTPNSNLLLPFETASSYVIYGTQKYNLETFSISMGLPNYPDQKLVYETSSSDILSLENQNKTISGKPIFVHISLLPFTEQISLSVNNKAQNINKNSYMIWDKKDIENNEEMDSKTIFKKGAPELFTGGIYGLNLTSFDTDSPIYTTYTTGFCAFPGAQLVEPLYEVVDNVYGVDDCNILCQNDPHCWLWSYNIVNRQCSFHMNAVSFEYTSAPDVVSGPR…
cgd1_3680	extracellular membrane associated protein with 3 EGF domains and a transmembrane domain	0	0	0	o216-238i	268	0	0	0	0	0	0	0	3	0	0	0	0	EGF-1 (51..90); EGF-2 (117..154); EGF-3 (161..195);	CYIINMLLPNENNSKEINNNSHISTTPNDNLIIKVSNQLRNLQNLPFESICAGDQTINCGENGKCISLPNVNNQKQFLCVCSDGFTGPSCKTGKFIDQLFILSFNLKKKLNLAWDACLTSGPTSLCLNGGICTSKDTPPYYECKCTVGFTGINCEVENNVCKTNNPCQNGGKCSYIGENLPIICTCLTGYSGDYCQIIVKHGIGGAGVKLHPGQIIMIWGFLLFILATILYCTFSVVYDIIVQIRAKKRKDQQEKDDDMDSPSQSDEK
cgd2_1590	extracellular protein with signal peptide, 5xEGF and apple domains	1	2	2	o	614	0	0	0	0	0	0	0	0	1	0	3	0	EGF_CA-1 (82..125); EGF_CA-2 (127..166); EGF_CA-3 (213..257); PAN_1-1 (359..427);	MNLYNNPLLEVRIPRVVIITFVFIIWIRRTNQQVINACTIGNNPCTENAECYVETLFIGAPKCRCPNGFQGDGLIGGTGCQDIDECTMGIHTCEPKTQRCINTIGSYECECLSGFRKHEQRLNVCVDIDECMELSVCPSSTLCINTEGSFKCECLDRELIFDQGRCRPINKCTDFNGRLNDCSQNCVMGSDGRGKCECNPGFKLHEDRKTCVDINECEENNPCDLSISSCINTPGSYICDCFKSAGYMTSPINNKICININECEEDPMICGDLNMCCKDLAPPDKYECVFPSINSEVINRIDVNNHSKEGMKNVEGEHKNLENNSKYIQNNKISRKWIETNKEYGNNADSIESNNNSGCYDSDIEYPGYTIQILHSLTSAFDCQLQCQVDLGCDFFTYD…
cgd2_3080	CpTSP10 protein	1	1	1	i7-26o364-386i	391	0	0	0	4	0	0	0	0	0	0	0	0	TSP_1-1 (59..103); TSP_1-2 (109..158); Kringle-1 (167..247); TSP_1-3 (250..300); TSP_1-4 (307..355);	MIKYKAIGKYLILLCYAFNIFLSLVFCQELTSILNPEGGGGFSCNYTNAEYTCGGYSVTPWSSWGICSGCNGVITRQRSISGSATQGGPSTTERVKCLNNQSCEPCTYTQWSSWSACSDTCESGTKYRTRRVNSNVDCGVSEGELKLIETVSCKNDPCKCDETIRGENGLYYRGCQKYSRSGQKCLNWLSLKFDAFDYLATLENSGIADHSFCRNPISNNTLVPTIWCYVSASPLIPQLCDPVPTDCVVSEWEQWSSCSSTCEEGKITRTRTIIQESLHGGVECPVDLEQVQDCSVDVICPVDCILGSWSHWSSCSVECGKGNSTRSRSILTRPRGTGAVCQEYLQTKSCEGEGCMSFWEKNKYSIIGFAALGVVLIISIIYILIPSNNSV
cgd2_3660	serine protease, subtilase family, signal peptide, putative	0	0	0	o	321	1	0	0	0	0	0	0	0	0	0	0	0	Peptidase_S8-1 (53..309);	EFIGFEENNYRSTFEIPKINNSIRPTITTENYSTIYERQWFHNDSKFGIKSAKMWKRVSELKDQGMGNVVIAVIDSGIDFEHPDLRGKIWRNFGEFDCNDGIDDDMNGYVDDCYGWNFVDNNKIPVDNNGHGTHISGIISAIPNKEVGISGICWFCQIMVLKVLDSKIRGFLSGFVEAIDYALDKGVRVSNHSYGSRRSIELLRLAIKRSEDQGMLVIVASGNYESDRNNDIVPTFPSSFKSENIISVTSITSNGELMERATYGRKTVHIGAPGVNICSTYLQGGKMHANLKNTKLTQILTKIHSTQNIDVWMVAHSLPQL
cgd2_470	very low complexity large protein, possible unreal ORF?	0	0	0	o	1359	0	0	1	0	0	0	0	0	0	0	0	0	GETHR-1 (861..885);	MRRILNGIIYWKFQSQYQKECRNKYQLLENYINKKLINKIFINWKKECQDYIIYYKFIKSIQLPIKKRVFIIFKGNYIFNKYNYNCIRIFFISWNSLTNKKRILKEKCQNFYQFYILKRLIERVFKQWRIKYYQKLNIYQFYDNIIIKKPMKTIFYYWNNKTIQRLKNEKELTTKIINREKKDYLRMMIIIYKMNKIYYQINFGIIKRIFNIWKKLYMIEKFHRMKLLKQYIIYWRHYSIKRIIYRDKINIFIQERSKRLIEEYYIRMIILYRKRIQIKEKYEYIRNRIRNRNLLKIIQIWKQRFNNRIKKKNDYQYLLIIHNNYILKMSIRIWKERMLKEERYRLIINQEEMKRIYNLKSRILNYWRKIWKPHHYIKVSNELIKILNRIIIHNSFHKL…
cgd3_1860	extracellular protein with a signal peptide and 9 EGF domains	1	1	1	o	568	0	0	0	0	0	0	0	3	0	0	8	0	EGF_CA-1 (177..216); EGF_CA-2 (218..257); EGF-1 (222..257); EGF_CA-3 (259..300); EGF_CA-4 (302..344); EGF_CA-5 (346..388); EGF-2 (350..388); EGF_CA-6 (390..431); EGF_CA-7 (441..482); EGF-3 (445..482); EGF_CA-8 (484..528);	MMLLISYIIFIYTWLILFKKVDGSFLTGNNIAAITTKQGTKSNTGSILGNANSMDTILMTAKILSTADTIQKSIQNENKDQRVRASGAEVGQENFTNLKGQNSTREDLIGPGIQYCNIDKDGLCCLMPNYCSKEATCKSDIVGQQTYIDYLNALPRCQCLPGYIGDGRTKGTGCQNVNECLTGEARCEQLCTDYSPGYACSCNMGYRLNTKDMRSCIDIDECMEGSHSCSHICVNTRGSFVCECPKGYTLDKNQQDCIDINECQENSGLGPCEFGCKNLPGGFECQCPSGYKLDKKTQKCIDIDECKEEKNLCTGFGEVCFNKKGGFECKCGIGFQYDENENACKDINECVLNTHDCKKDSVCVNEDGGFSCKCLEKGFEFNKEKRACEDIDECSNGDS…
cgd3_520	cysteine-rich extracellular protein with a signal peptide and two apple domains	1	1	1	o	683	0	0	0	0	0	0	0	0	1	0	0	0	PAN_1-1 (385..457);	MGKSWKQFKYGLLALAYILTIVKCQRKIPEYFNDGPFPSLSIPTSRFGNSTTFVADILDGALSPFSYLKLAGISACGKLQTGTPLPSVCYIDFELKCNNPSEGGLKIRGKPVVTHHGVIDVTGGSFELNNGKSKAGGWGYGIFPYLGESSYFELTLVPVLNKKGEYVFEIYGVGYEKAHLTSESIGINCPFSIGEVIFKNVHWARTYIVGVNWIRNQLPFPNVIPKTKNKLVEMDAPFTPGSSWRLGGMFLSSLHVPVNPSIPIGNTDMRVILSCQKNNNNFLISLNSTGDITVSQLYTNYTNTQLFDQFKPNNEIFTGKYPHVMYNGLIVELVIARSLYAESGVIYLNDLAIPKFFECRDNTIRVSVKHDTWAPLYTSNFTSNCHEYGSSFTGVNLFS…
cgd3_980	hypothetical protein	0	0	0	o22-44i57-79o83-105i117-134o139-161i173-195o	210	0	0	0	0	0	0	1	0	0	0	0	0	Rhomboid-1 (16..164);	PFRTTLIKFQASVPSLVKEGQVWRLLVSLFLHASIWHIVFNIIFQIRLSLSCEVKYGRILNFTIYFISGLLGNLFSVAIRSSCVVAVGASTSGFGLIGAQLAELILFWHTLQNKEQVVINILLFGILMILITWGNPSSAIDHWGHIGGFVSGTCLGIICNFKSDLKPKWYKAAFGVSIALISSTLIGPIIRIWAFELAPCVVFPEKLMNP
cgd5_3420	TRAP-C2 extracellular protein	1	1	1	o3758-3780i	3869	0	0	0	9	0	0	0	0	0	0	0	0	Notch-1 (92..131); TSP_1-1 (138..189); TSP_1-2 (196..245); TSP_1-3 (384..442); TSP_1-4 (450..497); TSP_1-5 (585..645); TSP_1-6 (748..795); TSP_1-7 (862..910); TSP_1-8 (917..964); TSP_1-9 (973..1021); Notch-2 (1524..1563); Notch-3 (1671..1718); Notch-4 (1905..1944); Notch-5 (3145..3187);	MNKIKLLAYILWIFQAFLEITEGVVKKVPIVSSSGLVCEDNPSVAESGYSCSFLARRFGGFLGCEKLLKDLAQDSLPPGIPGNTRVVDACPSSCNKCRECSPGCALWFIGNGVCDPECDNLSCQFDGGDCWKVDCKLSAWSSWSACSVTCGPGGRVTRTRQIVVSPRNGGETCGALKAEETGCNSHIPCPLSCTVSEWGNWSRCSLTCGIGHQMRERSVIKAPKDQNLFQCPETRQIRECIQDTCSSNCTLGEFKFKSAVSGSPCLMEKGCVERREILHPPFKPELGNFTCKVEERPSDCLGLHLGCPGPCEFSEWSGWSLCSYYKNEGLGFDDEASKYKLLKKRRRVARRRMRDANCEDELEYKECDESERHGVEALVRCNMGDWSSWSSCSTSCGLG…
cgd5_4470	CpTSP7; extracellular membrane associated protein with a signal peptide followed by 2 TSP1 repeats, an EGF domain and a transmembrane region	1	2	2	o563-582i	656	0	0	0	3	0	0	0	1	0	0	0	0	TSP_1-1 (364..413); TSP_1-2 (419..466); TSP_1-3 (473..521); EGF-1 (525..557);	MDSINFRSIYIPSAVRYIILLLLWTIFTKNVYSKSSEETLLGRSVLDLNKKNTCEYYGEQDGIFTDSFHSRICIVPEDGLHGKREYENHQRKTFGTIRPNNKQLSNNKLYRKDDHLTSSIADFDSNSVRIQRKNVDLEAMFGIGKDNNRMNLNNEAVQSFYSNNETETQDKNATNDYFLFKEGLLKYQEKKILRYYLYDVGNKVHSDTIAYPENIISENSAFNYLGNYADVYEISKVSDPPVISWPNNHIVFVHSQVKSDGTFRFQVYTSSGEVGFYFEVTGNSYKTGCGSYSRSDNSKFTHSANSLIQVQLVRRKFGFNVFVDGTRRTKLDIIDCIASVPTKVQITSGSGSQIYPKVEDCQISQWTDWSTCSKTCSTGSKARYRSVIMPSMNGGLPCP…
cgd6_1660	conserved hypothetical protein	1	2	2	o	1126	0	0	0	1	0	0	0	0	0	0	0	0	TSP_1-1 (407..453);	MSGVFNKFVICSFLVIFLCLGPEHVEFHLVNGNKVDLNQIEGNGRFEVENRKLIKSNSQINDDINATTKYSDYNGYNLPENSSVFSDRELKFNGLNITSYENRQLYIDSNGSISSTNNNSETNSLNGEIPNNSSEFPIKSIGKEHVISEHIDNHVNSQYGNNHENFTNITGKEVNYNNFNISNNEQIRLDTLQAINNSFNVLTVDFSMIYDDLTFEPNLKSNVEYTIFNTSNIEVKKKIAKEIKTNNDGNFVVNLEDYSSYGFVTWIKPVESNSTKVVLQSNSGIMPNMKIKLLEKLFPRRNFTNDELDVIILSESRNEIRPYGYRGSPMILTQFIENIDLNNENEDIFSFIETIETLNQTSYLKNSNNSLQIIDDTGNNAAFEFWNNSFLLHDNPDIL…
cgd6_3730	large extracellular protein with a signal peptide, apple domain and a transmembrane region	1	1	1	o2251-2268i	2269	0	0	0	0	0	0	0	0	1	0	0	0	PAN_1-1 (1377..1451);	MFTGSDLKNLVLKTLLLLLLEYLIINFPGVSSIDEKVQERKDDPVAHMDPAPPILFKEMKSPIVGVGDICFGNNCNYYQESKENSPSKDRESYHSVGSKVTRYICILLSENTFTREKEADLFFERLNEYTETSELPFSYVEFYEKLGVFVIDVRSSIKEYEERSIFPLAEGLKLIKKLDILNKADCTKDSLLSEQSVFTSGNEDKSTENYSNSYKWNWSSIPNNFVNFNRILKSEESQGNITNNNQGTEYLTDEAKLYKELDGYFLKKFNEASNLLNKLNMFSSPSSSSSNFNNPTVSSTSFSGGRQSSLWNALNFLSSFSNKEEKSRSTPIQEIEDPIFGKMDPTDGNSKLTISPLYLLGMNLKGKNITELSQKFKNQTSPIVPVDMSREDISLDNDL…
cgd6_4840	serine protease, subtilase family, signal peptide	1	0	1	o	1197	1	0	0	0	0	0	0	0	0	0	0	0	Peptidase_S8-1 (288..578);	MKKVNIFKLLPYLLVFFQKRVICNIFNTSSISINVVEGRSSDLELVIKNPADQSATPEVQVVEKVFSPYIMKQQKPPEEDYEQEHILGEFSEMGNMDDEDDYYYQEKDSNQEFNSEKVSRGQGRRSKVIPGRLIIKYKEKVLSKAVKELKVAGIMSKNGQYPKLDGVAFLTRVVSALSESADELVGIKSATVLEALDMMIVEVFNNSKASEYISKLSASFLHSDEVEYVEPDQEVRLADFGISSDSGAIYPNDPKFSEQWGMYNRVANTDSKVLMAWKHLGINTSVSKGSGVYYTPENHPKREVIVAVIDTGVDYTHPDLVENMWVNEKELYGRPGVDDDMNGYVDDIYGYDFANNRGAPVDDEGHGTHCAGTIAAKGNNHEGISGINWKGVKIMALKF…
cgd6_670	extacellular protein with a signal peptide, clostripain like caspase/hemoglobinase domain, notch domain and 2 EGF domains	1	0	1	o1528-1550i	1607	0	0	0	0	0	0	0	0	0	0	2	0	EGF_CA-1 (1159..1193); EGF_CA-2 (1308..1352);	MKREITFVFLVTIKFIFDIQPISSFLYLPENYVNVDKYQNLQSSKVNSTITDIEEVNHNDNYNVDKTNNIRSEKKSHNNSKEEVVLSSIKKEEEPPKNKNDQLEFQYSKVCSTINKERIHEKRYWTHLIFIHADNNLESMSLVDLGEMTSPLQTQTADHLHLVVYIDRCKDFTNKDVSAPIISCPESGLTNPMIKQEQISQNFTGAYILYRWRLTQELRVQFRKKFVWIILEDLGEVDSNSPEILSNFISKGLDSFPSIYSALTLWNHGSAWSGFGDDHDNADGNGMFLGEMYRGIKEGIMNSKIGGKTGENFSFEFKFDILGFDACLMMQFDVLEVMNSLANYILASEDNEPGHGWNFRSLNPVTKKGSAEDEVQIFGPNKVQEYRIATPLEYASRIV…
cgd6_760	conserved protein with 6 transmembrane domain	0	0	0	o565-587i639-661o671-693i695-717o727-749i905-927o	990	0	0	0	0	0	0	1	0	0	0	0	0	Rhomboid-1 (629..773);	MDMSDFVFKDGGKRPIVKTIPGGGTSGSPTSPGSPIFGAGTSGGGSRAPMPKFSGGSGSSPRSSITPLSPQRSSSFKRNSSLSGSNLGVDSKANNLFGMNKPMKVSPKNQNGSKYSTKNSFPIITKAKQTPGGSTENKYNTSNATPTPLLVKKISTDKEVNSAQPSPRKSLRLQPDYNKDEDLNERRHPTNDELRLFSVPPASSDERKNVPKKFQSRGRDLTESEFPHSNKPGEKRTSTSLYSKAGGAVLGGTEVINGMEVIMPSDEVQERKIGNDQFSNQHKNSLNRGDSFSGNKVVVDIPNPNDTRPRNSILNTKIVPKHNKNSAPVIVPVPVPVPASAQTPVPTPAPAPAPAPAPNSIQTRLSSNGNISKSSGMNNLRRSISKKKGFKTIVEAMVN…
cgd6_780	CpTSP8,predicted extracellular protein with 3 TSP1 repeats, an EGF domain and a C-terminal transmembrane domain. adjacent TSP domain containing gene.	1	2	2	i17-36o599-621i	625	0	0	0	3	0	0	0	1	0	0	0	0	TSP_1-1 (394..443); TSP_1-2 (449..494); TSP_1-3 (501..547); EGF-1 (554..589);	MLEFRQYDLKFMKIRRILYFILIHILIFNILEINSLPPSFSWTKAWKDITSEGLVYTFSSNKLPWYSGVSFRIVGKFNAENDKETLVTIQNGDLYHCKLMINFAAQTVDVESTGYTSEERWARSYAYFPFPYKPKLMDLDLVVEKLRWPGGFYFYISGSGPYYPCHSIVYSNVNKLTFGNGQNNFSKYKITRNVPLADPYRRTYFWDEFQQRYYFDDKNLYYVNSTGIDEKSGVPNGDRIPKNYKSWPEELEIHLHSASMYPVNDKRYGWGGTVAVFTSDQSQFYYRMNGFFATLSSNSYCLSSGVLLSGTSYTVSGDYPFDFDNPGQPFNSILINKKFGVDVFVRESLWSLGTIFHCGVHSYKPESVGLIYPNEAGVYSTTRFAISTLDCEYSQWSSW…
cgd6_800	CpTSP9, extracellular protein with 3 TSP1 domains and an EGF domain	1	1	1	o397-416i	457	0	0	0	3	0	0	0	1	0	0	0	0	TSP_1-1 (193..242); TSP_1-2 (248..296); TSP_1-3 (303..354); EGF-1 (358..391);	MLSCHIINGIILIGLLFFLRFDNISSQIADFRLPETRLCTNPYTFGFAIEQDTDIQLIDDDIWPLNQVFSAGGSISDNGFQILFATAKKNSYELIISVYPLLTTVVRECTYEGKVVRRLKSVVEHSPRFEKWPFFDKWVISFQRQEYGISISFNQGYTESLFWKRCLNEPIVSVKVESKDAYLSADQVDCIVSEWSSWSQCSSSCQIGTRSRTRLILRPASFEGTTCPNLIENEGCNTSISCEDCAYSSWSPWSECSVTCQGGFRSRTRKLIWKSDIKGRCEDNESDIESCNEQSCPVNCRLSSWTSWSICSSTCGPGNKMRYRIILAQSDLGGVQCPTEKEITERASCQLQECEKSCSTGEICKNGGTCIDIPNSGFSCECAEDYFGKFCEHKKYSWW…
cgd7_3020	rhomboid family membrane associated protease, 7 transmembrane domain	0	0	0	i114-136o185-207i212-234o238-260i267-289o294-316i400-419o	464	0	0	0	0	0	0	1	0	0	0	0	0	Rhomboid-1 (171..319);	MSDRKIFDIQSLNSHTELMNQQMPLSEDSSVVLSKEGNSKELDITTESFKFDESDSSKNHVVQPKSEENIEGKSSLKNGRTIEIKRGKHTPRNSLFLTMFCCIGGDSSVARLKVSYLATTFFASSIIFVFIQELVISQLTNGYSIIKIPDGYLFGPPPQVVFDMGALDTNLVRNGQLARLFWSFWLHTGFIHLFINLSCQIILGIILETRWVIWRYAILYLLGGISGNLASAVLDPCTISAGSSACFFALLAGIIVLLLENWRNSRWQFLYVLLVIIASLIGISLSFMSNTDNWAHIGGFVAGLLWSFASMESFSRKSKALRKSIKSSGKNTIQLPSQDNVQLSLQIKPTDVEVGHSKSQFEETSIVDSISDNEAKNEYVKGRFIPANCACSGGVQTVR…
cgd8_150	CpTSP4; extracellular protien with signal peptide and 2 repeats of an apple domain followed by a TSP1 domain	1	1	1	i5-24o	488	0	0	0	1	0	0	0	0	0	0	0	0	TSP_1-1 (162..210);	MFQKILTFTTLLISLLIIYINVSWSNKYITPEKFSETHPDSAMMKLVSPENSVPIDIPDLPASNITKKYCPIYGLNMKGLFCLGWNSIKIKKADSWQECASLCMDYVAFFFIKCKKWSYDVEKKKCLIKSGDRLCKYPDENYISGLKNASEVGPCSTTCKVGDWSAWTPCSSYCAGITQRVRHVIRSPVYKSEICPRLIETAMCKGSPDCPSNCPNYHVVGLGWGCKVEMNRGGGTMRKYVNTWHECLGLCKITENCTYWSFQGISGVETCLLVIGEVGCTYHALGWISGDVNVVAIDCPVKCFVGEWSNWSKCPNDDVCTQNSMSKRSRPLISTPPDMNQKMCPHLTESIMCECATKITRNTAFDDYNRNLISYNNSTTQDSLQNDPEIRAMSASANR…
