# Supplementary material for: In Silico Identification of Specialized Secretory-Organelle Proteins in Apicomplexan Parasites and In Vivo Validation in Toxoplasma gondii
Source: PLoS One. 2008 Oct 31;3(10):e3611. doi: 10.1371/journal.pone.0003611 (PMC2575384; doi:10.1371/journal.pone.0003611)
Supplement: Table S4 — List of candidate microneme proteins for Plasmodium falciparum. (0.24 MB XLS) [file pone.0003611.s007.xls]

## Sheet: plasmodb53_Pfalciparum.pfam.adh
id	description	SP_NN	SP_HMM	SP_ensemble_pred	toplogy	Length	Peptidase_S8	Etmic-2	GETHR	TSP_1	AMA-1	VWA	Rhomboid	EGF	PAN_1	Duffy_binding	EGF_CA	FAINT	Domain Architecture	sequence
MAL13P1.1	erythrocyte membrane protein 1 (PfEMP1)	0	0	0	o	2162	0	0	0	0	0	0	0	0	0	2	0	0	Duffy_binding-1 (95..442); PFEMP-1 (609..755); Duffy_binding-2 (868..1281); PFEMP-2 (1441..1580);	MGPPGITGTQGETAKHMFDRIGKQVYETVKNEAENYISELEGKLSQATLLGERVSSLKTCQLVEDYRSKANGDVKRYPCANRSPVRFSDESRSQCTYNRIKDNETDDNACGACAPYRRLHLCDYNLEKMGKTSTTKHDLLAEVCMAAKYEGDSIKTHYTIHKHTNNDSAAELCTELARSFADIGDIIRGKDLYLGDIKKKQNGKKTEREKLEENLKRIFGKIHEDVTNGKKEVLKTRYKDINDPEFFKLREDWWTANRATVWKAITCHAGESDKYFRNTCNDSEHSGTFSQPNKYCRCNGDKPGEDKANVDPPTYFDYVPQYLRWFEEWAEDFCRIRKHKLKNAKEQCREKYKSGTDRYCSRNGYDCTQTIRGRNILVSDSECTNCSVVCTPFVKWIEN…
MAL13P1.356	erythrocyte membrane protein 1 (PfEMP1)	0	0	0	o	2223	0	0	0	0	0	0	0	0	0	2	0	0	Duffy_binding-1 (104..449); PFEMP-1 (672..835); Duffy_binding-2 (940..1353); PFEMP-2 (1511..1654);	MAPQGGSGDPQDDDAKNMFDRIGKDVYDEVHGEAKKYKEALKGKLQEAVSTSPELVAFTDPCELVKQYYNNHVNGKSNRYPCGNVKNAKNEKVKRFSDTLGGQCTDQQIEGNDRKNGGACAPYRRLYLCDKNLETISNYNSNARHKLLAEVCYAAKEEGDLIKTHYTEHKLTNLDTKSQLCTALARSFADIGDIVRGKDLFLGNSVESAQRIILENNLKTIFQQIHSEVTTTNGEAAEARYNDTKNYYQLREDWWDANRETVWKAITCNAWGNTYFRTTCSDGKSQSQANKYCRCDGDQPGHDKSKAGKANDDVNIVPTYFDYVPQYLRWFEEWAEDFCRKKKKKLKDVKRNCRDETVKYCSGNGYDCTKTIYKKGKLVIGSECTKCSVWCRLYEKWID…
MAL13P1.60	erythrocyte binding antigen 140	1	0	1	o1134-1153i	1210	0	0	0	0	0	0	0	0	0	2	0	0	Duffy_binding-1 (154..405); Duffy_binding-2 (456..706);	MKGYFNIYFLIPLIFLYNVIRINESIIGRTLYNRQDESSDISRVNSPELNNNHKTNIYDSDYEDVNNKLINSFVENKSVKKKRSLSFINNKTKSYDIIPPSYSYRNDKFNSLSENEDNSGNTNSNNFANTSEISIGKDNKQYTFIQKRTHLFACGIKRKSIKWICRENSEKITVCVPDRKIQLCIANFLNSRLETMEKFKEIFLISVNTEAKLLYNKNEGKDPSIFCNELRNSFSDFRNSFIGDDMDFGGNTDRVKGYINKKFSDYYKEKNVEKLNNIKKEWWEKNKANLWNHMIVNHKGNISKECAIIPAEEPQINLWIKEWNENFLMEKKRLFLNIKDKCVENKKYEACFGGCRLPCSSYTSFMKKSKTQMEVLTNLYKKKNSGVDKNNFLNDLFKK…
MAL7P1.176	erythrocyte binding antigen	1	1	1	o1425-1442i	1462	0	0	0	0	0	0	0	0	0	2	0	0	Duffy_binding-1 (158..397); Duffy_binding-2 (462..710);	MKCNISIYFFASFFVLYFAKARNEYDIKENEKFLDVYKEKFNELDKKKYGNVQKTDKKIFTFIENKLDILNNSKFNKRWKSYGTPDNIDKNMSLINKHNNEEMFNNNYQSFLSTSSLIKQNKYVPINAVRVSRILSFLDSRINNGRNTSSNNEVLSNCREKRKGMKWDCKKKNDRSNYVCIPDRRIQLCIVNLSIIKTYTKETMKDHFIEASKKESQLLLKKNDNKYNSKFCNDLKNSFLDYGHLAMGNDMDFGGYSTKAENKIQEVFKGAHGEISEHKIKNFRKKWWNEFREKLWEAMLSEHKNNINNCKNIPQEELQITQWIKEWHGEFLLERDNRSKLPKSKCKNNTLYEACEKECIDPCMKYRDWIIRSKFEWHTLSKEYETQKVPKENAENYLI…
MAL7P1.187	erythrocyte membrane protein 1 (PfEMP1)	0	0	0	o	2595	0	0	0	0	0	0	0	0	0	3	0	0	Duffy_binding-1 (93..426); PFEMP-1 (640..820); Duffy_binding-2 (919..1356); PFEMP-2 (1500..1642); Duffy_binding-3 (1730..1989); Hep_Hag-1 (2213..2240);	MARPSGSAGGGAGGKKEDESAKHMFDRIGKEVYDEIVKKDVGAEAYKEALKGKLQKAASTISELAGITDTCKRVQKYYEHFNVGAARGKRYPCTNLKRNTNEERFSNTLGGQCTNKKMKCSNGEGACAPYRRLHLCHHNLETIETTSKTSTDTLLAEVCMAAYYEGESLTRQHVKHKLTNSDVNINICTVLARSFADIGDIVRGKDLFYGNTYESTQRKVLDDNLKTIFENIKKSDTKLTKLNDEQIREYWWEANRETVWKAITCSDDLKNSSYFRTTACAGTRTNDKCRCTKSSGAKVDDQVPTYFDYVPQYLRWFEEWAEDFCRKKNKKIKDVKTNCRDEKEKYCSGNGYDCRKTIYKKGKLVIGEHCTNCSVWCRLYEKWIDNQKKEFLKQKNKYT…
MAL7P1.212	erythrocyte membrane protein 1 (PfEMP1)	0	0	0	o	2269	0	0	0	0	0	0	0	0	0	2	0	0	Duffy_binding-1 (83..430); PFEMP-1 (663..826); Duffy_binding-2 (924..1386); PFEMP-2 (1532..1679);	MAQGGRGGQVGGDDYSDAKHLLDSIGKKVHDEIVKKDAKTYIGELAGLLSQASIFGGETVAFSEPCGLIKNESQKLAALGDPCGSASEKRFSKERVDEYDKKKIKCSNSEGACAPYRRLHVCDKNMVKMDTNNDSKAKHDLLLDVCLAAKYEGESLKTYRAQYDEQYPSSVSTFTMCTMLARSFADIGDIVRGRDLYRGNRKKNETKTEREKLDDKLKEIFENIRKENNSKLKSLTDDQIREYWWTANRNDVWKAITCSADKGNTYFRATCIDLNESPSMARDKCRCKDKSFTKETDQVPTYFDYVPQFLRWFEEWAEDFCRKKKKYVDIVKTYCRNETKGKYCSLNGYDCTKTKPAIGRLRMGNQCTKCFFACYPYEKWIDKKKEEFLKQKQKYEKEM…
MAL7P1.50	erythrocyte membrane protein 1 (PfEMP1)	0	0	0	o	2267	0	0	0	0	0	0	0	0	0	2	0	0	Duffy_binding-1 (94..434); PFEMP-1 (634..795); Duffy_binding-2 (885..1344); PFEMP-2 (1511..1655);	MASQSGGGSPQDAKHVLDEFGQQVHKEVKKEAERRSKGELKGLLTSAKLSGGEIAGTTDPCSSDYTKHFEANSNRYPCGNTNVDRFPDNDGAECDNSKIKGNKGKEDNSEGACAPYRRLSLCNKNFQNNNNDHSSNAKHDLLLDVCMAANYEAQSLITYHDKHELTNVGSQICTVLARSFADIGDIVRGKDLYLGKKKKKKTETERERDQLEQKLKGIFKKIYEGLTGGVKDHYQDTDNYYELREDWWALNRDQVWKAITCKADNSNRYFRATCDSADGKGSSVARNKCRCKDEEGKNETNEVPTYFDYVPQYLRWFEEWAEDFCRKKKKYVDIVKTYCRGKYQGEERYCSRNGFDCEKTVNARGKVRMGKGCTDCFFACNPYVDWIDNQRKQFLKQRN…
MAL7P1.55	erythrocyte membrane protein 1 (PfEMP1)	0	0	0	o	2239	0	0	0	0	0	0	0	0	0	2	0	0	Duffy_binding-1 (102..416); PFEMP-1 (575..717); Duffy_binding-2 (856..1317); PFEMP-2 (1475..1626);	MAPPGGSVGAGSGGEEDAKHMFDRIGEEVYKEVKNGGAEKYFYELHGTLSKARFENEPEGLQTQGNPCQLDHRYHTNATNVRSYPCRAGKEERFSQVHGGECDKNKIRDNEDDRVGACAPFRRLHLCVRNLENINIKKKIDNDNLLADVCLAAKYEGDLIKTHYTPYEHKYGDSPSQLCTMLARSFADIGDIVRGKDLYLGNSREKEKLQTNLKSIFQNIYKNLKKPAQKHYSDPHANFYKLREDWWYANRQQVWYAITCGAEGYQYFRKTACNGGKSSTPNKCRCTTHDVPTYFDYVPQYLRWFEEWAEDFCRKRKKQLTDAIKNCREEDENGENRYCDLNGYDCKNTAKGKNKYKHDQECIKCSSVCIPFGPWIKNQKQEFEKQKNKYENEILGKSR…
MAL7P1.56	erythrocyte membrane protein 1 (PfEMP1)	0	0	0	o	2192	0	0	0	0	0	0	0	0	0	2	0	0	Duffy_binding-1 (110..439); PFEMP-1 (664..825); Duffy_binding-2 (929..1354); PFEMP-2 (1515..1661);	MARDPRGGGSEEDDIDHKSVKHLLDSIGKIVHDQVKNGADGTAKKYIKELKGDLSKATFSSEETASSIETCYLVKEYYNNHVNGGDVSGERNPCRKEDVKRFSDKEGAECTNNKINCNKGGCGACAPYRRLHVCDKNMEKMGRTSMTTHKLLAEVCYAAKYEGASITLHYPQYQEKYDDSPSEMCTMLARSFADIGDIVRGKDLFIGYNQKDRKEKEQLQNKLKYIFKKIHEKLDSEAQTRYNDATGNFYQLREDWWTANRATIWEAMTCSEDLKNSSYFRQTCSDERGGAQANDKCRCPNGNNQVPTYFDYVPQYLRWFEEWAEDFCRKKKKYVDIVKKFCREGENGKEKYCSLNGYDCTKTKLAVGKYRMGNQCTKCFFACYPYENWIEKQKEQFDK…
MAL8P1.16	hypothetical protein	0	0	0	i33-55o65-84i97-119o134-156i168-187o191-213i	216	0	0	0	0	0	0	1	0	0	0	0	0	Rhomboid-1 (83..211);	MLRKDIESDEDGVVSSENIKLLERQTKNKYVDILFPGIELNKIIVWISFFQIIIYILSCLLSENLSTPNVHILILLGATYGPLIKEGQYWRLVLPIFLHANLWHLIINILCILNLGLIIETTGNILTTICNPCQLAVGASTSGFGLIGCSIFEIFLAWKNLTRKAKNYYILNIFLFLLFFMFVSFSPSVDLFGHIGGFLCGAFLCCHYNKFIGYNM
MAL8P1.207	erythrocyte membrane protein 1, PfEMP1	0	0	0	o3124-3146i	3564	0	0	0	0	0	0	0	0	0	5	0	0	Duffy_binding-1 (110..423); PFEMP-1 (583..727); Duffy_binding-2 (815..1133); Duffy_binding-3 (1321..1621); Duffy_binding-4 (1730..2038); Duffy_binding-5 (2274..2695); PFEMP-2 (2846..2986);	MGNASSSEGEAKTPSLTESHNSARNILEGYAESIKEQASKDAKIHGHHLKGDLAKAVFRHPFSAYRPNYGNPCELDYRFHTNVWHRNAEDRNPCLFSRAKRFSNEGEAECNGGIITGNKGECGACAPYRRRHICDYNLHHINENNIRNTHDLLGNLLVMARSEGESIVKSHEYTGYGIYKSGICTSLARSFADIGDIIRGKDLYRRDSRTDKLEENLRKIFANIYKELKNGKKWAEAKEYYQDDGTGNYYKLREAWWALNRKDVWKALTCSAPRDAQYFIKSSVRDQTFSNDYCGHGEHEVLTNLDYVPQFLRWFEEWAEEFCRIKKIKLGKVKEACRDDSKKLYCSHNGYDCTKTIRNKDILSDNPKCTGCSVKCKVYELWLRNQRNEFEKQKKKYYK…
MAL8P1.220	erythrocyte membrane protein 1 (PfEMP1)	0	0	0	o	2286	0	0	0	0	0	0	0	0	0	2	0	0	Duffy_binding-1 (80..441); PFEMP-1 (648..818); Duffy_binding-2 (977..1425); PFEMP-2 (1566..1709);	MVNQNGGGGGKDEDAKYMFDRIGQQVHDEVKNGEAKNYVSELEGKLSFASILGETGGFYKTCDIIKNEGEKLLRARDDPCGNGSASDKRFSKESGGECDDKKIEGNKNNSEGGACAPYRRLSLCNKNMEKKGTTKIKDKNDLLAEVCMAANYEAQSLIPYHDKYKLTYGDSKICTALARSFADIGDIVRGKDLYRGGGRGRKQLEENLQKIFGNIYDKLLEENRRNGKNREIEKRYEGDKENYFFKLREDWWTANRATVWEAITCSDRLGGNAYFHATCGESRRPSQAQNQCRCSDKPKAIKAGGNVSIVPTYFDYVPQYLRWFEEWAEDFCRKKKKKVQNLEQQCRGQDISGNQRYCSRNGYDCEKTKPAIGRLRMGKGCTDCFFACNPYIDWINNQR…
MAL8P1.45	hypothetical protein	1	2	2	o5-27i48-70o850-872i	891	0	0	0	1	0	0	0	0	0	0	0	0	TSP_1-1 (620..682);	MYNHFLYFPFEKFLFIFILVVWLAFQTNKRPSYITKKYKIDDVKNIDMIIQHDIVINTQNIMCIFYILYINNLDKNKNFIQYKNFKKNKSYKYKNNNNNIIIINSHSHSNSHSNSHSHSNSHSNSHSHSNSHSNSHSHSNSHSHSHSNSHSNSHSHSSTQNSLYHDTNQANFLKPTSFFLYKHHVYFNQKYKKDPNILNKLKVPRNHIFHINKYYYEYSHLYIRLDKLFYFQRCGCDTNIKKTKKRNQNIFNNMLGMKEKDTYLQNEICDIYWNYLKDDNTYDKYNFSIINYIKNIIKKMYRYLYIYKVFVLKQFYRIVYYNQGSIIYNYNQMYFKKHRKKQTIIRSKRFMNEHIKEEDVDYNIVKDEKDKSIQSTEQKSYLKNNTIQYFQCFLDKAME…
PF07_0048	erythrocyte membrane protein 1 (PfEMP1)	0	0	0	o	2215	0	0	0	0	0	0	0	0	0	2	0	0	Duffy_binding-1 (98..437); PFEMP-1 (636..798); Duffy_binding-2 (908..1330); PFEMP-2 (1485..1619);	MARPGSGGGGSSQDAKHVLDEIGQQVHDQVEKEAKERSNGDLKGNLTISTIFDTETTGTDDPCSSDYTTRFDARGDPCKKDGTGNDVERFSVKQGAECGNSKIHGNSKGGTGTEVGACAPYRRLNLCNKNLENINKYDNTKAKHDLLAEVCHAAKYEGASITLHYPQYQNKYDDSGSTMCTMLARSFADIGDIIRGKDLYLGKKKKKQNGKETEREKLEDNLRKIFENIKKENNSKLKSLTDDQIREYWWTENRETVWKAMTCSEDLKNSSYFHATCIDGKNQSQARNQCRCPKTSGNVNIVPTYFDYVPQYLRWFEEWAEDFCRKKKKKVQNLQKQCRDKYQGDDRYCSRNGYDCEQTINKIGKLVIGKGCINCLYACNPYVDWINNQKEQFDKQVKK…
PF07_0049	erythrocyte membrane protein 1 (PfEMP1)	0	0	0	o	2275	0	0	0	0	0	0	0	0	0	2	0	0	Duffy_binding-1 (89..443); PFEMP-1 (655..819); Duffy_binding-2 (927..1381); PFEMP-2 (1543..1693);	MAPTSDGGGTKDESAKHVLDEFGQKVYEEIVGKKADAKTYKDELRGKLSLAPIWNESAGTDDPCKLESEYTELISGSLASGGAARGHPCGNVSGNDGTGNDDLKRFSKERVSKYDEKKIRGSNDGACPPYRRLSLCNKNLENIKTNIIDNKHDLLVDVCMAAKYEGESIKAHYPKYDAEYSSGSGSDFPMCTMLARSFADIGDIVRGKDLYSGNKKKEKLEQNLQKIFKEIYDKLNGAKDHYQKDGDKFFQLREDWWTANRHTVWKALTCKAEGAYFRPTCSDGNSQSQATKQCRCNDKPNAGKPKAGNGDVNIVPTYFDYVPQYIRWFEEWAEDFCRKKKKKVQNLQKQCRGTDASKEPRYCSRNGFDCEKTISRIGKVRMGKGCTDCFFACHRYENW…
PF07_0050	erythrocyte membrane protein 1 (PfEMP1)	0	0	0	o	2064	0	0	0	0	0	0	0	0	0	3	0	0	Duffy_binding-1 (91..410); PFEMP-1 (573..719); Duffy_binding-2 (820..1121); Duffy_binding-3 (1227..1520);	MAAAGSGGQGARDVLEQFGEIVQKKVHNEVDAYREELKGKLWEAKFVGVSHVPSDPCQLNHEYHTNVTTGKDDPCDRRWPVRFSDESRSQCTKNRIKDSTSDTVGACAPYRRLHVCDQNLEQIRPEQITSTDNLLADVCLAAKHEGESIIKNYPQDRNNNEVICTALARSFADIGDIIRGKDLYRGDKGEKKKLEENLKNIFANIYEELKNGKTNGKKGEIETRYKKDDEDGNFFQLREDWWNANRNDIWKALTCHAPPDAQYTKKGPHNHITESNKGQCRCFSGDPPTNMDYVPQYLRWFEEWAEEFCRKRKKKLQNAQKFCRDESSKLYCSLNGYDCKATIRANDEYTISQACAKCFFSCHRFVKWIDNQKLELEKQKKKYDEEINVTTETSKKTEH…
PF07_0051	erythrocyte membrane protein 1 (PfEMP1)	0	0	0	o	2215	0	0	0	0	0	0	0	0	0	2	0	0	Duffy_binding-1 (104..444); PFEMP-1 (669..836); Duffy_binding-2 (912..1355); PFEMP-2 (1500..1643);	MAPGGRQGDGGEDIDHQSAKHLLDSIGKIVHDQMKKEAEQRSKGELEGKLSFATVSGETGATDKPCNFDYDKLIGANDGKRHPCKKDGKGEEVPRFSDKQGAECANNRIQGNNKNSHYKDFGACAPFRRLNLCNKNFPNMNSNDSSKAKHDLLVDVCLAAKYEGDSLKHYSEKLNLTYTDSPSQLCTELARSFADIGDIIRGKDLYLGYNRKEKAQKEKLEQNLKKFFQNIDEKLPLKAKNYYTKEKDPNFLKLREDWWTANRETVWEALTCDAHGTYFHATCSDLNGDCSQAHEKCRCPKTSGGKAIKAGGDVTIVPTYFDYVPQYLRWFEEWAEDFCRKKKKYVDIVKTYCREQDKSGNQRYCSRNGYDCTKTVRARGKYRMGNQCTKCLFACNPYV…
PF08_0103	erythrocyte membrane protein 1 (PfEMP1)	0	0	0	o	2109	0	0	0	0	0	0	0	0	0	2	0	0	Duffy_binding-1 (83..421); PFEMP-1 (592..737); Duffy_binding-2 (816..1258); PFEMP-2 (1412..1559);	MSTLGGGTDKSAKHVLDEFGQQVYEQVKNGEAKTYFDELHGDLSEATYPGDENPNKTTPPNPCLLQYDYNSNVTIGGGREYPCKDRPEVRFSDEYGGQCTDSKIKGNEDNKGGACAPFRRLFLCDQHLSHMKAEKINNKHNLLLEVCLAAKYEGESLKGYHDKYNATYSDSRSQLCTVLARSFADIGDIIRGKDLFIGYDKKDRVQKKKLQDSLKNIFGNIYNELTTSGKNVDKAKARYNDPKGDFFQLREDWWALNREKVWSAITCNAQGNKYFRPTCSGGESIAHNKCTCINGDPPTYFDYVPQYLRWFEEWAEDFCRKRKHKLQNAKEQCRGKNGEDKYCDLNGYDCKRTISAEKKLFPDSDCNKCSYSCIPFRTWIDNQKLEFLKQKNKYDKEKE…
PF08_0106	erythrocyte membrane protein 1 (PfEMP1)	0	0	0	o	2231	0	0	0	0	0	0	0	0	0	2	0	0	Duffy_binding-1 (80..429); PFEMP-1 (627..779); Duffy_binding-2 (916..1330); PFEMP-2 (1495..1639);	MAASTTYSSAPDAKHLLDMIGKDVHDQVKKEAKERSKGELTGQLSFASILGERAYTTDPCQLIKEKRENLIGDRGERHPCGNGSGKGEDVNRFSKERVDEYDNKKMKCSYGSNGKSEGACAPFRRLHVCDKNIQQIKTENITTHNLLLDVCLAAKYEGESLKGYHEQYEVQYPSSGSTMCTELARSFADIGDIVRGRDLYGGSKKEKEKRKQLDDKLKKIFENIKKENNEKLKSLTDDQIREYWWTANRETVWKAITCDEENKLGGYLYFRGTCGDNEKSVTQARDKCRCKKKDNTPDDQVPTYFDYVPQYLRWFEEWGEDFCRKKKKKVENAKKKCRGENNDKYCSRNGCDCEKTVRAKGKLRYGNRCTDCLYACYPYVHWIDKKKEEFDKQVKKYDE…
PF08_0107	erythrocyte membrane protein 1 (PfEMP1)	0	0	0	o	2265	0	0	0	0	0	0	0	0	0	2	0	0	Duffy_binding-1 (103..440); PFEMP-1 (661..810); Duffy_binding-2 (925..1358); PFEMP-2 (1518..1663);	MPPLGRQVGGSPQDDDAKNMFDRIGKDVYDQVKKGVAETYKEALTGQLSLATLLGVESASTTDPCGLDYSKLISGSGVAARGHPCGNESVSEKRFSKERVDEYDEKKIKDNKGNRGNNEGECAPYRRLSLCNKNFQKINNIDSDKARHNLLVDVCLAAHYEGDSIKAHLEQYDATYPGSGSTTCTALARSFADIGDIVRGRDLYRGNKKKIKTETERDKLEQKLKEIFKNIKKENNEKLKSLTDDQIREYWWTANRHTVWKAITCKADASSAYFHATCSDSHRSGTFSQANNYCRCNGDQPGNDKENIDPPTYFDYVPQYLRWFEEWAEDFCRKKKHKLNDAIQKCRGEDKYGKDRYCDLNGYDCEKTKRGRNMYRWDHKCTGCFLSCSHFRTWIDNQK…
PF08_0136b	von willebrand factor a-domain-related protein, putative	1	1	1	o	290	0	0	0	0	0	1	0	0	0	0	0	0	VWA-1 (96..276);	MKSLKVVLCLGMISACMLVGTYGRMNVVSHNSMKKVGEEGKDEKIISCVVEYVIKGDLSIDDGDFCDSNSICSNNPGLCDNGQVVVPGDYCSNYYDITLVVEESSFVQKDYWLKGTIPFLESMVFNSNVSKDKAHMSVVLFAGKQRVVVPFTDESSQDKNMLLEKINSIDEGIATSSDTLYVNALKYAIENVIFGDGTRKDAPKVAVLFYYGFDYGANKNMIPDVVQTYKEQNVKLIIVGIALGIRDNAYLLADCSIGDENCVNVVFKPWDFVIPAAADVNQKICDKNKS
PF08_0140	erythrocyte membrane protein 1 (PfEMP1)	0	0	0	o	2980	0	0	0	0	0	0	0	0	0	4	0	0	Duffy_binding-1 (110..422); PFEMP-1 (580..725); Duffy_binding-2 (814..1104); Duffy_binding-3 (1224..1536); Duffy_binding-4 (1732..2133); PFEMP-2 (2289..2429);	MVPPVRSPRAAGPAPAPASASTTYGSVKDLLEDIGKSIQKQAKDAAEKRSNGELQGDLSKARFKDQKNTTTNPCQLNYRNHSNVRSSFENDNPCYGREEKRFSDSRSGQCTYNRIKDSKEGDNKVGACAPYRRLHICDHNLENINDYKNINNHTLLVDVCLSAKHEGEMIANKLKEYDKSNYESRICTVLARSFADIGDIVRGKDLYLGDQQEKLYLENNLKKIFAKIHENLNDKIKSNYNDSEGNYFKLREDWWTANRDQVWKAITCNAPKDANYFEYNSGKFFKFSNDQCGHNNGGAPPTNLDYVPQFVRWFEEWADDFCRIRKHKLKNIKDVCRNESKPLYCSLNGYDCTKTSWKNDFESREHYCTPCFSACSLYKIWVANQKKEFEKQKKKYEKE…
PF08_0141	erythrocyte membrane protein 1 (PfEMP1)	0	0	0	o	2858	0	0	0	0	0	0	0	0	0	5	0	0	Duffy_binding-1 (113..411); PFEMP-1 (566..712); Duffy_binding-2 (861..1153); Duffy_binding-3 (1262..1564); Duffy_binding-4 (1705..2010); Duffy_binding-5 (2094..2341);	MGSQGSKPVDTSDVKNESHNSARNVFENIAEIIYNRVKEDAEKRGKSLKGDYKRAKFHQPLLEAAKYVWYAPSNPCNFDFRFDTNAPDKGSYDRDPCHLRDTNRFSDKGDAICTNNKINCNNGGCGACAPYRRIQLCDYNLEYINEYNINSTHDLLGNLLVMAKREGDSIVNSHGHTGKGIYKSGICTSLARSFADIGDIIRGKDLFLGHNHKKKPLLDNLEKIFNRFQKIYEDINNLPIDDIREYWWALNRNDVWEALTCSAPYYADYFKKKSGNTYNFTTEGYCGRNEGAPPTNLDYVPQFLRWFDEWAEEFCRIKNIKIGNIKKSCTGESNNKHCSREGYDCNKTNLRLNEIFMDLECPRCADDCKSYETWVENKKKEFNKQKEKYKEEINESKPG…
PF08_0142	erythrocyte membrane protein 1 (PfEMP1)	0	0	0	o	2120	0	0	0	0	0	0	0	0	0	2	0	0	Duffy_binding-1 (102..424); PFEMP-1 (584..731); Duffy_binding-2 (837..1249); PFEMP-2 (1402..1541);	MAAAGGGGKDKYKNAQDAKHLLDIIGEDIYKIANDAALKRSGSELKGLLSLAKFEKNPPDKQTPEDPCDLDYKYHTNVTSNVIEPCNKRSGKRFSEVSGAECANNRIKGNKGSNGDACAPFRRLHVCDRNLEQIDPAKITATHNLLVDVCQAAKFEGQSITQDYPKYLATYNDSPSQICTMLARSFADIGDIVRGKDLFRGYDDEEKNRRKKLEQKLKVIFGHIYEELKKHKKLKEEAEERYKKDGDNYYKLREDWWALNRQEIWKAITCGHPGGTYFRQTACGGGTTPTPNKCRCATNDVPTYFDYVPQYLRWFEEWAEDFCRKRKYKLENAIEKCRGKTKGEKYCDLNGFDCTQTASGEKKFVKGHNCHNCSVTCIPFGPWIDNQKKEFLKQRNKYQ…
PF10_0001	erythrocyte membrane protein 1 (PfEMP1)	0	0	0	o	2241	0	0	0	0	0	0	0	0	0	2	0	0	Duffy_binding-1 (100..428); PFEMP-1 (634..808); Duffy_binding-2 (908..1384); PFEMP-2 (1537..1684); Hep_Hag-1 (1907..1934);	MAAQSSGGGGGCGEEDKDAKYMFDRIGKEVHDEVKNAANVFKDYLKGNLTISTIFGEETVAFTDPCELIKEKRDELLAARGDPCGKGKEHRFSKERGAECDDNKIEGNVRSKGKGGKSAGACAPYRRLSLCNKNFPNMNSKDSLKAKNDLLVDVCYAAKYEAESLIPYHDQYKLTYGDSQICTVLARSFADIGDIVRGKDLFLGHNQRKKKLEERLEQMFKNITHSNAAKLSVLSSKEIREYWWALNRDQVWKALTCDEENKLGGNAYFHATCSERNGGCSQAHEKCRCPMTSDGKPNDQVPTYFDYVPQYLRWFEEWAEDFCRKKKIYVDIVKKYCRGERDGEKYCSLNGCDCTKTVRARGKLRYGNRCTDCLFACHRYENWIDNQRKQFLKQRNKYT…
PF10_0027	hypothetical protein	1	2	2	o	427	0	0	0	0	0	0	0	1	0	0	0	0	EGF-1 (367..405);	MSSVLRTILIASFFYYFSIYKISPWAIIKNVDFQITYDELSRNLYIHSSGKGKCTSHNYYINDKCKIINTSKKTNENNKAQCLYNQKCLTIAKYIFQHTGIEAVTEDIFLQPFVINNKLNILQKEKCNREVYINDKIKCLCCINDVVKNIQGDENEKIKENVTYQYNKCKCLLNYQDIYGDSNFFNKCENFECNNGLCTIQANGQPFCSCFENYYFEKKSNTCKKHEQNVENIHHINSNRDIIENTENDTRTIVSIKNNPPNYNNSHNYNNANNIIHNIEDLEEHNKSSNITTNGNTIISQRNYNSCPLNQIKNKKGICETIINYEETVCLRIDCSISTNEFQCFCTNVNGEHIKTDTFDVSYINICTLNNINCNNGICNNILIKDELGCICDENYIYD…
PF10_0348	hypothetical protein	1	0	1	o	697	0	0	0	0	0	0	0	0	0	1	0	0	Duffy_binding-1 (159..419); Merozoite_SPAM-1 (382..696);	MKKIYSIFFSLFILNLHIYIKNIKCNDLINYNDSNLRNGLLNNSLDLTNGLNNKDNSFIDSKIEEHENKSYQNKDNNISIVGQDVPITSVYSSKIINANDLEGNSIDDTKGLSVTNSGFDDGSAFGGGLPFSGYSPLQGNHNKCPDENFCKGIKNVLSCPPKNSTGRNGDWISVAVKESSTTNKGVLVPPRRTKLCLRNINKVWHRIKDEKNFKEEFVKVALGESNALMKHYKEKNLNALTAIKYGFSDMGDIIKGTDLIDYQITKNINRALDKILRNETSNDKIKKRVDWWEANKSAFWDAFMCGYKVHIGNKPCPEHDNMDRIPQYLRWFREWGTYVCSEYKNKFEDVIKLCNIQQFTNQDDSQLLEISKKDKCKEALKHYEEWVNRRRPEWKGQCD…
PF10_0355	hypothetical protein	1	0	1	i7-29o	762	0	0	0	0	0	0	0	0	0	1	0	0	Duffy_binding-1 (177..436); Merozoite_SPAM-1 (449..762);	MIYILSIVFYIFFLHIDIYVNIYSTCFVVNEGNPNLRNNIINDDELKGKAYNNTIDANNQNIEYNKNLKHNVNSSHISKFSDIMDQEDKGDNENSHDIKFEEKKNINKSLDAESNYGINEISITGNDSNSDNSNQNIFPDGSELAGGIPRSIYTINLGFNKCPTEEICKDFSNLPQCRKNVHERNNWLGSSVKNFSSDNKGVLVPPRRQSLCLRITLQDFRTKKKKEGDFEKFIYSYASSEARKLRTIHNNNLEKAHQAIRYSFADIGNIIRGDDMMDTPTSKETITYLEKVLKIYNENNDKPKDAKKWWTENRHHVWEAMMCGYQSAQKDNQCTGYGNIDDIPQFLRWFREWGTYVCEESEKNMNTLKAVCFPKQPRTEANPALTVHENEMCSSTLKK…
PF10_0406	erythrocyte membrane protein 1 (PfEMP1)	0	0	0	o1776-1798i	2215	0	0	0	0	0	0	0	0	0	2	0	0	Duffy_binding-1 (86..417); PFEMP-1 (594..746); Duffy_binding-2 (853..1348); PFEMP-2 (1509..1649);	MVRTLDPEEELRGIEDTTAKHALDKIGEKIYEKAKKNAEQYRSQLHGRLSDARFEKAPKEQQTPSGPCGLNHEYHTNATNGKSYPCRTGKEERFSQVHGGECDKNKISGNKDDEGACAPYRRLNLCVRNLENISNYGKINNDTLLADVCLAALHEGAAISSDHGKYQETNNDVNANICTMLARSFADIGDIIRGKDLYRGVNGNDKLEKNLKKIFGIIYEGLTKANGKKGQKPAKDHYGDDENYYKLREDWWNNNRLMVWYAITCGAPKEAQYFRKTCGSGERTKDNCRCAIHGVPTYFDYVPQYLRWFEEWAEEFCRLRKHKLQNAIKNCRGENNEKYCDLNGYDCEKTIRGKKKLFEGADCKKCTVTCDNFVPWIKNQKQEFDKQKNKYAEEIKKAK…
PF11_0007	erythrocyte membrane protein 1 (PfEMP1)	0	0	0	o	2182	0	0	0	0	0	0	0	0	0	2	0	0	Duffy_binding-1 (102..424); PFEMP-1 (649..805); Duffy_binding-2 (905..1366); PFEMP-2 (1515..1655);	MEPHGGSGGGGDVIDHQSAKHLLDSIGKIVHDQVEKEAADYRSSLQGRLKDATYSKKPDNQEKPSDPCELKHEYRTNATNGTSYPCRAGKEERFSDTLGGQCTDQQIEGNDRNNGGACAPYRRLHLCNKNMVKMDTNNDDSSKAKHNLLLDVCMAAKYEGYSINTHYPKHQEKYKDTGTASQLCTVLARSFADIGDIVRGRDLFRGNKKKSENKREKEKLEENFKKYFQQIHEDVTSTSGKNRKALRDRYHKDGPDYYQLREDWWNNNRKMVWIAMTCEAGGSQYFRRTCSNGISETNNKCRCTIETVPTYFDYVPQYLRWFEEWAEDFCRKKKHKLKDAIDKCRGQYQDADRYCDLNGYDCEKTKRGINMYRWDHKCTGCFLSCSHFRTWIDNQKEQF…
PF11_0008	erythrocyte membrane protein 1 (PfEMP1)	0	0	0	o2549-2571i	2994	0	0	0	0	0	0	0	0	0	4	0	0	Duffy_binding-1 (108..430); PFEMP-1 (575..724); Duffy_binding-2 (882..1168); Duffy_binding-3 (1237..1578); PFEMP-2 (1735..1878); Duffy_binding-4 (2015..2315);	MGSQTSKFSKTVVGNETHNSARNVLEGFAKDIKRDVSNNAKRHGKVLKGNLRDAKFYHDYSKLRDIPRSPCDLDFWFHTNVWRDKAYERDPCYGRQAKNNYNLEGAVCTNSKIKGNENKINDIGACAPYRRRNICDYNLEHLNERNVLNTHDLLGNVLVMAKREGESIVEKHPNRGSSEVCIALARSFADIGDILRGKDMYVGYDEKEKNRRKQLENKLKDIFDNIYKDLTKKKGRNGKKSALQERYNDPKGDFFQLREDWWALNREDVWKALTCSADDSEDYFIQSEGVTKSFTNPKCGHGDNEVLTNLDYVPQFLRWFTEWAEEFCRIRKIKLGKVKNECRGETSGKRYCSGDGYDCTKTDISRNIFYMDLDCPRCEEECRKYDEWIENKENELDKQ…
PF11_0111	asparagine-rich antigen	0	0	0	o	1483	0	0	4	0	0	0	0	0	0	0	0	0	RRM_1-1 (152..218); GETHR-1 (1143..1166); GETHR-2 (1171..1195); GETHR-3 (1196..1220); GETHR-4 (1221..1245);	MSSVNEDNQMELDLKNDDVVDVEKDVITNHAGNINVNSENGSNVEIKEGDEKDHIQENDKDETNVVNEVDLKDDEVTYENNKNEENKSSNRWADMCEDCDAPLVDTYNDNNDMKGKVVDNNFNNSDMNNNMKQNYYMAPKNDMNNYATCYEIYIRNLHIDITKEEIYNLFDGYRIKRINILNKKGKTAAAYVEFDNIEDMNRSLELNGKMIYSGNNSFEHGTISVIINKDKMKNFHVNQKQNKFKKMINRNNNNNFSNIRQGNNNMNNIMNNYNGNNNNNSNNNNNNNNSSNNNHMSNNNNNNNNMYNHMNNNNPFFNDNNKNMKMDMMKNVGNTINNNMNQNFNYNNIKGSYLNNNQQVGGSNVHMNHQQNNMLNDKMNNNAFNFKNQNYLNNNHMNK…
PF11_0150	hypothetical protein	1	1	1	o27-49i61-83o93-115i120-137o147-164i177-199o	203	0	0	0	0	0	0	1	0	0	0	0	0	Rhomboid-1 (21..168);	MYLIICVDSLLVTLGANVASRIKQGEIHRLILPIFLHANIFHAIFNIFFQLRMGFTLEKNYGIMKIIILYFVTGMYGNILSSSITYCPIKVGASTSGMGLVGIVTSELILLWHIIRHRERVVFNIIFFSLISFFYYFTFNGSNIDHVGHLGGLISGISLGILYNEHMDNKPRWYNHLKIGSYISLVLLAIIPTVVLFTIPRTC
PF11_0344	Apical membrane antigen 1 precursor, AMA1	1	1	1	o547-566i	622	0	0	0	0	1	0	0	0	0	0	0	0	AMA-1-1 (1..622);	MRKLYCVLLLSAFEFTYMINFGRGQNYWEHPYQNSDVYRPINEHREHPKEYEYPLHQEHTYQQEDSGEDENTLQHAYPIDHEGAEPAPQEQNLFSSIEIVERSNYMGNPWTEYMAKYDIEEVHGSGIRVDLGEDAEVAGTQYRLPSGKCPVFGKGIIIENSNTTFLTPVATGNQYLKDGGFAFPPTEPLMSPMTLDEMRHFYKDNKYVKNLDELTLCSRHAGNMIPDNDKNSNYKYPAVYDDKDKKCHILYIAAQENNGPRYCNKDESKRNSMFCFRPAKDISFQNYTYLSKNVVDNWEKVCPRKNLQNAKFGLWVDGNCEDIPHVNEFPAIDLFECNKLVFELSASDQPKQYEQHLTDYEKIKEGFKNKNASMIKSAFLPTGAFKADRYKSHGKGYNW…
PF11_0381	subtilisin-like protease 2	1	0	1	o1137-1159i	1341	1	0	0	0	0	0	0	0	0	0	0	0	Peptidase_S8-1 (727..1019);	MLNIIYVVSLILIKFIFYKECNNNNNYYLSNIELYNYKLRKRNRILNNNINDRKSFLSDLEQNYKPLFDIYELSANFEKRRKELEKKTKGEENEIEKKKENDLEKKKENEIEKKKENDLEKEYNDVINLLELSLSSEYKELNADVSNNDNSGHEENNKHKLNKKNSSNYKNDKSLDELIKGAILKLKQNPNIKNKNMLDYDKIFKIIKEKLINKNLASNKIKGGDNEKLKEEKKQSDISTNVEVKKDIINDQLNKGIPTKKENKDDMINKESNKEDITNEGKSNSLNNLNTLNNDGNIITKVYDHYTIVTNSNDILNDISIDASDISKNSIGGINIPFNENDNSSFTHQRYIVLSNNGEKKYKIVLMTKNPKFMDMDGIYDEEEKKESLIELNQKVNKE…
PF11_0506	hypothetical protein	0	0	0	o544-566i	570	0	0	0	0	0	0	0	0	0	1	0	0	Duffy_binding-1 (5..228);	MSNINNKDSSTEWNCKEDVGCVPPRRQNLNMERLDNENEDSVPDFMKKTFYLAAAGEGKKLREKHDESCDEFCDAWNRSLADYKDIFQGKDMWNDGKYGEAKNHIKNAFGDMNNRKTMLNEIEKGIKDETFSRENGLDVCKSQCEERSRDDTEDQFLRFFAEWEEEFCDGLNKHEEQLKSCTKDINCDIKCSNFKDWLETKKDEYDIQSRVFEKKYANDNKSKHLNYLKEGMNKCKVKNPEMVFKSGFANVAECRNLNVEGAGNKNSNNLKDLDSNSDKDGIVSESYKATKKNGESIMDRIPKSFNKLFGYFSGSQEEEQKENDVSHRNNYDNILVDKFHRSSLLDKLDDRMFFDELNRDNIMEEVLSKIPEPIIREAPKYVPKKPVPPQHIPRGDNVP…
PF11_0521	erythrocyte membrane protein 1 (PfEMP1)	0	0	0	o2695-2717i	3119	0	0	0	0	0	0	0	0	0	4	0	0	Duffy_binding-1 (108..414); PFEMP-1 (574..718); Duffy_binding-2 (805..1102); Duffy_binding-3 (1324..1622); Duffy_binding-4 (1887..2248); PFEMP-2 (2402..2551);	MGNAIPATPDPIFINESYKSARNVLENVARLIKAKATKDVKRHRNVLKGNLRNAKFYHPFSKERPYYKSACDLDYRFHSNIWSGDNTYRHPCAGRNRNRFSYEGEAECRISRITGNKTEHGACAPYRRRHLCDYIFHQVNDNYIKTSDDLLGNLLVTAKYEGESIVNSYANSGMFNVCTALARSFADIGDIIRGKDLYLGNGDYKEKVSNNLRAIFNKIYENLNDPKLKKHYQKDAPNYYKLRDDWWNANREDVWKALTCNAPYEAQYFIKPSDKEHSFSSEYCGHYKNGDPLTNLDYVPQFLRWFEEWAEEFCRIKKIKLENVKNACRDEKKRKYCSLNGFDCTQTIWKKKVFGRGNDCTNCSFKCFPYEIWLGNQREAFRKQKEKYAKEIEAYVTNR…
PF13_0003	erythrocyte membrane protein 1 (PfEMP1)	0	0	0	o	3346	0	0	0	0	0	0	0	0	0	5	0	0	Duffy_binding-1 (115..418); PFEMP-1 (574..720); Duffy_binding-2 (831..1124); Duffy_binding-3 (1231..1526); Duffy_binding-4 (1595..1933); PFEMP-2 (2087..2232); Duffy_binding-5 (2355..2657);	MGNTQSSEEEEAKSPSLTESHNSARGVLEEIGKKIKDKTEKESKHVRQLKGKLSNAKFADRLYKESGGDLRSAYSDACSLTYKFHTNITTDGGDGRHPCHGRENNRFSESQEYGCSNVYIKGNENNSNGTACVPPRRRHICDQNLEFLDNPHTDDTDDLLGNVLVTAKYEGNYIVSNHPDKNSNGNKSGICTSLARSFADIGDIVRGRDMFKSNEKVEIGLKKVFEKINNGLKKIGINDYNDISGNYYKLREAWWTANRDQVWKAITCRAPNGANYFRKGLDGKIIFSDNGPCGRKELIVPTYLDYVPQFLRWLNEWSEEFCRIKNIKIGNIKKSCTGESNNKHCSREGYDCNKTNLRLNEIFMDLECPRCADDCKSYETWVEKKKKEFNKQKKKYEKE…
PF13_0187	hypothetical protein	0	0	0	o	1328	0	0	3	0	0	0	0	0	0	0	0	0	GETHR-1 (403..427); GETHR-2 (428..452); GETHR-3 (479..503);	MTNLLKHLIIKKRLNVNYWGVINKCSYSSKGTEYEIFENEKGLEKFHEFKVNKIIYQKDYKNYIKLYKLCNPEYSKLTIEKGNLFNFSIEWIFKSNNIVVRVQNGECKKIKTFTYTLSLLQEKLNAYNILSKERNKEKEKKKKEKNNNNNNNNNNNNNNIAIKSYDINNLKDIYNDEKKLLTRTVEENGNKYKSKINYVKLIKIWDTYLFFKEKKQLEEKKVYFEILKKSFLKAEFFEKNKKKDFEFFENILTSLLLKPSIFINVLNSLHFIFFVSPVSLQVKQKNDTSKENVNHLINFQVRKYILNYLFNIYYEKYIGLKNLYKTFDLHKSYKLKFCRKENDTFKFVSLDNIDVEKRGILLIKYYKNNKETYKKKSHDEDKLNTYNNDMHNNDMNNNN…
PF13_0201	sporozoite surface protein 2	1	1	1	o	574	0	0	0	1	0	1	0	0	0	0	0	0	VWA-1 (48..230); TSP_1-1 (245..286);	MNHLGNVKYLVIVFLIFFDLFLVNGRDVQNNIVDEIKYREEVCNDEVDLYLLMDCSGSIRRHNWVNHAVPLAMKLIQQLNLNDNAIHLYASVFSNNAREIIRLHSDASKNKEKALIIIKSLLSTNLPYGKTNLTDALLQVRKHLNDRINRENANQLVVILTDGIPDSIQDSLKESRKLSDRGVKIAVFGIGQGINVAFNRFLVGCHPSDGKCNLYADSAWENVKNVIGPFMKAVCVEVEKTASCGVWDEWSPCSVTCGKGTRSRKREILHEGCTSELQEQCEEERCLPKREPLDVPDEPEDDQPRPRGDNFAVEKPNENIIDNNPQEPSPNPEEGKGENPNGFDLDENPENPPNPPNPPNPPNPPNPPNPDIPEQEPNIPEDSEKEVPSDVPKNPEDDR…
PF13_0241	hypothetical protein	0	0	0	o429-448i455-477o	569	0	0	0	0	0	0	1	0	0	0	0	0	Rhomboid-1 (304..482);	MLIYHKFCKYKKKNEDLFINIIYNKHNSLFGNLNKSGKKYIHTCTALKRKDRVRCERKIKLKEKFKIIVYASLYFFTCDYLYHEFILKNSKNEKNEAKKREQNIEVVRLNNGIINKGGDNNNINNSNNNIYKQNDIVKKDQSYFFLYSNPFVNFFIDSIKKLNIFINSNTIHNENEDKQGDKNLKKSDRKNDEKENNSYEIKITRGSRNKNIYENSNMDKEKLYKGDYHNNDNYKKHNNNNNNNNNMTNIFTNHIYNKNYFFNKCNLFLLCNGLIFITWRISEVLINKRLFHFMCRNFICSYNNIKQKYIHTIITSSISHITFPHFLFNMWAFYTITNTLLSPEIGEKKKKFYFFNYKSNVLQQKMNDQDIINICVLSSICSTIPYILLNKKNQILGAS…
PF13_0312	hypothetical protein	1	0	1	o4-18i183-205o209-231i264-286o291-313i320-337o	340	0	0	0	0	0	0	1	0	0	0	0	0	Rhomboid-1 (169..339);	MNIIVNFIYIYILFLSYYKKGNCFIHNKINYEKSRSFLTNSTKIILKKNGFKYYHLKHKKIIKPIYSLKSSINNIWNGIKSIKVKKLLGIFKSEELKRHFHNYNLSYASYIFNKCRLDRVLISINVLLYLYLNRIDKNEERKIYFHKGNLIQEQDEQKCEKYKCNYNDVYKNRNYKTFLTSIFIHKNILHLYFNMSSLISIYRLISNVYTNTQIFLIFLLSGFFSNLISYYNHFKKKNEEIYLNDIIDQNYINKKIFNFKNNKIICGSSSAIYALYGMHITHVIFFYFKNHYVINTSFLYNFFYSFISSLLLENVSHFNHIVGFLCGFVFSFLIIAFEKN
PF14_0110	hypothetical protein	0	0	0	i506-528o591-613i626-643o653-675i	694	0	0	0	0	0	0	1	0	0	0	0	0	Rhomboid-1 (553..693);	MVKKKTSVNVKSILETKNKREKKDEDDDEDNKTNKLYNNLYKRNKSIRINILDKNENNGEGISLSSEKQKVSFKKKNNNYDINESDGVGDYGDDECEEESEIENEDIINNKNNTNNINNINITNNINNTNNFDNTNNIDNTNNIGNTNNIQINNILERNSKEKSLYKEELTTNIQNGENNTVQFFNFKKYDYNPDRKKTRDDLNDDNENSCSSFTRRGKYNKTKTIKKSNKLKLTNTHENLLSDHHDYTSLKVNYKINKKSNYDKTKKRPFLSITFNEKQNRPVNRSSVCTDNAKFLSFLNDYERKTYLIKNRKRFNEKKIKKLQTNIKKREKYDTAETLNNYIVNIDEDNKYEENLPSEKIPKIDTTPRKHFPFPMKTDTCMFDYKKDRDDIQKLKSE…
PF14_0773	erythrocyte membrane protein 1 (PfEMP1) pseudogene	0	0	0	o	182	0	0	0	0	0	0	0	0	0	1	0	0	Duffy_binding-1 (95..180);	MAPQRAADSNKRAKEVLDEIGKEVEKKATAEAVPYQNALQGILSQAKFHGQSIHVKNPCDLKYEIHTNVAKDREKENPCRGRVEERFSDSRSGQCTNRRIKGNNTENGGACAPYRRLHICDRNLELIKPDQITSTHNLLVDVLLAAKHEGKSLVDKHKKYKETHKDTNICTVLARSFAGFRV
PFA0005w	erythrocyte membrane protein 1 (PfEMP1)	0	0	0	o	2163	0	0	0	0	0	0	0	0	0	2	0	0	Duffy_binding-1 (108..439); PFEMP-1 (602..765); Duffy_binding-2 (873..1310); PFEMP-2 (1472..1613);	MVTQSSGGGAAGSSGEEDAKHVLDEFGQQVYNEKVEKYANSKIYKEALKGDLSQASILSELAGTYKPCALEYEYYKHTNGGGKGKRYPCTELGEKVEPRFSDTLGGQCTNKKIEGNKYIKGKDVGACAPYRRLHLCSHNLESIQTNNYNSGNAKHNLLVDVCMAAKYEGDSIKNYYPKYQRTYPDTNSQLCTVLARSFADIGDIVRGKDLYLGNPQESTQRIILENNLKDIFAKIHSDVMSTSGSNGRALQKRYKDTDNYYELREDWWALNRDQVWKAITCNAGGGNRYFRQTCGSGEWAKDKCRCKDDKVPTYFDYVPQYLRWFEEWAEDFCRLRKHKLKDAKNKCRGDSGNDRYCDLNRYDCTQTIRGNEHFVEKDDCKGCQYSCAHFVNWIDNQKL…
PFA0015c	var-like protein	0	0	0	o	1327	0	0	0	0	0	0	0	0	0	2	0	0	Duffy_binding-1 (89..418); Duffy_binding-2 (502..766);	MALKKGVINESKLSARNVLENIANEIKVKRENERKYNDKLKGSLWEARFSDGLSSSFGDIRSGYYDSCSLDHKFHTNINNGYPPARNPCDGRNQERFSNDGESKCGSDKIRGNENNSNAGACAPFRRQNMCDKNLEYLINKNTENTHDLLGNVLVTAKYEGESIVNNHPDKDIKGNKSSICTSLARSFADIGDIIRGKDMFKRNKHDNIEKGLREVFKKIYEGLKNNGAREHYKEVKNGNYIKLREDWWTANRDQVWKAITCEAPENAYIIKRRIDGGDIENLILTHPKCGHDTDPPVVDYIPQRLRWMSEWSEYFCNVLNKEIDEMNNQCKDCEMSRRCNNDTEGEKCKKCKEQCQIFKELVSKWKNQFDKQSMKYMELYNKASTNITKQNSSAPERG…
PFA0125c	Ebl-1 like protein, putative	1	2	2	i7-26o1488-1510i	1567	0	0	0	0	0	0	0	0	0	2	0	0	Duffy_binding-1 (129..371); Duffy_binding-2 (433..697);	MKGKMNMCLFFFYSILYVVLCTYVLGISEEYLKERPQGLNVETNNNNNNNNNNNSNSNDAMSFVNEVIRFIENEKDDKEDKKVKIISRPVENTLHRYPVSSFLNIKKYGRKGEYLNRNSFVQRSYIRGCKGKRSTHTWICENKGNNNICIPDRRVQLCITALQDLKNSGSETTDRKLLRDKVFDSAMYETDLLWNKYGFRGFDDFCDDVKNSYLDYKDVIFGTDLDKNNISKLVEESLKRFFKKDSSVLNPTAWWRRYGTRLWKTMIQPYAHLGCRKPDENEPQINRWILEWGKYNCRLMKEKEKLLTGECSVNRKKSDCSTGCNNECYTYRSLINRQRYEVSILGKKYIKVVRYTIFRRKIVQPDNALDFLKLNCSECKDIDFKPFFEFEYGKYEEKC…
PFA0200w	hypothetical protein	1	0	1	o136-158i	163	0	0	0	1	0	0	0	0	0	0	0	0	TSP_1-1 (62..108);	MLMKISRYFFLLYLIKAHLDFFLRYRTGFIRSRLETYIGNSDVRYNKSFINNRLLNEHAHCDAWSEWSACSKTCDYGIKIRVKISTDQTKSKACSNITESTICHEHICPRTFEEAEETYLHNKEKEKKKKFRTTYILIFTIFSVVNIVVLLICVILSIKKKII
PFA0665w	hypothetical protein	0	0	0	o	2900	0	0	0	0	0	0	0	0	0	2	0	0	Duffy_binding-1 (634..909); Duffy_binding-2 (1031..1303);	MRYYIESLEGNKNTWIAHKNILKIGINKRTDERSNTSYDIIRYNNDYFWKWIRVLNYEIKNELWNNPSYLILHKYLTYENKSNIHDISKNGLTEITRMNKTSKGSESTNYRIKRTTKEVEGRHNIIDINLIKNKNYYIWRELQKNVLEYMLKYNSDKKNYFHMSFEWNTIINSFLEDELKIKIKEKDRKIEEILKKGDLPYIHLNIDIDKFIKEKLKDKTKNNIKEELLKKKIVQNGICDILTIDKSLVPVRRQTLNTDNILPKLKDIYNKYKKNHKKKNITKTLREKIMKDLETVISEKIYINDEVKNIEPITSFDDYKKYCKDLYRNMNDLKDIFFTNDIVEDGKTKEIQCIIKSIREIVGIDYFNNYMERIKIKEMEELKEYEKINLLNGLKEIDE…
PFA0765c	erythrocyte membrane protein 1 (PfEMP1)	0	0	0	o	2203	0	0	0	0	0	0	0	0	0	2	0	0	Duffy_binding-1 (83..430); PFEMP-1 (619..790); Duffy_binding-2 (912..1334); PFEMP-2 (1483..1630); Hep_Hag-1 (1874..1901);	MVTGSGGEDKYKSAKNAKELLDMIGKDVHEIVEKDEAKKYIDELKGNLQKAKGIGELAAFPDTCKRVEQYRSKANGDGKRYPCTELSEKYVERFSNTLGGQCTDSKMRRDGIGACAPYRRLHLCHHNLENIKDVNNIDNDTLLAEVCMAAYYEGESLTRYNPIYQTKYKDSGSTMCTELARSFADIGDIVRGRDLFRGNDEEKKKRDELEKNLKTIFGKIHSRLTKDAQNYYEDNDTDKNYYQLREDWWKVNRDQVWEAITCEAKSDDKYNVIGPDGKITESNKGQCRCFSGDPPTNMDYVPQFLRWFEEWAEDFCRLRKHKLKDAIDKCRTPKGKEKYCDLNRYDCEQTIRGDHDFVEDDVCKGCQYSCSHFVNWIDNQKLEFDKQKRKYKSEIKKYK…
PFB0010w	erythrocyte membrane protein 1 (PfEMP1)	0	0	0	o	1711	0	0	0	0	0	0	0	0	0	2	0	0	Duffy_binding-1 (85..428); PFEMP-1 (594..741); Duffy_binding-2 (844..1148);	MATGSGGDSSRDESVKDLFDRIGKKVYEKTEKIAKRYTTELHGDLSKATYPNDKHPEGSTENNPCKLQYDYNTNVTHGFGQEYPCETDIVERFSDTEGAQCDKKKIKDNSEGACAPYRRLHVCVRNLENINDYSKINNKHNLLVEVCLAAKYEGESITGRYPQHQETNPDTKSQLCTVLARSFADIGDIIRGKDLYRGGNTKEKKKRKKLEENLKTIFGHIYDELKNGKTNGEEELQKRYRGDKDNDFYQLREDWWDANRETVWKAITCNAGSYQYSQPTCGRGEIPYVTLSKCQCIAGEVPTYFDYVPQYLRWFEEWAEDFCRKKKKKIPNVKTNCRQVQRGKEKYCDRDGYNCDGTIRKQYIYRLDTDCTKCSLACKTFAEWIDNQKEQFDKQKQKY…
PFB1055c	erythrocyte membrane protein 1 (PfEMP1)	0	0	0	o1745-1767i1769-1790o	2199	0	0	0	0	0	0	0	0	0	2	0	0	Duffy_binding-1 (101..447); PFEMP-1 (659..826); Duffy_binding-2 (931..1373); PFEMP-2 (1525..1663);	MGSGKGGDPQDESVKHMFDRIGEDVYEQVKSETVNYVSELEGKLSLAPILGVESGSTNETCNLVQDYYNKPVYGNSNRYPCKNLKGITNEERFSDTLGGQCTNKKIKGNEYSTKSGKDCGACAPYRRLHLCSHNLESIDTTSMTHKLLLEVCMAAKYEGNSIDTHYPQHQRTNEDSPSQICTMLARSFADIGDIVRGKDLFYGNSKEKEKRDELETNLKTIFGKIHEKLKDKEGAETRYGSDTTNYYQLREDWWYANRATVWEAITCDVHGSDYFRQTCGDKETTATRVKDKCRCKDENGKKPGSNADQVPTYFDYVPQYLRWFEEWAEDFCRKKKKKLEKLEQQCRDYKQNLYCSGNGYDCTKTIYKKGKLVIGEHCTNCSVWCRLYESWIDNQKLEF…
PFC0005w	PfEMP1	0	0	0	o	2209	0	0	0	0	0	0	0	0	0	2	0	0	Duffy_binding-1 (88..421); PFEMP-1 (586..729); Duffy_binding-2 (859..1311); PFEMP-2 (1459..1607);	MVRTLDPEEELRGIEDTTAKHIFDRIGKIVHEKAKKNAEQYRSQLKGSLLKATFEKAPAGQQTPGNTCELKYQWHTNVTKGGNKEYPCRNGTEKRFSEVSGGECDDSKIKGSNGGACAPFRRLNLCVRNLENINNYGKINNDTLLADVCLAALHEGDSIRGDHDKYKETNDSSQLCTMLARSFADIGDIIRGKDLYRGNNGKDKLEENLKTIFGKIHEGLKNGKTNGIEERYGNDPDFFQLREDWWTANRETVWKAIRCSAPRDADYFIKTVCSGGKTPTQGKCRCIDFSVPTYFDYVPQYLRWFEEWAEDFCRLRKHKLQNAKNKCREKHKDGKKLYCDLNGFDCTQTARGKNKYKYEHDCIECYSSCDHFVHWIDNQKKEFEKQKNKYDKEIKKAYG…
PFC0115c	erythrocyte membrane protein 1 (PfEMP1) pseudogene	0	0	0	i21-40o739-757i829-848o1004-1026i1039-1061o1095-1117i1277-1299o1350-1372i1393-1410o	1414	0	0	0	0	0	0	0	0	0	1	0	0	Duffy_binding-1 (138..421);	MYTSRCKDHKFIQFVFRLFKINSTNNIHIYIYIYIYIYIHKMVTERIHNKYCNTASMKNGDQYNRKNXLXMVXPMKXERLLARIXYHLTFXRLMQRKEDMKKGDIPMFXRATYVVXXRTDTNDKHEYASEHDKYQGPCTGKDTKFVIGTPWKKEENEVNQIHKDVLLPPRRRHMCTSNLENLNVYSIELTGVNASHSFLGDLLLAAKYERKHIKNNLRKDILGICTDIKYRFADLGDIIRGKDMXYQNRDEKXLQEHLITIFKNIKDKLPGDKRKYNDNINHLKFREDWWFENSTKFWEAMHCASKAGGIECGGDPTPEDYIPQRLRWLSEWADNYCKMVKTDYKSMSDECKTCKKNGANFAKGSPDCTKYIMVILENGNLIGKNTKKKKQKKKNKELY…
PFC0210c	circumsporozoite (CS) protein	1	1	1	i374-396o	397	0	0	0	1	0	0	0	0	0	0	0	0	TSP_1-1 (326..374);	MMRKLAILSVSSFLFVEALFQEYQCYGSSSNTRVLNELNYDNAGTNLYNELEMNYYGKQENWYSLKKNSRSLGENDDGNNEDNEKLRKPKHKKLKQPADGNPDPNANPNVDPNANPNVDPNANPNVDPNANPNANPNANPNANPNANPNANPNANPNANPNANPNANPNANPNANPNANPNANPNANPNANPNANPNVDPNANPNANPNANPNANPNANPNANPNANPNANPNANPNANPNANPNANPNANPNANPNANPNANPNANPNANPNKNNQGNGQGHNMPNDPNRNVDENANANSAVKNNNNEEPSDKHIKEYLNKIQNSLSTEWSPCSVTCGNGIQVRIKPGSANKPKDELDYANDIEKKICKMEKCSSVFNVVNSSIGLIMVLSFLFLN
PFC0640w	CSP and TRAP-related protein (CTRP)	1	1	1	o	2114	0	0	0	4	0	6	0	0	0	0	0	0	VWA-1 (85..268); VWA-2 (305..488); VWA-3 (569..751); VWA-4 (849..1037); VWA-5 (1077..1251); VWA-6 (1303..1485); TSP_1-1 (1598..1645); TSP_1-2 (1658..1709); TSP_1-3 (1807..1862); TSP_1-4 (1940..2001);	MKKAFVLIFSCFLLFLPLHIVRTHYAKNEETNKKDTKLKKKRNVKTFNKKLTNKSFLQVQHTVATRSVPPPPCLGDDCFCQNYYDLTLILDESASIGSKNWKNHVIPFTDKIIKDLTISKNEVHVGILLFSSKNRDYVTYGDELRYQKDELLKKVEKLKKDYYCGGGTKILGALKYSLENYTKHKNIRYDAPKVTILFTDGNENSASNKQLLEMGLTYRRERVKLLVLGVAAAEDNKLKLIAGCEENTNCPYSMKAEWETINDITKRLTNKICHTESEIEPEPKPEPSTPTHCQGDDCFCEDYYDLTLILDESRSITLDKWKKDVVPFAEKVLNNLNIDKDKIHVGIMRFAKSMKTDIGYEQETRYMKNDLIKLVRELKDKYGYGGATHLVDALQYSLK…
PFC1120c	var (3D7-varT3-2)	0	0	0	o	2169	0	0	0	0	0	0	0	0	0	2	0	0	Duffy_binding-1 (86..429); PFEMP-1 (590..735); Duffy_binding-2 (845..1323); PFEMP-2 (1471..1611);	MGRPKRAPAAKEPDYSSAKDAKELLDMIGQTVHSKVHREDANYRGKLYGLLTQAQFSNKERVHINNPCLLDYNYDTNVTSNVIDPCEHKSVERFSEVSGGECDEKKIKGSNGGACAPFRRLHVCDRNLEQIKPHTITATHNLLVDVCYAAQFEGKSISGYYPRYQTKYKDSGSTICTVLARSFADIGDIIRGKDLYEGYDQKDKEQKVKLENKLKDIFKNIYNELTSTNGKKGKKQALQARYQDDGSGNYYQLREDWWDANRAKVWYAITCGAGTSDKYFRKTCSNDTSDTNEKCRCVSTDPPTYFDYVPQYLRWFEEWTEEFCRKKKKKLEDVIKKCRYDENNERKYCSRNGFDCKDTIRAQEKLVKGYDCHKCSVACDDFEPWIKNQKQEFEKQKGK…
PFD0005w	erythrocyte membrane protein 1 (PfEMP1)	0	0	0	o	2646	0	0	0	0	0	0	0	0	0	3	0	0	Duffy_binding-1 (100..453); PFEMP-1 (642..808); Duffy_binding-2 (878..1166); Duffy_binding-3 (1272..1763); PFEMP-2 (1913..2056); Hep_Hag-1 (2289..2316);	MVRTGGSGGGGVDKDGIDHQSAKHLLDSIGKKVHDQVKNGADGTGASGDAKNYIDDLKGDLQKAPNINPKLIGTDDPCKLVEDYYNNHVNGDGKGERYPCTELSGKKFQNPFSDTLGGQCTNSKMRSGCEGACAPYRRLHLCHHNLESIETTSKTASDTLLLEVCMAAKYEGQSINTHYTKHEHSNKDSPSQLCTVLARSFADIGDIVRGKDLFYGNTYESARREKLENKLKEVFGKIHGGLSEEAKKKYQDGDGNYYQLREDWWTANRETVWKAITCEVKSGNNYFRATCGDEKNPSLTSKQCRCDKDKAGKPIKGSGNVNIVPTYFDYVPQYLRWFEEWAEDFCRLRKHKLKDAIKKCRGKNGEEKYCDLNRYDCKNTASGKHVFFEDFDCKDCQYS…
PFD0020c	erythrocyte membrane protein 1 (PfEMP1)	0	0	0	o	3467	0	0	0	0	0	0	0	0	0	5	0	0	Duffy_binding-1 (114..420); PFEMP-1 (580..726); Duffy_binding-2 (816..1113); Duffy_binding-3 (1219..1515); Duffy_binding-4 (1591..1880); Duffy_binding-5 (2116..2571); PFEMP-2 (2738..2885);	MGTGSSTPSVPKDVKNESHNSARNVLENIGIEIYNEEKKKVNGYTSQLRGDLSRARFHDGLRKAARLGVIPGPANSCDLDHKFYTNINNGYPPARNPCDLRNQNRFGENAEAYCNSDKIRVTGKKSAGGACAPFRRQNMCDKNLEYLDNTNTDDTDDLLGNVLVTAKYEGESIVAKHPHKENSEVCTALARSFADIGDIVRGKDMFKRNEEDAVQKGLRAVFKKINDNLKEKEISDYDNDPNYYKLREDWWTANRDQVWRAITCYIPYYVNYFKKTSDDTIVFTNDGKCGHYEGAPPTNLDYVPQFLRWFDEWAEEFCRIRNHKLRKIKDACRNDKERLYCSQNGYDCTKRIEKGSSCSRENKCTGCSNKCVDYDFWLEKQQNEFKIQKDKYDKEIETY…
PFD0135w	erythrocyte membrane protein 1 (PfEMP1) pseudogene	0	0	0	i52-74o852-869i908-927o1102-1124i1187-1206o1286-1303i1385-1407o	1653	0	0	0	0	0	0	0	0	0	1	0	0	Duffy_binding-1 (177..434);	MNITKWQQQTRKIVITTNTSIXFISNAVDKWGDKNVSRXIHMYISIFGDHEFIIIIFYFIXITPQTIYIYIHIYIYIYIYIXCXFNERITNIVTSHVTKIKLIPSEEKTVNEIAEAIQKGVAKSIIPPSILTANASRGEYRKGVNKTDFNNLCSIMDRHSNDRREDGSGNDKYGGPCTGKGTGENDQRFIIGGTWETKEDEVNEDHKDVLLPPRRRHMCTSNLENLNVDSSGLSSSKVNDSFLGDVLLAAKYEGGYIKNNLSDKGDDTAICTAMKYSFADIGDIIRGKDLWDQNRDVKQLQENLKTIFWXDXRNTWCHVYRXXPTIYKTKGTLVGKEPRQSLGSYAMWVXTWXRSNGXXKRSSNLXSXRXXLSCWKXSQGRYRISVFSLVFRMEXRFLP…
PFD0615c	erythrocyte membrane protein 1 (PfEMP1)	0	0	0	o	2209	0	0	0	0	0	0	0	0	0	2	0	0	Duffy_binding-1 (87..444); PFEMP-1 (661..824); Duffy_binding-2 (930..1326); PFEMP-2 (1479..1628);	MAPGSTGTQDDDAKNMFDRIGQQVYDEIMKKDDADAKKYIKELKGKLSFASILGESAGTDDPCQLESKYTELISGSGSGVAARGHPCGNVSGKGEDVSRFSKERVSKYDEKKIGCSNSEGACAPYRRLSLCNKNFQKINNYSSKAKHNLLLDVCLAANHEGQSIKTHLKQYDAEYPSGSGHTTCTALARSFADIGDIIRGKDLYRRDKGEKKKLEEHLKTIFGKIHSDVTSSGSNKEALQERYNGDKENYYKLREDWWTANRETVWEAITCDDDDKLANASYFRATCSDSDGKGSFSQANDKCRCKDKKGKNTDQVPTYFDYVPQYLRWFEEWAEDFCRKKKKYVNIVKTYCRKKDNSSEERYCSRNGFDCEKTKRAIGKLRYGKGCTDCFFACYPYEK…
PFD0625c	erythrocyte membrane protein 1 (PfEMP1)	0	0	0	o	2277	0	0	0	0	0	0	0	0	0	2	0	0	Duffy_binding-1 (104..446); PFEMP-1 (675..823); Duffy_binding-2 (908..1385); PFEMP-2 (1554..1700);	MGPPSTAPDYSSAKDAKDLLDMIGKDVHDQVEKEAAGRGGSELKGLLSLAKGSGVELAAFPEPCGLIKDKGDELLGDSGERHPCGNTTGKEDVDRFSVKQQAEYDNKKMKCSYGSNGTDVGACAPYRRLFLCNKNMEKMGRTSTTKHDLLLDVCMAANYEAQSLIRYHDKHQLTNEGSQICTVLARSFADIGDIIRGKDLYLGKKKKKKTETERDQLESKLKKIFGDIYNELTNGRNGVKDHYQDDNGGNYFQLREDWWTANRATVWKAITCKADTGNAYFRPTCSDSDGKGSFSQANDKCRCKDKKGKNTDQVPTYFDYVPQYLRWFEEWAEDFCRKKKIYVGIVKTYCREKYKSGNEPRYCSRNGYDCTKTKRAIGKYRMGNQCISCLYACNPYVDW…
PFD0630c	erythrocyte membrane protein 1 (PfEMP1)	0	0	0	o	2312	0	0	0	0	0	0	0	0	0	2	0	0	Duffy_binding-1 (99..442); PFEMP-1 (631..789); Duffy_binding-2 (880..1410); PFEMP-2 (1553..1709);	MGPPSTAPDYSSAKHALDSIGKRVHAQVQNEAKQRSNGDLKGLLTSATLSGGESAFTENPCELIKDKGDELLGDSGERHPCGNGSASEKRFSEVSGGECDDKKIEGNGRNNGGACAPYRRLFLCNKNMEKMGRTSTTKHDLLLDVCMAANYEAQSLIRYHDQYDATYPGSDFSMCTMLARSFADIGDIIRGKDLYLGKKKKKKTETERDQLESKLKKIFGDIYNELTNGRNGVKDHYQDDNGGNYFQLREDWWTANRATVWKAITCKADTGNAYFRPTCSNRQGPSQAHHYCRCNGDKPDDDKPNTDPPTYFDYVPQYLRWFEEWAEDFCRKKKIYVGIVKTYCREKYKSGNEPRYCSRNGYDCTKTKRAIGKYRMGNQCISCLYACNPYVDWINNQKE…
PFD0635c	erythrocyte membrane protein 1 (PfEMP1)	0	0	0	o	2326	0	0	0	0	0	0	0	0	0	2	0	0	Duffy_binding-1 (101..446); PFEMP-1 (645..803); Duffy_binding-2 (894..1424); PFEMP-2 (1567..1723);	MAPTSGGGGTKDESAKHALDSIGKRVHAQVQNEAKQRSNGDLKGLLTSATLSGGESAFTENPCELIKEKREKLLGARGERNPCGNGSASEKRFSEVSGGECDDKKIEGNGRNNGGACAPYRRLSLCNKNFQKINNYDSSKAKHNLLVDVCMAANYEAQSLIPYHDQYDATYPGSDFSMCTMLARSFADIGDIIRGKDLYRGKKKKKQNGKETETERDQLESKLKEIFGDIYNELTNGRNGVKDHYQDTTDYFQLREDWWTANRHTVWKAITCGTHEGDTYFRPTCSNRQGPSQAHHYCRCNGDKPDDDKPNTDPPTYFDYVPQYLRWFEEWAEDFCRKKKKYVDIVKKYCRGVYNDVPRYCSRNGYDCEQTIYKKGYFVIDKGCINCLYACNPYVEWIE…
PFD0655w	erythrocyte membrane protein 1 (PfEMP1) pseudogene	0	0	0	o	423	0	0	0	0	0	0	0	0	0	1	0	0	Duffy_binding-1 (1..300);	MPPRRHELCISNIRKLGTAHVSKFNSDKLFLETMLAAKQQTWRLRNRKHEGRPWSRNVCRDIQFIFYDFRDIIQGTDKSKDAYSVDGERNLKAIFQQIRDQRTQNGDTSYNDSTDTMDGLGQVRSDWWGKNKNKIWEAFHCGTRDKPTXNGSIPQDSRSQFLRXLTEXSQHVCRKNKKGTXSNMSKXIXRRDICXXXCEYILXKQIRXIXKLGCSXKKSMGWIERELXKAXRKXRFLWKTTKXTKYQSICKKKKKKKMXRMPLRYXXFREYAXKIRKCRFEYNXNNSSRSXNKKKLYLHYNQKKKMKIIQLSFLKILLKMXQEWQKLLXTKYIQIQKNXWQIYLKKXYVAQWMSQHALTNARTDIQKQKKNQHVRPHTCSTSITSSPEKNDHPGHMCGS…
PFD0995c	erythrocyte membrane protein 1 (PfEMP1)	0	0	0	o	2152	0	0	0	0	0	0	0	0	0	2	0	0	Duffy_binding-1 (111..442); PFEMP-1 (656..807); Duffy_binding-2 (916..1276); PFEMP-2 (1436..1580);	MVPPGGRQGGSGEDGIDDKDAKHLLDSIGKIVHEQVKNDAKTYKGELEGKLSLATTIGELNYTKDPCIFDYSKLINGSGSGGVTARDDPCGNGSGKGEDVSRFSDKEGAQCANSKIHGNSKGSNGGACAPLRRLHLCNKNMEKIATSTAKHDLLVDVCMAANYEAQSLIRDHPQHKRTNPDSKICTELARSFADIGDIVRGRDLYRGNKKENKQREKLEENLRKIFENIYEGLSNNGVKARYEGDKENFYQLREDWWALNRDQVWKALTCSDDLKDASYFRPTCSDRKGSCSQAKDNCRCDGSNTDQVPTYFDYVPQFLRWFEEWAEDFCRKKKKKLEKLEQQCRGVYEGKERYCSRNGFDCEKTVNARGKVRMGKGCTDCFFACNPYIDWIEKQKEQF…
PFD1000c	erythrocyte membrane protein 1 (PfEMP1)	0	0	0	o	2201	0	0	0	0	0	0	0	0	0	2	0	0	Duffy_binding-1 (111..442); PFEMP-1 (656..807); Duffy_binding-2 (916..1312); PFEMP-2 (1475..1623);	MVPPGGRQGGSGEDGIDDKDAKHLLDSIGKIVHEQVKNDAKTYKGELEGKLSLATTIGELNYTKDPCIFDYSKLINGSGSGGVTARDDPCGNGSGKGEDVSRFSDKEGAQCANSKIHGNSKGSNGGACAPLRRLHLCNKNMEKIATSTAKHDLLVDVCMAANYEAQSLIRDHPQHKRTNPDSKICTELARSFADIGDIVRGRDLYRGNKKENKQREKLEENLRKIFENIYEGLSNNGVKARYEGDKENFYQLREDWWALNRDQVWKALTCSDDLKDASYFRPTCSDRKGSCSQAKDNCRCDGSNTDQVPTYFDYVPQFLRWFEEWAEDFCRKKKKKLEKLEQQCRGVYEGKERYCSRNGFDCEKTVNARGKVRMGKGCTDCFFACNPYIDWIEKQKEQF…
PFD1005c	erythrocyte membrane protein 1 (PfEMP1)	0	0	0	o	2181	0	0	0	0	0	0	0	0	0	2	0	0	Duffy_binding-1 (104..418); PFEMP-1 (605..753); Duffy_binding-2 (852..1292); PFEMP-2 (1455..1603);	MVARGGHQGGEDIDETSAKHLLDSIGEKVYKKVHGAALQRSNGALQGILSLATFEKKPETQQTPKDPCDLNHKYHTTVTSGYDKENPCKDRPEVRFSYTEGAECNKSKVKGNEGNSEGACAPYRRLHVCDQNLELIKPKNITTHNLLVDVCLAAKFEAESLKTYRGKYQLTNHGFHTNICTELARSFADIGDIIRGKDLYRGNNKEKDRLEDNLKKIFKQLYEELTKNNKNEAIKTHYQDDDPNYYKLRNAWWEANRQEVWKAITCGAGGSKYFRHTCGTGTPTDDKCRCAINDVPTYFDYVPQYLRWFEEWAEDFCRKRKHKLKDVKTNCRGENGTDRYCSGNGLDCTKTIRAKYIYAIGSECTKCSFLCGFYKKWIDNQKKEFLKQKKKCENEMLSK…
PFD1015c	erythrocyte membrane protein 1 (PfEMP1)	0	0	0	o	2193	0	0	0	0	0	0	0	0	0	2	0	0	Duffy_binding-1 (86..429); PFEMP-1 (633..783); Duffy_binding-2 (885..1337); PFEMP-2 (1485..1626);	MAPQSSGGSEEDDIDHKSVKHLLDSIGKKVHDKVKSEANQYKDDLKGNLQHAKDMGERASSNKTCDLVKEYYEHFNGDASDKRQPCKKDTNGNDVERFSVKQQAEYDNKKMKCSNGSNGKNEGACASFRRLNLCNKNMENMDTNNNDGKAKHNLLAEVCLAAKYEGDSLKHYSKKLNLTYTDSPSQLCTELARSFADIGDIVRGKDLFLGHKQRKKELEKRLVEMFKNIQGNNSKLRTLSLNHVREYWWALNRDQVWKAITCDADTGNAYFRTTCSDSHRSGTFSQAKDKCRCKDENGKNETDQVPTYFDYVPQFLRWFEEWAEDFCRKKKKYVDIVKTYCREKDKYGNERYCSGNGYDCTKTIYKKGRIVVGYECTSCSVWCRMYEKWIDNQKKEFLK…
PFD1155w	erythrocyte binding antigen, putative	1	1	1	o1300-1322i	1388	0	0	0	0	0	0	0	0	0	2	0	0	Duffy_binding-1 (204..443); Duffy_binding-2 (480..752);	MRKTLKLFYISGFLFSSRALCKLENYIKNEYDRENSFYILNNKVEKEYEKGTNNNINIDNKKEALLEDKKNVDNKDIKEQLPENNKNFEEKILHEDICKLNKENIEKEGLYKPNTFKSIGNDLLYKKGKLNFLYEYGMELLHINKVPMNRMNNSRGLGDSNMSFLDISNNNMNSLNSMNNLNNSNNFDSSNSLSFVDMKSIHRCIKKRAKGERDWACNDKNTKEPNICVSDRRVQLCTGNLIELPINDSTKEKFKEKLILAAQKEGSLLFEKFGKKYNEEFCLNLKWSYGDYGDIIKGTDMEGLGRSIKVEFEIDRIFKRDNKKSAENRKKWWEEISTHIWNAMIKEHKEKFPKDVKECSADKPLDEPQINRWLMEWAYDTDYNKNLWYNKLDDSKNKC…
PFD1235w	erythrocyte membrane protein 1 (PfEMP1)	0	0	0	o3124-3146i	3553	0	0	0	0	0	0	0	0	0	5	0	0	Duffy_binding-1 (110..423); PFEMP-1 (583..727); Duffy_binding-2 (815..1133); Duffy_binding-3 (1321..1621); Duffy_binding-4 (1730..2038); Duffy_binding-5 (2274..2695); PFEMP-2 (2846..2986);	MGNASSSEGEAKTPSLTESHNSARNILEGYAESIKEQASKDAKIHGHHLKGDLAKAVFRHPFSAYRPNYGNPCELDYRFHTNVWHRNAEDRNPCLFSRAKRFSNEGEAECNGGIITGNKGECGACAPYRRRHICDYNLHHINENNIRNTHDLLGNLLVMARSEGESIVKSHEYTGYGIYKSGICTSLARSFADIGDIIRGKDLYRRDSRTDKLEENLRKIFANIYKELKNGKKWAEAKEYYQDDGTGNYYKLREAWWALNRKDVWKALTCSAPRDAQYFIKSSVRDQTFSNDYCGHGEHEVLTNLDYVPQFLRWFEEWAEEFCRIKKIKLGKVKEACRDDSKKLYCSHNGYDCTKTIRNKDILSDNPKCTGCSVKCKVYELWLRNQRNEFEKQKKKYYK…
PFD1245c	erythrocyte membrane protein 1 (PfEMP1)	0	0	0	o	2149	0	0	0	0	0	0	0	0	0	2	0	0	Duffy_binding-1 (84..432); PFEMP-1 (592..742); Duffy_binding-2 (851..1237); PFEMP-2 (1405..1552);	MAQKVGGGGKDDYKDAKDLLDKIGQQVHDKVKNGDAETYKGALKGNLSFATASGETGGTNKPCDFGYDKLISGRGGVTARGDPCGKDGTGKEHRFSKERGAECDKNKISGSNDNEGACAPYRRLSLCNKNFPNMNSKDSLKAKNDLLADVCLAAKHEGNSINTHYQKYQAQYASSASSSQICTMLARSFADIGDIVRGKDLYSGNKKKKQTEREKLENNLKTIFGKIHSDVTKSGNNKDALQERYQKDEKDGNFFQLREDWWYANRATIWEALTCNAQGNTYFRQTACAGRSATRNQCRCDGANIVPTYFDYVPQYLRWFEEWAEDFCRKRKYKLENAKEQCREKDKYYQERYCSGNGYDCTQTVRAQEEYSMENNCHKCFFACNPFVKWLGNQKLEFD…
PFE0005w	erythrocyte membrane protein 1 (PfEMP1)	0	0	0	o	2207	0	0	0	0	0	0	0	0	0	2	0	0	Duffy_binding-1 (95..442); PFEMP-1 (609..755); Duffy_binding-2 (868..1332); PFEMP-2 (1491..1636);	MGPPGITGTQGETAKHMFDRIGKQVYETVKNEAENYISELEGKLSQATLLGERVSSLKTCQLVEDYRSKANGDVKRYPCANRSPVRFSDESRSQCTYNRIKDNETDDNACGACAPYRRLHLCDYNLEKMGKTSTTKHDLLAEVCMAAKYEGDSIKTHYTIHKHTNNDSAAELCTELARSFADIGDIIRGKDLYLGDIKKKQNGKKTEREKLEENLKRIFGKIHEDVTNGKKEVLKTRYKDINDPEFFKLREDWWTANRATVWKAITCHAGESDKYFRNTCNDSEHSGTFSQPNKYCRCNGDKPGEDKANVDPPTYFDYVPQYLRWFEEWAEDFCRIRKHKLKNAKEQCREKYKSGTDRYCSRNGYDCTQTIRGRNILVSDSECTNCSVVCTPFVKWIEN…
PFE0120c	Merozoite Surface Protein 8, MSP8	1	1	1	o574-596i	597	0	0	0	0	0	0	0	1	0	0	0	0	EGF-1 (538..573);	MVFKSSYIFFFLFLVILYFNNVVEGENGTTNIENNPGNNGNMGPSGPKDKDKNIEKDVNHNMSMNNNNNNNNNNNNNDNNNNINNNNNNNINNNNNNNNNNGNGFSNFFNKLFGKKKDNKKEGEEKNEEDLNSNKNIESNKGSAVTSNVGDTNNDAKARDNNNNDDNDDNDENDDNDDNDDIDEIDERDDNDDNGDDDDDNDDDDDNNDNNNKNNSNNLTDTKKEGEKIDLGVQNKKQNIFSTNNKGLNKYNIDNELKEVDALLKNDNYILNKYHVSFFNNFEEDTYNKKKFIRPYDLSLLKSILIYRQRVTRNCVNVFQDFNAVFGKCYNKDDTKLSITRDKVKKELSRKNRNFVEYLIEMLENTLNSMNDDFINKDNFDLNNYVKEFELINYLLIHE…
PFE0340c	hypothetical protein, conserved	0	0	0	o336-358i464-486o521-543i550-572o577-599i681-703o	759	0	0	0	0	0	0	1	0	0	0	0	0	Rhomboid-1 (453..597);	MGSNTGFNPKNAEKKRSSIFSDLEIPQGDVKKKASIFNNMEKKKMTIFKKTKGENNEEKKKRSIFNNNNNNNNNNNTMKINIFNNNNEKKESFSINGDEKKKSFSINGDEKKESFSINGDEKKESFLINKDEKKESFLINKDEKEKSFSINGDEKKESFSINGDEKKESFSINEDETKKSCSINDDERKISIFSNNEKKKNSIYSDTQSSKREDEKRISIFSDLETSTNIDDISSKRNSQKLSVYGDNKLKKGSLLSPKVDNYRNTIDNINEINDIKIIVTSDENLHTLPSGAVGRRAPLNPFSSPILGKYRRKNKNAKAKVKDPRLNNNPLIGRLTVCISTTAILFWVFFAEMVFNYNTFNGRCISKVLYPIYTENVVLKRQPFFVFLGYGACEYNLD…
PFE0355c	serine protease belonging to subtilisin family, putative	1	0	1	o	769	1	0	0	0	0	0	0	0	0	0	0	0	Peptidase_S8-1 (350..752);	MINRQYFIWYIFIFNIINKIYFENIRYVKNYEVVIRKKKNIERGIGNDFAFIRRYYKSRLLSDVSYKNNSIKGKNRVDKEGDIKKYDNNDDNKMDNSYDYKNKSIKENETKIRKEQVISLDKRYNRNINEKEEIKKKIKDIQRKRLIIYFKQDNTILSSRNYKHIFMKVLSSCGHIEKLTFINFYLYEFPKSINNEDMLLKICLRLLESRRINVENDNQISHTVQMKSYNNNNNKWDNINSKNNCIYQIKDKIKDLPNVSPSASTFTSISTSPYTLKLRDRNKYANDKNHIFKINHSNKHKNNNNNNNNNDYHNNNKSNYHSHSSAKCQTQRLNKKMIGTNILDGYDIIQMEEGLNLSHNYELNDVNVCIIDTGIDENHIDLKDNIIEKKTFMKHSYKK…
PFE0370c	subtilisin-like protease precursor, putative	1	1	1	o	688	1	0	0	0	0	0	0	0	0	0	0	0	Peptidase_S8-1 (353..657);	MMLNKKVVALCTLTLHLFCIFLCLGKEVRSEENGKIQDDAKKIVSELRFLEKVEDVIEKSNIGGNEVDADENSFNPDTEVPIEEIEEIKMRELKDVKEEKNKNDNHNNNNNNISSSSSSSSNTFGEEKEEVSKKKKKLRLIVSENHATTPSFFQESLLEPDVLSFLESKGNLSNLKNINSMIIELKEDTTDDELISYIKILEEKGALIESDKLVSADNIDISGIKDAIRRGEENIDVNDYKSMLEVENDAEDYDKMFGMFNESHAATSKRKRHSTNERGYDTFSSPSYKTYSKSDYLYDDDNNNNNYYYSHSSNGHNSSSRNSSSSRSRPGKYHFNDEFRNLQWGLDLSRLDETQELINEHQVMSTRICVIDSGIDYNHPDLKDNIELNLKELHGRKGF…
PFE0755c	hypothetical protein	0	0	0	o267-286i377-394o404-423i428-447o462-481i	488	0	0	0	0	0	0	1	0	0	0	0	0	Rhomboid-1 (332..485);	MVWGKRNYFISPDSFRSFRYYFPKNFERRTKEERNVFYLSGRKNSNDSLFNKIRINEKREKNFCNYNLHQRTFCRYSQENIFNKQKKKKKEKINMINRNGDGDGQTNVFSSLSWLNVKYDILEMYKKKNIYNMVIRKKYLNNIYIYCNDLKNKYVKIYKIYYKKYLYMEIKEKTFSNITKIFTNMCMYKNYVINNIIRNKLKWTNIEKCLKNIRFNYNKRNIFLFEKISSLYKNKSNIHKNININENINKYTIYYKNIFLYHYKLSPVTYTLILLHIFVYFLWNIAEPSRNSYNYYYINNFKHNNYNNKNKYTSPLLSTDTMYKYFSCSLQNLKEKKLYTLVTNLISHNTIQSFLLNTISLYYIGTALEKIIQSRNFFITYLISGVLSSYIQILYHKNN…
PFE1640w	erythrocyte membrane protein 1 (PfEMP1), truncated	0	0	0	o	3164	0	0	0	0	0	0	0	0	0	7	0	0	Duffy_binding-1 (116..420); PFEMP-1 (580..725); Duffy_binding-2 (814..1128); Duffy_binding-3 (1255..1554); Duffy_binding-4 (1617..1907); Duffy_binding-5 (2084..2383); Duffy_binding-6 (2523..2826); Duffy_binding-7 (2913..3162);	MGNEQSSSSSEGAKNPSIIESQNSPRNVLERYGEGIMIKEKDEARIYENSLKGQLKQAKFRGGPSTSVDEQYYYYPYPCSLNHNEHTNIRHDNVDERHPCHGREQNRFGEGQISECSNSKIKGNENKSDGGACAPPRRRHMCDKNLEALTVENTQNCDDLLGNILVAAKYEGQSIVNNYPDKNNSNNKSSICTALARSFADIGDIVRGKDLFLGAPNKEKIKLEENLKKIFDNIKNENAELSKLSLEKVREYWWAIHRKELWEALTCNAPKGANYFVYKLDGPKFSSDRCGHNYNGDPLTNLDYVPQYLRWFDEWGEEFCRKRKIKLENVEKACRKDSEKLYCRHNGYDCTKTIKNENILFDDPKCTDCLIKCSLYEIWLDNQQKEFEKQKEKYEKEIQ…
PFF0005c	erythrocyte membrane protein 1 (PfEMP1) pseudogene	0	0	0	o	259	0	0	0	0	0	0	0	0	0	1	0	0	Duffy_binding-1 (109..257);	MGSQSSKSLEPIVDTNESYKSARNILEDIGKGIKDKVTKGAEKRGKSLKGNLSEAKFYHAYSKYRTVPESPCDLNYVFHTNVWHGNAEDRNPCLFSDKNRFSNESEAECYNSKITGNEGKIGACAPYRRRELCDYNLEHIDVNNVKSIHDLLGNLLVMARSEGESIVNSHKNTGMINVCASLARSFADIGDIVRGKDLFLGDNKERNKKLQGNLQKIFNTFQEHYKDLKKIPIDEIREYWWALNRKEVWKALTCSGFRV
PFF0010w	erythrocyte membrane protein 1 (PfEMP1)	0	0	0	o	2879	0	0	0	0	0	0	0	0	0	5	0	0	Duffy_binding-1 (77..397); PFEMP-1 (558..704); Duffy_binding-2 (798..1104); Duffy_binding-3 (1275..1573); Duffy_binding-4 (1716..2020); Duffy_binding-5 (2096..2362);	MAPQRAEDSNKSAKEVLDEFGQQVYKEKVEKDAKIYKGELEGNLASSSILGETASTDKPCTFEYNKLLGARGKRHPCGNRQTVRFSDEYGGQCTFNRIKDSEHNNNDVGACAPFRRLHLCDYNLEKMGSTKIKDKNVLLAEVCMAAKYEGQSLLKQYEEHKNNYPHTNICTVLARSFADIGDIVRGKDLFLGHQQRKRKLEENLKQMFENIKKNNDKLDKISIEQVREYWWNANRDQVWEAITCHAAHSDEYFRKSTDGVTLYFDGRCGRELSSVPTYLDYVPQFLRWFDEWSEEFCRKRNITLKSAKEECQNDSKKLYCSLNGYNCTRLIPNKNYCSRDPICTPCSNKCIPYDLWLRNRRDEFNMQKGKYENEIKTYESDNDISNSNINTEYYKSFYK…
PFF0020c	erythrocyte membrane protein 1 (PfEMP1)-like protein	0	0	0	o	1325	0	0	0	0	0	0	0	0	0	2	0	0	Duffy_binding-1 (114..421); Duffy_binding-2 (505..769);	MGSDYSSPGGNKSVNITESEKSARNVLEKIGRHIKDEINKNSNHTNKLKGTLSNAQFHDGLHKAAGWGVRYGPANSCDLEHRFYTNINNGYLPARNPCHNRNQNRFDENAEAYCNSDKIRGNENNSNAGACAPFRRQNLCDKNLEYLINENTKTTHDLLGNVLVTAKYEGDYIVNNHPNRGSSEVCIALARSFADIGDIVRGKDMFKSNDNVENGLREVFKKIYEGFLDKGAREHYKEVKNGNYIKLREDWWTANRDQVWKAMTCVAPENAYFRKTEADGIGISSLILPYSKCGRDTDPPVVDYIPQRLRWMSEWSEYFCNVLNKEIDEMNNQCKDCEMSRRCNNDTEGEKCKKCKEQCQIFKELVSKWKNEFDKQSMKYKELYIKASTNITKQNSSSP…
PFF0070w	erythrocyte membrane protein (PfEMP1) pseudogene	0	0	0	o446-465i	516	0	0	0	0	0	0	0	0	0	1	0	0	Duffy_binding-1 (88..302);	CYTTRKWREVVLLVPKKQXCKSQNSFNRRRSKKRMVFSGLTAQAHKCQYNKGGQGNDLXVNICIIDKDKHTNDKREYGKGDDKYHGPCTGKGTSQXKRFEIETPWETKNDDVNQNHQNALLPPRLRHMCTSNLENLNADSEGLSGNHVSDSLLGDVLLTAKYEGYTXKNNLSNDVSGICTVMXYSFADFRDIIKGTDLWDQNNDAKRLQENFKIIYGKIKGTLGAKYARDDPPYTNLRQNWWEAMKCRIPELRAVPDKQGYLRHKLECSXKYXXYYXYYGKSKICLKXYIYRNXLNXQFTKYXPXCXYLXXSSETKRNELFGTNHTKNTTFNSFSKQSHSDPIMNQLNLFHKWLDRHRYICEKWKHKEDMLNKLNEEXTMENNEHIFDLPPSTLDDIHK…
PFF0800w	hypothetical protein	1	1	1	o1310-1329i	1371	0	0	0	0	0	1	0	0	0	0	0	0	VWA-1 (338..520);	MNAPYPLVCLALWLLFLLDVRKCEKLISKLTKNGDLDLVLLYDIGFVDDSENDHMNSLENIAELGKNLLVRDNKNINLSYITYDDINVDLRIESRNNIGVDNENNYDKDNNSSYKFGSDKNIEEFRNVVLDTKLKSSYKNSAHLKALNYVGLKHFYNSEKESVKMVVMFMNTDGDYNNNNNNNMNNISSSYSAELNLVHYLFDRKNIILNIITRVAFKNYCHYIQQIGSNTNELLKCVLKNSFYNISALTYEIIKYYDDISINAICHGWSEWSPCSVTCNMGYHFSKRDSLGYIKNSKSGLYKRKGRSCLEQRNLIIQECFNTSCDHSLDICDNIYMDISILLDDSSNITLESWNKYIIPFVRKFITHFNINNNQINFSLTTYSSHTYNWFNFSNVLSK…
PFF0845c	erythrocyte membrane protein 1 (PfEMP1)	0	0	0	o2024-2046i	2394	0	0	0	0	0	0	0	0	0	3	0	0	Duffy_binding-1 (82..409); PFEMP-1 (563..707); Duffy_binding-2 (812..1118); Duffy_binding-3 (1224..1618); PFEMP-2 (1772..1915);	MGPAPRTATTTYSSAKDLLEDIGESVQKEAKKQALGRSESVLHGLLSNATIKGVKNKATKPIQLEYEYHTNVTGGFDKNNPCANRLDVRFSDIYGGQCTDNKINGNDDETGGTCAPLRRLFLCDQHLSHMKEGNINNTDNLLLEVSLAAKYEGDSIINNYPDNRDKKEGICTALARSFADIGDIIRGKDLFLGYTKKDEKEKEKVQKNLKRIFNEIYKKMQDPAKSHYSGDSSDFYKLREDWWALNRKEVWKAITCKAKNDAEYFRKKDSDGKHCSVQNCKCVDGDPPTNLDYVPQHLRWFDEWSEEFCRKRKDQLKISLEKCRGKNKDKYCSLNGCNCKTTVRGKKKFDYQQECNDCLVACDPFVHWIDNEKLEFLKQKKKYKNEIKEREPTKKTSHG…
PFF0900c	hypothetical protein, conserved	0	2	2	i50-72o106-128i141-160o188-210i212-229o244-263i	265	0	0	0	0	0	0	1	0	0	0	0	0	Rhomboid-1 (96..234);	MSFRTRASNNFNNDYSHDSNLLINKYTTSFNNTFKRDIKFIQILFPSFDLYSITFFFSLLLIFLFVVIDIIFFNFSSPLFINEDVLKKIGINRFAVSNNYQYYKLVTATFLHSNIWNVLINTYYLMNIGTIIEKNYGKAEYIIIMILSVACGNLLTCATSKCLDVRNYEKYNENIIVHYYELIDKLSIFGNFIFSFLSLYLMISIFSYNGNVLGNVGGILAGVSYPYIFKSDNFHGNDKKLKIIFAIFITLLLSGSLASLIVFKC
PFF0995c	Merozoite surface protein 10, MSP10	1	1	1	i9-28o507-524i	525	0	0	0	0	0	0	0	1	0	0	0	0	EGF-1 (464..499);	MMFFKCNQVFTLVFLLLLYFNNIVYTHVDDIKNTSQKKITYDKYNKNKENMNNEKNDNKDNKDNIYNDNINNDNINNDNINNEDEYKFLSMKHYKDSLSNKLNNENDHMNYLIRKRKDNTQGSQHFNENIENNENVENNENIENNENNENIENIENNENNENNENIENNENNENNENSSIMNSESYNNIINSNEHNEEQIKKKEEDLIEAFFPFILKKLDNESLSLDNKYDDYYNLPNDHNDTHKENSSDHNLLGYKLGNNLKSYLIEENDVSQKKTDDINESASSDSENIQEILSTDSNTSHLKERKNQKAPPGEHKPEVKNALLNSQVASPKGEDEKKSQPQHPLVNSGDQLQHPKEIDENAEKIRRTLLKESRDIKNTTAIIDETVYKFEQLIMKG…
PFF1515c	erythrocyte membrane protein 1(PfEMP1) pseudogene	0	0	0	i261-283o288-310i	514	0	0	0	0	0	0	0	0	0	1	0	0	Duffy_binding-1 (88..254);	CYTTRKWREVVLLVPKKQXCKSQNSFNRRRSKKRMVFSGLTAQAHKCQYNKGGQGNDLXVNICIIDKEKHTNDKREYGKGDDKYHRPCTGKGTGQXKRFEIGTPWETKKDDINQNHQNVLLPPRRRHMCTSNLENLNVDSEGLSGNHVSDSLLGDVVLTAKREGXYIKKXSXXXCFRNMYCYKIXFYRSSRYNXRNRFVGSKQXCKTITRKFXNNIWXNXRYTWCQICPXXSPIYKFTSKLVGSNEMSHTRITFSTRXTRLLTTXIGMFLKILIVLLILWEIQNMFEIIYIPELTXLTIHXVLTIMLIFMMKSXNEKKXIIWYKSYKKYDFXXFFQTITXXSYNEPTKSISXMARXTXIYMXKVETXRRYVKXIEXRIDYGTXETYIXYTSINSXXYSX…
PFF1580c	erythrocyte membrane protein 1 (PfEMP1)	0	0	0	o	3954	0	0	0	0	0	0	0	0	0	7	0	0	Duffy_binding-1 (101..430); PFEMP-1 (652..811); Duffy_binding-2 (909..1211); Duffy_binding-3 (1339..1631); Duffy_binding-4 (1713..2073); PFEMP-2 (2223..2371); Duffy_binding-5 (2429..2734); Duffy_binding-6 (2798..3047); Duffy_binding-7 (3118..3368);	MGPPGGSGGSTLDESVKDLFDRIGKEVHDQVEKEANQYKEALKGDLSSATFPTGRRHEKPQSESCKLNYIYDTNVTSGGGKENPCYGRQGVRFSDTKGAKCYSYKIEDNDSSIGFCAPYRRLHLCVQNLEQIKPDQITSTHNLLVDVLLAAKYEGQSITQDYPKYQATYDDSPSKMCTMLARSFADIGDIVRGKDLFLGTNEEKKPLEENLKEIFKKIYENLGIQEKNHYNDTPDYYKLREDWWIANRDQVWKAITCNAGGYSYFRKTCGGDNEKNSTLASNKCRCKDEKGEHDTDQVPTYFDYVPQYLRWFEEWAEDFCRKKKIKVENVKKSCRGEDKESKDRYCSRNGYDCEKTKRAIGKLRYGKQCISCLYGCNPYVDWIEKQKEQFDKQKKIYDK…
PFF1595c	erythrocyte membrane protein 1 (PfEMP1)	0	0	0	o	2238	0	0	0	0	0	0	0	0	0	2	0	0	Duffy_binding-1 (103..417); PFEMP-1 (600..753); Duffy_binding-2 (914..1338); PFEMP-2 (1479..1624); Hep_Hag-1 (1864..1891);	MAPGRGAGGDGIEDTTAKHLLDSIGKKVHDKAKNAALDRSNSDLQGFLSEAKFEKNESDPQTPGDPCQLQYEYHTNVTLGYDKENPCKKRSDVRFSDTKGAECDNRKIRDSEKKSNYGACAPYRRLHLCDQHLEKINRYDKVNNHTLLTDVCLAAKFEAESLKTYRGQHQLTNEGSQICTVLARSFADIGDIVRGKDLYLGNNKEKKQLEENLKKIFKEIYDKLDGKNGKKTLQERYKGDTTNYYQLREDWWNINRKKVWDAITCGAAGGTYFRKRACSSYYPTGEDCRCVANVPTYFDYVPQYLRWFEEWAEDFCRKKKKYVDIVKTNCRGESGKDKYCSGDGFDCTKTVRAKGIYAIGDDCHKCSFWCGFYKKWLANQKQEFLKQKKKCENEMLSIS…
PFI0005w	erythrocyte membrane protein 1 (PfEMP1)	0	0	0	o	2270	0	0	0	0	0	0	0	0	0	2	0	0	Duffy_binding-1 (102..436); PFEMP-1 (644..800); Duffy_binding-2 (891..1362); PFEMP-2 (1532..1677);	MGPKTRAPDYSSAPDAKHLLDMIGKDVHEKAKSEAKNYIEELKGDLNTANGRSSETRYTTDTCTLVKEYYTTRLGVNNERNPCKGLSGIIVERFSDTLGGQCTDHRIKGNNRNVTGGACAPYRRLHVCDKNMEKIPTSKTSTDTLLAEVCYAAKYEGDSISGRYRQHQLTNKGSQLCTVLARSFADIGDIVRGRDLYLGYDDKEKEKRDQLESKLKVIFGNIYGNLDKNNRYNDDTPEYYKLREAWWDANRAKVWEAITCDAPDNAKYFRGTCGGDDEKTGTQAIHKCRCTKSSGGKPGKNETDQVPTYFDYVPQFLRWFEEWAEDFCRKKKHKLKDVKTNCRNDEEQRYCSGNGFDCTKTIYKKGRIVIGEHCTKCSVWCRMYESWIDNQKKEFLKQK…
PFI1475w	merozoite surface protein 1, precursor	1	1	1	o1696-1718i	1720	0	0	0	0	0	0	0	1	0	0	0	0	MSP1_C-1 (981..1536); EGF-1 (1655..1698);	MKIIFFLCSFLFFIINTQCVTHESYQELVKKLEALEDAVLTGYSLFQKEKMVLNEEEITTKGASAQSGASAQSGASAQSGASAQSGASAQSGASAQSGTSGPSGPSGTSPSSRSNTLPRSNTSSGASPPADASDSDAKSYADLKHRVRNYLFTIKELKYPELFDLTNHMLTLCDNIHGFKYLIDGYEEINELLYKLNFYFDLLRAKLNDVCANDYCQIPFNLKIRANELDVLKKLVFGYRKPLDNIKDNVGKMEDYIKKNKTTIANINELIEGSKKTIDQNKNADNEEGKKKLYQAQYDLSIYNKQLEEAHNLISVLEKRIDTLKKNENIKKLLDKINEIKNPPPANSGNTPNTLLDKNKKIEEHEEKIKEIAKTIKFNIDSLFTDPLELEYYLREKNK…
PFI1820w	erythrocyte membrane protein 1 (PfEMP1)	0	0	0	o	1315	0	0	0	0	0	0	0	0	0	2	0	0	Duffy_binding-1 (103..411); Duffy_binding-2 (495..759);	MAPKNGSRNGKLLSLRDVLENIGSGIKDKRKNQSKYTDKLKGILTKAKFVDGLSSRYGYVRDSDGISCNLSHKFHTNITIEAARDPCYGREQNRFDENVESYCNNDKIRGSGKIFDGRVCVPPRRQHICDHNLEYLNNNNTDDTDDLLGNVLVTAKYEGQSIVNNHPHKETSDVCTALARSFADIGDIVRGIDMFKPNDQDEVWNGLRSVFKKIHDNLSSEVKNAYPDDGSGNYFKLREDWWTANRDQVWKAMTCVAPENAYFRKTEADGIGISSLILPYSKCGRDTDPPVVDYIPQRLRWMSEWSEYFCNVLNKEIDEMNNQCKDCEMSRRCNDDSEGGKCKKCKEQCQIFKELVSKWKNQFDKQSMKYMELYNKASTNITKQNSSAPERGYRRNHRR…
PFI1830c	erythrocyte membrane protein 1 (PfEMP1)	0	0	0	o	2264	0	0	0	0	0	0	0	0	0	2	0	0	Duffy_binding-1 (84..439); PFEMP-1 (642..810); Duffy_binding-2 (902..1347); PFEMP-2 (1509..1653); Hep_Hag-1 (1894..1921);	MALGRPGGEDKYKNAKDAKHLLDSIGEEVYKEIVEKDDAEKYKEALKGKLSQASIWRETVSSLKTCDIIKYEGHKLLAARGDPCKKDTNGNDVDRFSVKEQAEYDNKKMKCSNGSNGSNGKNEGACASFRRLNLCKKNMEKIPTSSTKHDLLADVCMAANYEAQSLIRDHPKYKLKYSDSQLCTELARSFADIGDIVRGRDLYLGNPQEKGKRDELDKKLKDIFKQIHDDVTTNGKNKDALKTRYNDDAKGGHFYQLREDWWIANRHTVWEAITCDDDDKLGGYSYFRATCGSGNNATLARDKCTCNNGDVPTYFDYVPQYLRWFEEWAEDFCRKKKKYVDIVKTYCRGKDKNSEERYCSRNGFDCEKTKRAIGKLRYGKQCISCLYACNPYVEWIDNQ…
PFL0005w	erythrocyte membrane protein 1 (PfEMP1)	0	0	0	o	2178	0	0	0	0	0	0	0	0	0	2	0	0	Duffy_binding-1 (106..433); PFEMP-1 (598..744); Duffy_binding-2 (847..1266); PFEMP-2 (1431..1570);	MGPQPAVTDYSKATNVKYLFDLIGETVQKKAKEKADVASRKYFEELHGDLSKATYKKDKNPEGTTPPNPCKLEYQYHTNVTKGEDKEYPCLGRKTVRFSDKEGAECYKTKIKDSTTDTVGACAPYRRLYMCDRNLEHIEPTKITTHNLLLDVCLAAQYEGQSISQNHGKHQLSYPDSPSQLCTELARSFADIGDIVRGRDLYRGNNRENDKLEKKLKGYFKKIYDNLVEKKKEEAETDYKDDAPDFYQLREDWWALNRQDVWKAITCDAHDSRYRKMGADGSITESAMRQCRNVADVPTNFDYVPQYLRWFEEWAEDFCRKRKHKLKDAIQKCRGQDGTGKDRYCDLNRYDCKRTISAKHELVQGEECKKCSVVCIPFGPWIDNQKQEFEKQKNKYTNE…
PFL0020w	erythrocyte membrane protein 1 (PfEMP1)	0	0	0	o	2860	0	0	0	0	0	0	0	0	0	5	0	0	Duffy_binding-1 (110..421); PFEMP-1 (582..726); Duffy_binding-2 (833..1135); Duffy_binding-3 (1262..1562); Duffy_binding-4 (1706..2006); Duffy_binding-5 (2087..2357);	MTSCSPENTKMAPKTRASDYKDAQDAKHLLDMIGEVVQKQAYSEALTRGRSALQGRLSDARFLHGTSWEQANQNVCSLKHTHDTNVRWGVIHPCDNRLGNLYSEESASQCSTSRISGNNSDSGSCAPYRKLQLCDYNLEKITDANVTNTHNLLVDVLLAAKHEGDSLSKYMKENPKIIPKSNVCTVLARSFADIGDIIRGKDLYVGNRKEKEKEKLQKNLKNIFAKIHSGLTKKGAEARYKDNDENYYQLREDWWEANRAKVWEAMTCSVEDAYYFRQTCGGEKTASTNKCRCVNTDPPTYFDYVPQYLRWFEEWAEEFCRIKELKLENVKTRCRGEKDGEKYCSRNGYDCTGTIIKRNIFRPDPECTNCLFECNHYQDWIDNKKKEFEKQKKKCEKEI…
PFL0030c	erythrocyte membrane protein 1 (PfEMP1)	0	0	0	o	3056	0	0	0	0	0	0	0	0	0	6	0	0	Duffy_binding-1 (66..372); Duffy_binding-2 (546..868); Duffy_binding-3 (1221..1528); Duffy_binding-4 (1578..1886); Duffy_binding-5 (2004..2272); Duffy_binding-6 (2334..2593);	MDKSSIANKIEAYLGAKSDDSKIDQSLKADPSEVQYYGSGGDGYYLRKNICKITVNHSDSGTNDPCDRIPPPYGDNDQWKCAIILSKVSEKPENVFVPPRRQRMCINNLEKLNVDKIRDKHAFLADVLLTARNEGERIVQNHPDTNSSNVCNALERSFADIADIIRGTDLWKGTNSNLEQNLKQMFAKIRENDKVLQDKYPKDQNYRKLREDWWNANRQKVWEVITCGARSNDLLIKRGWRTSGKSNGDNKLELCRKCGHYEEKVPTKLDYVPQFLRWLTEWIEDFYREKQNLIDDMERHREECTSEDHKSKEGTSYCSTCKDKCKKYCECVKKWKSEWENQKNKYTELYQQNKNETSQKNTSRYDDYVKDFFKKLEANYSSLENYIKGDPYFAEYATK…
PFL0870w	hypothetical protein	1	0	1	o310-332i	352	0	0	0	1	0	0	0	0	0	0	0	0	TSP_1-1 (246..296);	MIDVLLNKTNYLYFTFLLFLYISSNDLCSCNLKVRNNWEHFLQVYQNNGNFKMEILEPECTIQKNLPSEEEKEEFIDFDRKELLLHDFVVIKNSQFTDEKTLELYLSKEENNKSYLMLTFYLGDLKLMIGHNSPYEISLILNVATVNKNMSNCKNNSYNIVLLKTTDVFNTSDLEILEGPIQFSLGKSSGAFRINVTNFFLNNTWKAFTKDKISFLIKPEENCYTILENKINKPQLLIEKKTTFYSEWGEWSNCSMDCDHPDNVQIRERECIHPSGDCFKGDLKESRPCIIPLPPCNELFSHKDNSTFKILMIILPIVLVISIITILYHIFYKRKGAEKELYENVAGRYMYD
PFL0935c	erythrocyte membrane protein 1 (PfEMP1)	0	0	0	o	2256	0	0	0	0	0	0	0	0	0	2	0	0	Duffy_binding-1 (101..433); PFEMP-1 (638..802); Duffy_binding-2 (973..1384); PFEMP-2 (1538..1684);	MVAAAKGGGSSQDAKHVLDEIGKDVYETVEKDAKIYKEALKGNLQHAKGMGERASSNKTCTLVKEYYEHFNGDANSNRYPCKELSGKMGENRFSDTLGGQCTNKKIEGNKNNCGACAPYRRLHLCHHNLESIDTTSTTSDTLLAEVCYAAKFEGETLTTQHGQHQQTNPGTASQLCTVLARSFADIGDIVRGKDLFLGNDEEKKKRDELEENLQKIFAKIHSGLTSTRGKQNGELQKRYKGDAKKNFYQLREDWWDANRHTVWEAITCGAGESDKYFRQTACGTGTPTHKQCRCDDKANVDPPTYFDYVPQYLRWFEEWAEDFCRKKNKKLKDVKTNCRGDSGTDRYCSGNGYDCTQTIRAIGKLVIGEHCTNCSVWCRLYEKWIDNQKLEFLKQRNKY…
PFL0940c	erythrocyte membrane protein 1(PfEMP-1) pseudogene	0	0	0	o	1033	0	0	0	0	0	0	0	0	0	1	0	0	Duffy_binding-1 (88..396); PFEMP-1 (558..686);	MGPKKPVALRGGGGGEDIDKTSAKHLLDSIGKIVHDQVQNEAAGRGGSELKGLLSLATFSSEEMGDTNDPCIFNYTKVIKATDNNETCGKGKEDRFSKNRIAEYDKKKIRGNNGGASAPYRKLSLCNKNLETINIDKIDNKQKLLAEVCLAAKYEGESITLNYPKYQTTYGNFPFELCTVLARRFADIGDIIRGKDLFYGNTQESAQRKKLDDKLKEIFKEIHDEVTKGRSASPLQARYQGDDNNNYSKLRKDWWTANRETVWKAITRSDKLGHNKYFRSTCKSSGGGISETREQARDKCRCPKTSEGKANDQVLTYYDYVTGKVRMDKGCSDCFFACHRYENWIDNQKEQFLKQRGEYENVINGTSSSSSSVGGKRQTRRTRSISSDDNGYESKFYKK…
PFL1947c	VAR pseudogene, erythrocyte membrane protein 1 (PfEMP1) pseudogene	0	0	0	o300-316i318-340o	631	0	0	0	0	0	0	0	0	0	1	0	0	Duffy_binding-1 (82..300);	SHITKMTLSSCGTTNKTMTNIAKDILEGEVSRLKARDVIDKLKGSIFDVIFTNDVXXKHISREICNITTSYYINNSSSNNPCEGKDKDGKXLTIRKVWEPDNKNVKHNHKNVILSPKRQYMCTTNLENLVVDSVTRTGNNNASNTFLGDVLLASNKESQNITQYHPGVSSKDQPDVCGDVRYSFADIADIIRGTDVWSKQSQQMLLQGYLEQTFGKIKDKFKGTEKYDSDSHHDKSYYGEHTDNQDLYKQCPHPNHQKPQNTTQVIHPHLIDNIFXSTCXNSFSISLDSVPFLLFEGNKYIYVXFVGFLGTFFIYIDIYVCFVLYISICFMYISYIFNIWKKPKLRPTKLIRVIDIPQNDYGIPYKSSTNRYVPYTSDRYIGKTYIYVEESPRSIDHYI…
PFL1950w	erythrocyte membrane protein 1 (PfEMP1)	0	0	0	o	2646	0	0	0	0	0	0	0	0	0	3	0	0	Duffy_binding-1 (105..424); PFEMP-1 (603..747); Duffy_binding-2 (830..1128); Duffy_binding-3 (1315..1765); PFEMP-2 (1922..2065);	MVRSSSRASRPKYYQATSAKELLDQIGQSVHAEVQRDAKKYVSELKGNLSRATYPKDESPKGTTSPDPCHLDYRYHTNVTKGHGKEYPCEDRPEVRFSDTEGAQCDKSKIKDNKGKSEGACAPYRRSSLCDHHLSYMNAGKTNTTDNLLLEVCMAAQYEGQSIRGQHDKHKLDNNNSSSQLCTVLARSFADIGDIIRGRDLYRRDKGEETKLEKNLKEIFKNIYNELTTKNGTKERYNDTDNYFQLREDWWEENRETVWKAITCHVVSGNNYFRHTCSDENHPTATQGNCRCIGATVPTYFDYVPQYLRWFEEWAEDFCRKKKKKLPNVKTNCRGENNKKYCSGDGFDCTKTIRAKYIYAIGDECTKCSFWCGFYKKWLENQKQEFLKQKKKYETEISG…
PFL1955w	erythrocyte membrane protein 1 (PfEMP1)	0	0	0	o	2287	0	0	0	0	0	0	0	0	0	2	0	0	Duffy_binding-1 (104..434); PFEMP-1 (642..799); Duffy_binding-2 (900..1382); PFEMP-2 (1534..1675);	MAPSTTYSSAKNAKELLDMIGKDVYNEKVKSEAQTYKEALKGDLNTANGYNSETRGTTDPCRLVEDYRSKAIGDANSERHPCGIGKDAKGEEVPRFSDTLGGQCTDHRIKGNNRNVTGGACAPLRRLHVCNKNMEKMDSTKIKDKNVLLAEVCYAAKYEGKSLVEKYKEYKQPNNDSDTDICTALARSFADIGDIVRGKDLYLGYDDEEKKQRDELEENLKTIFKNIYGNLDKKDRYEGDTKNYYQLREDWWYANRRQVWKAITCDAKAFNYFRNTCNGESPTKGYCRCNDDQPNADKPNTDPPTYFDYVPQYLRWFEEWAEDFCRKKNKKLNDVKKQCRGDNGTDRYCSGNGYDCTKTIRAIGKYAIGDECTKCSFWCRMYETWIDNQKKEFLKQKRK…
PFL1960w	erythrocyte membrane protein 1 (PfEMP1)	0	0	0	o	2359	0	0	0	0	0	0	0	0	0	2	0	0	Duffy_binding-1 (103..436); PFEMP-1 (770..937); Duffy_binding-2 (1050..1482); PFEMP-2 (1653..1800);	MGPPSTAPDYSSAKDAKELLDKIGQQVHDKVKSESNGFKDELEGSLSLAKVSGVELADTLDPCKLIKEKHENLIGARGDPCGKDGTGKEDDSKRFSKESGAECDEKKIKDNKSKGGNNEGACAPYRRLSLCNKNMEKMGRTSTTKHDLLLDVCMAANYEAESLIPYHDQYEATYKDYGSTMCTMLARSFADIGDIIRGRDLYSGNKVKKKKLDDSLKTIFGKIYEGLTGGVKERYTNDGGDFFQLREDWWTANRETVWKAMTCSEHLKNSAYFRVTCSDKQGESIANHKCRCPMTSDGKPNDQVPTYFDYVPQYLRWFEEWAEDFCRKKKIYVGIVKKYCLDETEEKYCSLNGCDCTQTVRAKGKLRYGNRCTDCLFACHRYEKWIDNQRKQFLKQRNK…
PFL1970w	erythrocyte membrane protein 1 (PfEMP1)	0	0	0	o	2188	0	0	0	0	0	0	0	0	0	2	0	0	Duffy_binding-1 (88..439); PFEMP-1 (666..834); Duffy_binding-2 (942..1342); PFEMP-2 (1450..1597);	MAPGSGGAASSGEEDKDAKHVLDEFGQKVHDEVKKEAKKYIDELKAGVSFASILGEESAHTTEPCGLDYSKLIKGSGSGGVAARGHPCGNGSASASDKRFSKERVDEYDEKKIGCSNSEGACAPYRRLHLCNKNFPNMNSKDSSKAKHDLLVDVCMAAKYEGESLKVYHEQYEVQYPSSGSTMCTELARSFADIGDIVRGIDLYGGNNKRRKQLDDKLKEIFKKIHENLGTHEKKHYENDTANYYKLREAWWALNRQDVWKALTCDAHGTYFRATCSERNGGCSQANDKCRCPKTSDGKANDQVPTYFDYVPQYLRWFEEWAEDFCRKKNKKVENVKKQCRKKDNSSDDRYCSRNGYDCEKTKRAIGKLRYGKGCTECFFACNPYVEWIEKQKEQFDKQ…
PFL2665c	erythrocyte membrane protein 1 (PfEMP1)	0	0	0	o	2268	0	0	0	0	0	0	0	0	0	2	0	0	Duffy_binding-1 (90..432); PFEMP-1 (615..769); Duffy_binding-2 (920..1376); PFEMP-2 (1531..1676);	MGGSNGGGGSSQEQDESVKHMFDRIGQQVHDEVKNGGADAKKYVGELEGSLSQVSINLESAGTTDTCNLVKEYYKHPNGGGDVSDKRYPCKGLSEKYVERFSDKIGGQCTKEKISGSTNTCGACAPYRRLHLCHHNLESIQTKNYNSSNAKHDLLAEVCMAAKYEGETLTTEHGKHQQTNNDSQICTVLARSFADIGDIVRGRDLFHGNPQESAQRKVLDEKLKEIFKEIHSGLTKKDAQTYYDENGGNFFKLREDWWTANRHTVWEAMTCHAGDSDEYFRKTCGSGNNATQAKDKCRCSDNQVPTYFDYVPQYLRWFEEWAEDFCRLRKHKLKDAIDKCRGGSSNDKYCSGNGFDCVETVRGDEHFVEKDCHDCSYSCSPFVKWIDNQKLELDKQKKK…
