# Supplementary material for: In Silico Identification of Specialized Secretory-Organelle Proteins in Apicomplexan Parasites and In Vivo Validation in Toxoplasma gondii
Source: PLoS One. 2008 Oct 31;3(10):e3611. doi: 10.1371/journal.pone.0003611 (PMC2575384; doi:10.1371/journal.pone.0003611)
Supplement: Table S5 — List of candidate microneme proteins for Plasmodium vivax. (0.08 MB XLS) [file pone.0003611.s008.xls]

## Sheet: plasmodb53_Pvivax.pfam.adhesive
id	description	SP_NN	SP_HMM	SP_ensemble_pred	toplogy	Length	Peptidase_S8	Etmic-2	GETHR	TSP_1	AMA-1	VWA	Rhomboid	EGF	PAN_1	Duffy_binding	EGF_CA	FAINT	Domain Architecture	sequence
Pv003770	merozoite surface protein 5	1	1	1	o367-386i	387	0	0	0	0	0	0	0	1	0	0	0	0	EGF-1 (326..361);	MAIARVVLAIHLFLLCSYHSGRPLEVSLWGQGNAHLGTQTSRLLRESGRNGQANRVNQADQADQVASPPISGKERRRGIGMTSNLQLLSGEDEKDSTSEEAPNLEGKDNADAGKDGEKEPSEKQSGDVDPTVTDAERAKDENASVSEEEQMKTLDSGEDHTDDGNADGGQGGGDGNDENQKGDGKEKEGGEEKKEDGKDDHEKGEKGSEGESGEKDEAAPKGDAAEKDKKLESKTADAKVSEHKADDANPGGNKDSPEGESPKEGNPDDPSQKNPEAAGDDDSRLHLDNLDDKVPHYSALRNNRVEKGVTDTMVLNDIIGENAKSCSVDNGGCADDQICIRIDNIGIKCICKEGHLFGDKCILTKSSALGSFFSAGLFALLALLWLC
Pv080410	hypothetical protein, conserved	0	0	0	o	2396	0	0	3	0	0	0	0	0	0	0	0	0	GETHR-1 (683..707); Pentapeptide_2-1 (1325..1364); GETHR-2 (1333..1357); GETHR-3 (2116..2140);	METEEGDAPADVGRGVPASGGGGEGALAEGGEVVAIGTIGTISSIGEVGQVFQIDPIDHINPINPMDDGSLLASPGKTPPGEEKRGGSGTSQTGGIKIGINKKDYDLYISQLKDKGVKDVAKSNGAKMRRSNSGGKNECDSDYYDMKHIDGNTTEFFDDADASNKRTINTIISRMDSDLTNTEDVLSKVNENSTTYMSNENHIGLANNEVDITDHANFNPHFEFDEMMGPSDKTTYVENCEHVSFFKNGETDQVGFRSGGCKAGEESAFHAGASEAGSHQASEGGDHHACESGGQEASESGIHHASENGGQPRRGDLVEEPPSPELNNPVPLNTAEPFAKNEQQREEDKLPSRVNPTFGDLTHLSQLPHIVSSTYAFLENEELTSRLNTFCSRVQNGEA…
Pv080490	hypothetical protein, conserved	0	0	0	o165-187i294-313o328-350i357-376o391-410i	416	0	0	0	0	0	0	1	0	0	0	0	0	Rhomboid-1 (250..414);	MNQAERRLSRWPHRARGFSRYSEKQPLRERKRSQPILGAMRGIPLRDVLSKWNCLTVEHARKGEKQMKKVIKKTYAELHVKYEEVRAKYKDTFPTWRDKRMKVLKRVGPFFQKGVFIRSIPIDGGQMKTILQKTFSLGGRVFFKKLKLLYRDANVPYYKNLFYHHFGRAPVTYTLMSLHILVFLLWVKAKPGDTYSYIGMPPRGYYYPHSNAYTPLGGRNASSNYSSPFRLLNFLTMEFMYTHFCCGVQQLRERRLYTLVTNLISHNTGQSLLLNTISLFYIGRSFEMAINSRNFFLTYFLSGIISSYVQICYHKGGRFFLSPTSSSPYGNVCVLGASGSISSILATYTLMFPRSSIYLYGVLALPLALFTSLYGANEVYCVLTDKKDNTGHVAHLTGM…
Pv080660	hypothetical protein	0	0	0	o	11429	0	0	4	0	0	0	0	0	0	0	0	0	GETHR-1 (6580..6604); GETHR-2 (6605..6629); GETHR-3 (6747..6771); PseudoU_synth_2-1 (7883..8258); GETHR-4 (8701..8724);	MHPPPKKKKKKKYKMECNILDEDAFNINQPNGISKENTSEKNYSEDEKNTSCYVSYSSPSDEDSIDLQYARAQDESNEHQNAKSKSMHNSNEKGKYSSINSFLFAPWKRYAYHRKKDGSVVPATGNIRVGNAMQKLNGFTSAHSERRAKSADSQIKYSDAYVIANRLNEKRGTPSNYVVSDGRELLPTGAIQDSWKLVDRQARPGGGYAFYRAPSKNDDYGECYDGRRGEHCDERRSGQCVEHDGDQYDVYDDLCGDLGDDLCDDHCDDLCDDLCDDLCDDLCVDDHCDDFQEDLRDDFHDDLHEDLREGSHRRQGNTHQGRGEQGNTQHGGSQNRTARNANPGRVSSEEVSSPGDEDVGGTPASPGSVTNHSKRKFKNPLPEGSTDVKERDDQNDHVN…
Pv081560	hypothetical protein	1	1	1	i132-154o	159	0	0	0	1	0	0	0	0	0	0	0	0	TSP_1-1 (59..105);	MWTNILKSFFLFCLINAHLNFFFGQDNHSLGGHLATDRTAHNDSALRNRMLQEEKPHCDQWTEWSECSKSCDIGVKLRVRSSSQKEYSRECSNITETTVCFLNNCSDSKETRERDEKEQRENEKNSAKRKYLLILSIFSAINVVILLVCVIMSIKKKVI
Pv082735	sporozoite surface protein 2	1	1	1	o494-516i	556	0	0	0	1	0	1	0	0	0	0	0	0	VWA-1 (44..226); TSP_1-1 (241..282);	MKLLQNKSYLLVVFLLYVSIFARGDEKVVDEVKYSEEVCNESVDLYLLVDGSGSIGYPNWITKVIPMLNGLINSLSLSRDTINLYMNLFGNYTTELIRLGSGQSIDKRQALSKVTELRKTYTPYGTTNMTAALDEVQKHLNDRVNREKAIQLVILMTDGVPNSKYRALEVANKLKQRNVSLAVIGVGQGINHQFNRLIAGCRPREPNCKFYSYADWNEAVALIKPFIAKVCTEVERVANCGPWDPWTACSVTCGRGTHSRSRPSLHEKCTTHMVSECEEGECPVEPEPLPVPAPLPTVPEDVNPRDTDDENENPNFNKGLDVPDEDDDEVPPANEGADGNPVEENVFPPADDSVPDESNVLPLPPAVPGGSSEEFPADVQNNPDSPEELPMEQEVPQDN…
Pv083160	hypothetical protein, conserved	0	0	0	o59-81i365-383o388-405i412-434o449-467i	557	0	0	0	0	0	0	1	0	0	0	0	0	Rhomboid-1 (297..473);	MFNAGRYFRASYYKKKNIFCVKGSRQFHGFVKSRRVQTNAVKRKDRIRRGRFLQLKEKLQLVIFSSVYFFACDYVYHVYVLRDNGGRTAKRASNHSGESAGNDPKCKDERTNGEGGIGTTLMEYIKWMNIFSSAQGKDDQQLKQQDGECRGKNDGHRLEAQKGSHKKDHPSSNRGDVKICSVCEEDPYEIKINRVKRSSGKEESSQTGKPGQSSYASNRREQLPSRDPPQRNSIGGGEKNMKDLLVSNFYRNDLFNGCNLFLFANGVVFLCWRLSEIAGNKKFFRFMCRNFICSYENVRRKYYHTIFTATISHITLPHFLFNMWAFHTISNTLLSPEIKENKTNYYFFFNYKSSVLEKKMTDRDIIKVCVLSSIISTVPYILLHKGNQLLGASGAVMGL…
Pv084885	hypothetical protein	0	0	0	o	969	0	0	1	0	0	0	0	0	0	0	0	0	GETHR-1 (347..371);	MVLPVLQYNSHKREVLDLLWRENRVECPPQPSYECTSNVLILHLYNFFLLALFTEGVCIRGGRGDTSAATHHEEDVEEVHQPKETPLPVNSVDVSKLWLHKFSIHERVKYERSESGELGSEKCPHSGEHTDGKEEGDPPLVASKDEGHNINSFDDGRHSKLGPKCSDVSDSGNASTTSPGEANSTNEISNSEVCLKCHKADEMTTSHLKRNPSSVDVAPTHSNGIDLELIKNRSAILKCLLILLSSYVYLDEGKYLKEKNLFLFLFTSGEVCFTANFFLSLLTVIYDNEFNYFSFYFYDKSYLEFYNLCIHVLNLLVDFSPFVLEDRKRVHYVSGAARHFNSSAQVGEAHRGEAHIGEAHIGEAHMGEEPRGETHPQSCSTRSSHSPNQSANEPIKWDD…
Pv085255	DNA-directed DNA polymerase, putative	0	0	0	o	1030	0	0	2	0	0	0	0	0	0	0	0	0	GETHR-1 (38..61); DEAD-1 (110..334); Helicase_C-1 (519..597); GETHR-2 (680..704);	MNVNWISHLENLLDKKRSRERSDHAKEIKTERKVHRYSSHQGSTHQGNTHQGNTHQGNTHQECSPPLSRQHVGGDHLGSPPECDYRQLHAYRIEKAILENYKKEHIRELYPWQAECLSLLKTVRWEEGESFLFVAPTSGGKTLVAEIFAFEQMDQTEKTFFLFPLNSLINEKMSYLKKLCRGTSIKVGSELAENDIVLCTYERMNNYLNRNKLEGQGGMGGMEVGMEVGTNVGMNVGMNVGMNVGMNVGVKLGMGGCPPQGSSANPQGSSANRGGDPPHNYLIVIDEFHLISEKGRGIYIENIISKIIFLNRKQRQAKIKVICMSGTLNNFPALKKWMNAKIYVSPYRRPQEIKEHYICNCGVYRKEKEGCPFSYLCNVYDFYRSWADKSGEQGAKRFL…
Pv085890	hypothetical protein, conserved	0	0	0	o591-613i643-665o675-697i736-758o762-779i792-814o	822	0	0	0	0	0	0	1	0	0	0	0	0	Rhomboid-1 (637..784);	MENNKSGENAKAFLDSKDKRGKMDDDDDDDDKKKKHDKDKQNGNNKSSAGAAHRKKDGKDNNTKRSGNDNARGQPNGGGRNSDKSGDAKAGGAADDSNPNNDSAPPIDSSPPVASSPPITSNPPITSNVAKKRERKSNSISLSDTSARRSKDKGDRAHHKLKHKQGSAESAERRKRDAKNVKYVNDANDANSAEKAKHEHGEEEEEEEEDDDDDEEEDDDEEDDDDEEEDDDDDEDDEDEEEDDDDEEDEEKRKNKDINKTHTRKKEKHRKSELLNLDSSNTVQFYNLLNGKNKEKEDNNSSSKKERYRSSNLKKEKKLKMSHTYEEFLSDHHDYTSLKVNYKINKKSHYDKTKKRPHMSISINENKERTLNKSSICTDNAKFLNFLNDNEKNAHYYKN…
Pv088955	rhomboid protease, putative	0	2	2	i44-66o101-120i127-146o156-178i185-204o208-225i	233	0	0	0	0	0	0	1	0	0	0	0	0	Rhomboid-1 (84..230);	MLRGDLQTGGNALAASEDVPLMEGSPKGGTFYDMLFPDMSLRRIIVWISFAQIVIYILSCLLSENLTAPSVQVLTFLGATYGPAVKQGEIWRLLFPIFLHANWWHLIINIMCMLNLGLVIESKYKKGNFIFLYVLSGVIGNVLTTICNPCQLAVGASTSGFGLIGFSILEIFLAWANLSRRAKNYYIFNVSIFVLFFLFVSFSPTVDFFGHIGGFLCGAFLACHYNRAMGYDL
Pv089230	hypothetical protein	0	0	0	o506-528i	625	0	0	0	1	0	0	0	0	0	0	0	0	TSP_1-1 (264..326);	MMITTAAPPLAAPAKTNWKPPLKGNDARGRSLQNADDDKDDSHGGKNTSQYFKCFVDRARENPGAKEGDLARWVDPQHNSCYCSEEDAEPCSVDDISNSKFAKHLMRKEICDLNERGNKNNLFIVLGNYFTIKCSNLESTTERISQEDLYSYCKSGLPAWDNKHFYEYGNCDRVGSKRGVKKRDVGDPAPSCADLCRDIKALCNSKSSQFYSFEMCAKYYEINQFTADIFNNTFKKFRENCSYFDPTNRGLLLCKHKHIPCEFSNWTEWSACSKSCKDSSYDAEAIRSRKRHLVKEVKYAGKACSIVVNDNNKLTDVDFCDEVPLCTSIEPSSDAPNHRNHAVETSASEKIYNPPFVIPLKEIEKANILNDLNQPDGDVINDHFVSNDSTTLTHCTVTD…
Pv089715	hypothetical protein, conserved	0	0	0	o	1851	0	0	3	0	0	0	0	0	0	0	0	0	GETHR-1 (402..424); GETHR-2 (746..770); GETHR-3 (771..795);	MQDNREEPNMSEPPRGDAPSRINNDRKKKKKEIEKCTNKITNFFKVVKNGQVPKTLQTQNPPISESNQQADERTSGIGTIININSLVRSSQVKENVHRTGDQHAVLTDVDAGGERTNKMEDPPKKENPFYSSSSLEHEVTNRMNRISVNPSAQMCGITNVKSILWRDVSRVPTVGATLRGKQGGGVQTGEEEKQCGEERLCGEEKLCGEERLCGEEKLCGEENLCGGPPHGEPQDGGNKNKRGLKRKKNDSDGESSSPDMSVTEEDCTDDFPGEDQSKGPRVGLSSRPPTEGNAMENAHLEPNRRDGKEGNVGSSSPKECTKVVKARKISLVNFFGNDIQITVNVNEDSASGGRFSSEDSDGSGSSLGCTGRSKPRGSGAGGGVKGGAKGGAKRGAISI…
Pv089795	hypothetical protein	0	0	0	o	209	0	0	2	0	0	0	0	0	0	0	0	0	GETHR-1 (159..183); GETHR-2 (184..208);	MFEAKYYSNRFKLLTKNDVLIQFELCNSFLTDVYEKVMEKLAFQLNKLAKKYYYPEREKALLWNRCKEGIQKSFKEVDEYYDIYSEYYMHKRVIFGVSFNRVLQRYIKMWKDVLQKNEDLWNDTFAQSVEEYKAKDKQMKKEQLESGTKVERKGVAEKGEAKKGAAKKGEAKKGEAKKGEAKKGEAKKGEAKKGETKKGEAKKGEAKNN
Pv091350	rhomboid-like protease 1, putative	0	0	0	i54-73o102-124i136-158o168-190i197-214o254-274i	278	0	0	0	0	0	0	1	0	0	0	0	0	Rhomboid-1 (96..243);	MSNIHTLAEYRDDYGENLPFNRTPEYYQSQSSFIQRSKPIDVVNLIFPHFTWKSFIMAVSIIQIIVFIISVSIKPADFLTPSDSLLITLGANVASRIKQGEIHRLILPIFLHANIFHTFFNVFFQLRMGFTLEKNYGIVKVIILYFLTGIYGNILSSSVTYCPIKVGASTSGMGLLGVVTSELILLWHVIRHRERVVFNIIFFSLISFFYYFTFNGSNIDHVGHLGGLLSGISMGILYNSQMENKPSWYDHMKMASYACLALLAIVPPIVLFAVPRTC
Pv091660	hypothetical protein	0	0	0	o	2591	0	0	3	0	0	0	0	0	0	0	0	0	GETHR-1 (777..803); GETHR-2 (811..837); GETHR-3 (2278..2301);	MEETDAPKKTEETEEPKLAKEISASIQVKGADEDKEDKEVGPLNETEEMGSSGQLKGADPLSNSVDDAPEGEGGPEEDAGERKRSGQQGMKKEIKKEIKKGGASSAGSDTEGKVKDGEGEKGGKMETPAEGNDAHRDGEERANSRGRESSFFSAIQNLFRRNKKSVQREPPKERGEEEQADVYKLKNESERGEAGEKCGTGERGETGETLEKLPSEESKKMKDAADADVDVGANNSDSEIRSDASVYTNVKSEGGATQVDNPEGEAIHLGKPEGSCSGASTSQGGGENDQREDQHGKAAHVKGSEGDEKGEAKSADERRPPNVDPTVVRCSDKRVSLDSGGTRQSEGGGKGEEVKDVMEDAKEDVMEGAKEDVMKDTKKDAKKDANYEAVKDANYEAVK…
Pv091940	hypothetical protein	0	0	0	o	1316	0	0	2	0	0	0	0	0	0	0	0	0	GETHR-1 (9..34); GETHR-2 (1044..1068);	MGRHKAYVSREFRPNTFRGETKEQEKARIGELNQLEEELAKNEYTSKLHKELLLQNGSFDKEAKILKLHMGGNLIKNKPILSRKNVAYLSSESGILLIDLKKKKKKKILTSFFIDAMFYFLDKKTKQEYLILKSFSNYIYLYLISERRFLFVKKFFIKNLFYINSFGKNGELCFATWEFDPKGKKMFMNFYLLRFAFNYEAPLGCLNGEAAQVGEQRGEQSECCPPTHVTYTFSSDSEGAFDKEVFPRELMVSSSDGEEGARGKLQARGKMQARGKMQASGAQGGSRYGSQANGCGSQANGYGGQANGYGGQANGYGGQASGYRSHTDGYGSPNRRSDPVHVGAKVIIMPLVKIKYVYFSMVDMNPSLTKLVLANNNMVILYDTVKRRYSLLYFRHFIS…
Pv092275	apical merozoite antigen 1	0	0	0	o485-507i	562	0	0	0	0	1	0	0	0	0	0	0	0	AMA-1-1 (1..562);	MNKIYYIIFLSAQCLVHIGKCGRNQKPSRLTRSANNVLLEKGPTVERSTRMSNPWKAFMEKYDIERTHSSGVRVDLGEDAEVENAKYRIPAGRCPVFGKGIVIENSDVSFLRPVATGDQKLKDGGFAFPNANDHISPMTLANLKERYKDNVEMMKLNDIALCRTHAASFVMAGDQNSSYRHPAVYDEKEKTCHMLYLSAQENMGPRYCSPDAQNRDAVFCFKPDKNESFENLVYLSKNVRNDWDKKCPRKNLGNAKFGLWVDGNCEEIPYVKEVEAEDLRECNRIVFGASASDQPTQYEEEMTDYQKIQQGFRQNNREMIKSAFLPVGAFNSDNFKSKGRGFNWANFDSVKKKCYIFNTKPTCLINDKNFIATTALSHPQEVDLEFPCSIYKDEIEREI…
Pv092460	subtilisin-like protease 2, putative	1	1	1	o1271-1293i	1410	1	0	0	0	0	0	0	0	0	0	0	0	Peptidase_S8-1 (861..1153);	MLSSLYVLPLILVNILFQNDWHRKKILSELGNYNVKLVKRSRVLSNRTTGRINFLDEIKESYKPLFDVYELSAEFEKLRNAKGKGEEKRGRKKKKKKKKKKNDHIGGGDDKETPRLNLIKLSATQPDGGEHTQKGKSTEAPIREAHSGKSTGINKRAANFIQMLNDGNSNGRGDAEMGVENEPDTFSKLINEGNIEDFDHLEKDEPEGEEEKKQEEAGEAEAGAAEGKEKGEEAERKEEQEEAKQPQEQEQRDHKSMREEESQSASREEERQSNMRESPPGGESPQEGGDNIEGGTEVAARKGGDKSKGQEREGEKNLMASKKEGVKAEKPSEEGSPSGHSLQGEGAEEAPAASPAEDSDEKKEEEEEEEEEEEEEDSNDQGREYQLNDGNSVAQEDII…
Pv092795	hypothetical protein, conserved	0	0	0	o	813	0	0	1	0	0	0	0	0	0	0	0	0	GETHR-1 (15..39);	MISSELRGEGEGVSGSEKRGEVKPGEAPRGEVHKDEAQSGNFRSDGASSLDGGEGDSPMRDANSMEGVQKRYAKKKKKKKSFFLPFLSEKSARKDWRGGNVMSLFAFSLVLYIVRKGISNLQEVKEDASDGGSYGTHDFASSGRKGGSAVKPYFSRNGDSENFPFEDDEFIYIPNRKSDNTIRLKNVAGTEIIDNNFLSVYSENMKYLRQTSLNYSLHQRALSTECYVYFRSFLKQAISPHSLTKAIKIDKEYIYPWDVITQDDVEKIIENAKFYAFLFTWFKNHRMAQKVDKVTLKKEMPVLSPRFVQRPDIYTHFFKKNNVKDPNFYGIHYTWLGHATGLVVVDGFKILVDPVFKIDLMSLKGLTRSLINWINVKIMGGLGERITKSPCNIRNLPDD…
Pv093675	von Willebrand factor A-domain-related protein, putative	1	1	1	o	295	0	0	0	0	0	1	0	0	0	0	0	0	VWA-1 (98..277);	MKGAHAVSCLTLLLALVHNSVSAKINLVSHNSVPRIGGEEGSDEKVITCVTKYVIKGDLEIDDGGFCNSNIGSQPQSPPGSCTDGGASPGNYCDNYYDISLVVEESSFVQKDYWQKGTIPFLESMVRNARVSKDKAHMSVVLFARDPRVIVPFTDEASQDKDKLIERVRAIDDVGTRPDTLYVYALEHTLEHVIFGEGTRKDAPKVVVLFYYGFDYGANKSLIPDVVEDYRERNVKLVIVGIALGNRDNAYLLGGCAIGDQNCANVIFKPWDFVIPAAAEVKEKICSKGDSDSTD
Pv095305	hypothetical protein	0	0	0	o	4675	0	0	3	0	0	0	0	0	0	0	0	0	GETHR-1 (94..121); GETHR-2 (122..146); GETHR-3 (3588..3612);	MKKRASITNLELEEIVFILLNCLDEEKKKNREIINTLKVYLLYHKGQILNYVFSFLQIQKVSHENQKLLLCLVHDFVHYCIHNRFSNTVDEYLGEVKRNEGEKEERADTQKGGSQRGGPQKGDTQKGDTQKGDTQKGGTPKGGTHRFKDLHIFENILRYSFFDGDEHCFLFQDLPEGVFLPDAVPLQGDAAEGGALQQADSGTAFSPRGSLHFATDGNPRERSMRSMKRRGRGSIFHQDKIAKLLCLKKEEYKTAMISEREAAKKSNQCTSPHVAASAPLGGIPPQNAKETSEINNIIRNIIDFLLNEILFIKRDDERHGIMTKLLILCVVREDAYLKKKLVEKLNGCLRVGGAALPVGDSPEGGGKPTIEKGGSEKVSGEKVGNDKVSSENVRGDNPK…
Pv095475	CTRP adhesive protein (invasive stage), putative	1	1	1	o	2061	0	0	0	6	0	6	0	0	0	0	0	0	VWA-1 (108..293); VWA-2 (333..516); VWA-3 (603..785); VWA-4 (839..1023); VWA-5 (1066..1258); VWA-6 (1313..1497); TSP_1-1 (1518..1586); TSP_1-2 (1591..1651); TSP_1-3 (1661..1711); TSP_1-4 (1717..1762); TSP_1-5 (1763..1817); TSP_1-6 (1905..1966);	MNKSFLLIASYFCLVVHLGTVIAQRSQDESSHQYVHLAGNGRSVKKATLDKDIPEGRILTKKQSFLQHNTLAVGSLAAGSLAAGSLAAGSPPPPCVGDDDCFCQNFYDLTLIIDESGSIGIKNWEKHVIPFTDKIIKDLHIGENEVHAGILLFSNFIRDYVTFDEDESYKKDKLLKKVDQLKKKYAAGAGTKIVSALDYALEKYTHHKKGRPNAPKVTILFTDGNDTSSSSSTKLLDMGLTYRKKNVKLLVLGVAAAKDVNLRAIAGCGDKNVPCPYAMKAEWDTINDITKKLTNKICHTEEEDEEITTTTTPPPPQQNPCQGDDCFCEDYYDLTLILDESGSITLNKWKIDVVPFAEKVVSNLNISKDKIHVGIMRFAIKVKEDVSYGQETRYDKSAL…
Pv097625	merozoite surface protein 8, putative	1	1	1	o464-486i	487	0	0	0	0	0	0	0	1	0	0	0	0	EGF-1 (428..463);	MRKNAQIVIFCLFGLLSYRCGAEGNVSPPNFNDNRVNGNNGNKGNGNDNDVPSFIGGNNNNVNGNNDDNIFNKNGKDVTRNDGDAKDGENRNNKKNENGSGSNENNSIANADNGSGKSDANANQIDEDGNKMDEASLKKILKIVDEMENIQGLLDGDYSILDKYSVKLVDEDDGETNKRKIIGEYDLKMLKNILLFREKISRVCENKYNKNLPVLLKKCSNVDDPKLSKSREKIKKGLAKNNMSIEDFVVGLLEDLFEKINEHFIKDDSFDLSDYLADFELINYIIMHETSELIDELLNIIESMNFRLESGSLEKMVKSAESGMNLNCKMKEDIIHLLKKSSAKFFKIEIDRKTKMIYPVQATHKGANMKQLALSFLQKNNVCEHKKCPLNSNCYVING…
Pv097905	hypothetical protein, conserved	0	0	0	i166-185o293-315i327-346o356-378i385-407o411-433i515-537o	593	0	0	0	0	0	0	1	0	0	0	0	0	Rhomboid-1 (287..431);	MLSDYRVNKGALPPSEKLAKNADSSDRGEGPSGNNEDSDEESDLSVSVGRGGGTRPRGDKAGPAAAATGGTAATSGTATTRGTAAISATALSAAPRGSAASHGRKGPNDVKILVTSDEPLHTLPSGAVGRRAPLNPFSSPMLGKYRRKNRNAKMKVKDPRLNNNPLVGRLIVCISSTAILFWVFFAEMIFNYNTFNGRCISKVLYPIYTETVVKKREPFFVFLGYGACEYNLEESAFDRHFIGTSASDKGWPTNKVEENPDGRGESSWDSVNTRVYNQLGGLNTNYIRNYGELYRLFWSVYLHGGFMHIIFNVICQIQILWMIEPDWGFLRTMMLFFTSGVTGNLLSAVCDPCGVTIGSSGALYGLIGALFTYYIEYWKTIPRPCCVLIFMVIVIIFGI…
Pv097920	subtilisin-like serine protease, putative	0	0	0	o	448	1	0	0	0	0	0	0	0	0	0	0	0	Peptidase_S8-1 (121..421);	MKENLVKLLGSCGRVQKLSHVDLYLYETFPKISERALGKCLQLLSSARVLVEQDQQIYPVEGGCSTGGARGTGGRSGKSVTGGRTPPGSEATFQPNNQLPFKKFLSRLQSDCKGTNIIKGYDQTKMKEGTELSEPHERSDVNVCIVDTGVDYNHQDLQGNVVHVKHGRDGSGDGSGGGGGCDGGGCDFARGMDNHGHGTFIAGIIAGNSQRDSQGIKGICRRAKLTICKALNSKNAGFVSDILNCFNFCASKEAKIINASFASTKNYPSLFEALKTLEQKNILVVSSSGNCCPTAESKNTFTECNLDVMRVYPTAYSTNLRNLITVSNMVQHENGLVTLSPDSCYSSNYVHLAAPGDDIISTFPQNKYAISSGSSFSAAVVTGLAALVLSIKGGLSYEE…
Pv097935	subtilisin-like protease precursor, putative	1	1	1	o	607	1	0	0	0	0	0	0	0	0	0	0	0	Peptidase_S8-1 (297..575);	MVLTRRAALLLCPWVIQLVIKRTLAGDILPNEGKKEKDDVHKIISELRFLQKVETILESSNMSVSDVEADANAYNPDRDAPKEELQKLQDQQETPSKEPNNLRNSPQKRAEKKESPGKNKKSLRLIVSENHATSPSFFEESLLQEDVVSFIQSKGKLSNLKNLKSMIIDLNSDMTDEELAEYISLLERKGALIESDKLVGADDVSLASVKDAVRRGESSVNWGKLRSTMLEVPSGESPPSHAASSGSPFDDDDDLLSEAALHREEAHLAGSKTTKGYKFNDEYRNLQWGLDLARLDETQDLINANRVSVTKICVIDSGIDYNHPDLRNNIDVNVKELHGRKGVDDDSNGVVDDVYGANFVNNSGDPMDDNYHGTHVSGIISAVGNNGIGIVGVDGHSKL…
Pv099120	arginyl-tRNA synthetase, putative	1	1	1	o	977	0	0	3	0	0	0	0	0	0	0	0	0	GETHR-1 (671..694); GETHR-2 (695..719); GETHR-3 (720..744);	MIRAALLLLLFQSGLRCFQVRRASTNHEHLGNVFFPSVRGRPAYVGGLPPLRWSPPKGAANKAQTKRCRGDPPGGEVHTTGEEVHSVRDDLHAALNKQLQNVAKQILRDENVKLPKHCLLEENKLFDQYEYQSSVILFLEHSLGKGNDVRSEILRILRGTCADLIDSLHLSPNGILNIRVADAFVVREFLQFYRAGGAHMGRAAVEGGTNNNFQKMETPQSGDRHTVLLDFCGVNMAKNMHMGHLKSLLLGNALSNIFRSLNYSVKCRSHIGDWNMNMAMVLSFFVMFPREVLSRGKLNEREVPSICGAAKHEKENSCEGSTSPCVASGQMNRHTHVEHPVAADSTQPGVNEAPQNLLDEELLMNMLSSLREENFDEGYQQLDPSKWEDTNLHNIEFAY…
Pv099980	major blood-stage surface antigen Pv200	1	1	1	o1726-1748i	1751	0	0	0	0	0	0	0	1	0	0	0	0	MSP1_C-1 (998..1576); EGF-1 (1689..1728);	MKALLFLFSFIFFVTKCQCETESYKQLVAKLDKLEALVVDGYELFHKKKLGENDIKVETNASANNNNNNQVSVLTSKIRNFLSKFLELQIPGHTDLLHLIRELAVEPNGIKYLVESYEEFNQLMHVINFHYDLLRAKLHDMCAHDYCKIPEHLKISDKELDMLKKVVLGYRKPLDNIKDDIGKLETFITKNKITIKNISDLIIAENKKRSGHPTTTTNGAGTQPANGSIAAASSETTQISGSSNSGSSSTGSSNSGSSSTGSSGTGSTGTGQSPPAAADASSTNANYEAKKIIYQAVYNTIFYTNQLQEAQKLIAVLEKRVKVLKEHKDIKVLLEQVAKEKEKLPSDYPNTTNLTNVHKEAESKIAELEKKIEAIAKTVNFDLDGLFTDAEELEYYLRE…
Pv100620	hypothetical protein	0	0	0	o	291	0	0	1	0	0	0	0	0	0	0	0	0	GETHR-1 (259..283);	MVASVREGVMSTHLHSRETSSHVNPLFITSGASNQSSSYEVTGEQESTSAHNNGVVTANQMRHLMSLQSGVPPNGYIHHVKGDHHLLENGKAMNTSMHRHLNGKRNTPECQSTQFLSNPYAHTNRYLDEQHSYVETNQFDCLNDADTNVGHFSEAITMEGRCNHGSVLHLGEEQTPSQVLYIHMMGNNKRNEPSIGDPSLGDSLKRDKLLWCNGVNGGVLPSILRSGGRQDVYEAPSMGHAQVGVTQLESTQVESTQQGSTQQGSTQQGSTQQGNTQLGSTQQGKSQTAPC
Pv100685	hypothetical protein	1	1	1	o	1153	0	0	4	0	0	0	0	0	0	0	0	0	GETHR-1 (837..861); Pentapeptide_2-1 (854..893); GETHR-2 (862..886); GETHR-3 (887..911); Pentapeptide_2-2 (894..933); GETHR-4 (912..938);	MAPSKLLPTVLLLTVLCARPPRVPPPFADAGGTGGPNVGGETGQLDDLSHFSRELLEPLARNLKSVPAVALREKVKTQVAKAAESLELPNPDEEACEINYAELCPEGWGDWGNADTCISPANYQGPCKNKMASFLNSTPREKFNFSIRCGVSWPCLHRCTEEDLLEECPDSWTLKGNICHAPKSYKGQCVRKKIFANFLREEKKAWADACDVSWPCSKKNYNFGKLCPKNWTPTPDGNHCSASSSYVGPCGPLLYLFNVKEVEKRLLMSKCNVEWPVRANEEGGSLDDQVCPLGWTLNPSHQRGGGTTCSPPKSYNGPCEEIKKMSFERMSKEEKHELSRRCGFVWNFTNERHQNFGLACPYNWVLVDAADHVCVSPVEYTQPCSNVASFKGYTHEMKA…
Pv100725	hypothetical protein, conserved	0	0	0	o	576	0	0	4	0	0	0	0	0	0	0	0	0	GETHR-1 (132..156); GETHR-2 (157..181); GETHR-3 (182..206); GETHR-4 (207..231); MT-A70-1 (321..524);	MYVNPGNSKYHMGMNPPQPMPPPSARMNSFPPCPTGPNSIAVGGNSFHMQRKNQMMYPPHGSEKNNPMVFDIPPGLNSVDSFPRDVKKDDGIFLGNFRGPPPPYGRPAPAPYRLGGGPLFQGEPYPVEGYPSEMYQGEMYQGEMYQGEMYQGEMYQGEMYQGETYQGETYQGETYQGEMYQGEMYQGETYQGETYQGETYQGETYPGGGYPGGGYPFEGYPGEAHQGDPKNEGKGSATTYNINVDGRERLQNDYNQNFVNTGERPQNFIRDSDENKRFDKYPKLKQLLELKNQIIKKRSTPARYINCDLRSFDLGTLGTKFDVILIDPPWKEYYDRKIYNLDLLSSMHIENYDLNGDINNDRDKFWSLEDLASLEIEKIADVPSFLFLWCGITHLEDAR…
Pv110810	Duffy receptor precursor	1	1	1	o1008-1025i	1070	0	0	0	0	0	0	0	0	0	1	0	0	Duffy_binding-1 (217..485);	MKGKNRSLFVLLVLLLLHKVNNVLLERTIETLLECKNEYVKGENGYKLAKGHHCVEEDNLERWLQGTNERRSEENIKYKYGVTELKIKYAQMNGKRSSRILKESIYGAHNFGGNSYMEGKDGGDKTGEEKDGEHKTDSKTDNGKGANNLVMLDYETSSNGQPAGTLDNVLEFVTGHEGNSRKNSSNGGNPYDIDHKKTISSAIINHAFLQNTVMKNCNYKRKRRERDWDCNTKKDVCIPDRRYQLCMKELTNLVNNTDTNFHRDITFRKLYLKRKLIYDAAVEGDLLLKLNNYRYNKDFCKDIRWSLGDFGDIIMGTDMEGIGYSKVVENNLRSIFGTDEKAQQRRKQWWNESKAQIWTAMMYSVKKRLKGNFIWICKLNVAVNIEPQIYRWIREWGRD…
Pv113965	hypothetical protein	1	1	1	o1426-1445i	1488	0	0	0	1	0	1	0	0	0	0	0	0	TSP_1-1 (264..306); VWA-1 (334..541);	MRRIVRVLLNWILPFFLFRLTQVESNGLIEKVTSQGDLDLVLLFDAGFKESKEKNRSKALENIVELARNLLVEGARRVSLTYVTYDSVGVQTRARADNGGAKEGSAASEAVTSAATSDATSPAAVNTNGSLDRFSKAVMQTKMQQSAQSSNHLKALNYVGIKHFYDADDTSTKMIIMFMSTEGVPERDETELNMVHYLLDRKNITLNIISKVNLKSYCHYLHRVGPNTNELLRCVLKNSFYHRLILTYSLEKFYEDIATNATCSEWSDWSDCSVSCNMGYHFSKRNTLHNVGNAIGGKYKRTGKNCIDQRSLIIQECFETSCDHSLDVCDIEVDLSLLVDDTSSMSQAFWLKYILKPIRNLIAHLNLSSKLVNISITTYSQETYTWVNFSSNLARNRDQ…
Pv114055	hypothetical protein, conserved	0	2	2	i42-64o109-131i138-160o164-181i194-216o220-237i249-271o	273	0	0	0	0	0	0	1	0	0	0	0	0	Rhomboid-1 (95..242);	MNFFSNANNSKASKSRDGNMLTCKYTRCFNKTFKKDITFIQILFPSFTVKSITTAFFVLLFVTFFILNVCNFDRQAPLYLSETVLKRSGMSRNSVTNNHQYYKLLTATFFHASVWNLIINAYYFMNIGIIVEKSYGKARYITIMLLSALCGNFLLCATSNCGDAYMGISTILSGFMGLFLQEIVERYKQLTDRWSVIGNYVFAVLSLYLTISMFPFNGNIVGNLGGIFGGFCYPYLTKKDTFHGQEKKVKLTLAVLLILLLSSTLISLIVAKC
Pv114280	hypothetical protein	1	1	1	o5-27i197-219o	236	0	0	0	0	0	0	0	1	0	0	0	0	EGF-1 (119..154);	MAPLPSWAIAVLLLLCLHNQIGTLNCLKCADNHKCKNACYILDDDKQVCLCNANEKGVHCTEKWNMCEKDCNIRGMNESCSIALCRRGKCIPIDKKPYYSCECGDFYTGKNCEIENNPCSSAETNPCLNGTCLFIAKLNRVICKCHNGWTQKDKQSSSMLNWGREKVEVPPPCDVQITRGLSKYVVYHTPAAYAMWWLIYVVSVLVLFLCCCNVCFDFFSHSLLSYFTLFGGKKRD
Pv114890	hypothetical protein	1	1	1	o4-21i181-203o207-226i258-280o309-331i	335	0	0	0	0	0	0	1	0	0	0	0	0	Rhomboid-1 (156..333);	MNLLTLLAIATCLTRGNAFLYKRIHYKRTGHGRISDRPTAILYDHALHVVHKKKGVKKIYSLKRHVSEIWNNIKTRRIENYMEDFFQTQQVKNTLQNNFLCFRHLFNKCKLDRVIIAVNVALYLYLNRIDKDDERRIFFHKGNLLEVKEQKAEKYKCNYHDIYRTKNFKTFFTSLFIHKNILHLYFNMSSLISIYKLISLIYTNSQIFVTFLLSGVLSNIIAYIYYLREKKENVLLENLILKNTSSENNLLINKNNKIICGSSSCIYSLYGMHMTYIIFFYFKHNYIVNSNFLYNFFYSFVSSLLLENVSHLNHVLGFLCGFFFSSLIVLFDRNG
Pv119355	circumsporozoite protein precursor, putative	1	1	1	o354-376i	377	0	0	0	1	0	0	0	0	0	0	0	0	TSP_1-1 (307..354);	MKNFILLAVSSILLVDLFPTHCGHNVDLSKAINLNGVNFNNVDASSLGAAHVGQSASRGRGLGENPDDEEGDAKKKKDGKKAEPKNPRENKLKQPGDRADGQPAGDRADGQPAGDRADGQPAGDRADGQPAGDRAAGQPAGDRADGQPAGDRADGQPAGDRADGQPAGDRADGQPAGDRAAGQPAGDRAAGQPAGDRADGQPAGDRAAGQPAGDRADGQPAGDRAAGQPAGDRADGQPAGDRAAGQPAGDRAAGQPAGDRAAGQAAGDRAAGQAAGGNAGGQGQNNEGANAPNEKSVKEYLDKVRATVGTEWTPCSVTCGVGVRVRRRVNAANKKPEDLTLNDLETDVCTMDKCAGIFNVVSNSLGLVILLVLALFN
Pv123175	hypothetical protein	1	1	1	o	1162	0	0	1	0	0	0	0	0	0	0	0	0	S1-1 (606..676); S1-2 (773..845); GETHR-1 (930..954);	MIFTRVFLLLAFLVCSVSTFVKHNFPVGNYIYTKTDRFRKKRKKINYRLRKSKDEDIESCIPHIYKDIAPSLKGLADEEYSYKQLLHAYFPETAEREIEKKKEKELKQKNEERGTWKSSTEKKVAKDAEKDMEEKLRQNDIINFEHISKINDHKKKNKILDIAYDSIEDSLRDIYLRMKTGVADEEEDKKDYLEIAKKEKDMLYEKLICGYSPLNNSSTFDLFGVFYDSKDYEDGEKLLAEMEKMLNLEPLKSNRGNLLQTVDALLKKNKLPPHIRNFLVKYRHLAEKASGAREDRIEKGAPPEGGKVALDTQSELDCAQSPGGESKNEELLQRGDPGEQDAPDKSDDPDKATTTGGEIKKEDFLKDVNKVIMTLHNNLNNEKLMRRDQYFVDELYDAY…
Pv123575	thrombospondin-related protein 3 precursor, putative	1	1	1	o298-320i	340	0	0	0	1	0	0	0	0	0	0	0	0	TSP_1-1 (234..284);	MRSFTYVAVLLLTICYQAISEKFKRQNTNYILQLLQKNENYKIVTLEPECAVGAGSQLGQAAQESDVNRKEFLLHNYLVIKNSQFTNEKVLEVYSSKEENVKSHLVLTFYIGDFNFSVGGNSPYEVNLILSIMAGNKKSTCKYNNYNIVLLKSADVKNPSEFEILSEPIKFSISKTSGSFRININNFFLDGTWRAFVKDRLTFLLKPEDNCYTVLEDKLNKPSLIIEKKNMFYTEWGEWSQCSMECDHPDNVQIRERKCADPSGNCFKGDLKETRPCQVPLPPCNSLFEHKESSTFKITIILLPIVLIICVMGILYHVFYKKKGAEKELYENVAGRFMYE
Pv123805	hypothetical protein	0	0	0	o	4534	0	0	4	0	0	0	0	0	0	0	0	0	GETHR-1 (1530..1554); GETHR-2 (4196..4220); GETHR-3 (4221..4245); GETHR-4 (4246..4270);	MEKPKCIICGGTSFRIEEAQVVCNECNYVNEIQQEQFEEDYEEHPIDDHVNKDYLEKDFYDILKKLYRNDKLITKIKNYVFKENDEFFVRYQKVLLNFIYVFVKDHHLPPLLYDEVKNIWFHLLKVNIMNTNVYVPMGDAKDSVKSVFEVIRAQKLKDTVGDILNSGKVLNEVKNVIKKMGLSKLSYFFIIQKKIINETSKSLEFLPRKSEVFRRSEIKLLKLYKKTALLESEKKNKEDFLKINEIIHNIRRSRLSNQGGEADQGGDQNFAISSVGPTRGKREEGVPSERELLEAAPRQNTFGDNYEDFDVYERPEGGGNFNQGGSGDFAELEQFGQLDQFGQPNEFDQLDQFGQPNEFDQLDQFGQPNEFDQLDQFGELDRIDQLDQVEQFDQLEQFD…
