# Supplementary material for: In Silico Identification of Specialized Secretory-Organelle Proteins in Apicomplexan Parasites and In Vivo Validation in Toxoplasma gondii
Source: PLoS One. 2008 Oct 31;3(10):e3611. doi: 10.1371/journal.pone.0003611 (PMC2575384; doi:10.1371/journal.pone.0003611)
Supplement: Table S6 — List of candidate microneme proteins for Plasmodium knowlesi. (0.04 MB XLS) [file pone.0003611.s009.xls]

## Sheet: plasmodb53_Pknowlesi.pfam.adhes
id	description	SP_NN	SP_HMM	SP_ensemble_pred	toplogy	Length	Peptidase_S8	Etmic-2	GETHR	TSP_1	AMA-1	VWA	Rhomboid	EGF	PAN_1	Duffy_binding	EGF_CA	FAINT	Domain Architecture	sequence
PKH_011710	von willebrand factor a-domain-related protein	1	1	1	o	294	0	0	0	0	0	1	0	0	0	0	0	0	VWA-1 (97..276);	MKGARVVSCLILLLAYVQSSVSAKMNVASNNSAVPRIDGEDGSDEKVITCVTKYVIKGDLEIDDGGFCSSNIGSESPPGSCNDTGANPGNYCDNYYDITLLVEESSFIQKDYWKKGTIPFLESMVRNARVSKDKAHMSIVLFARDSRVIVPFTDELSQDKDKLIEKVRAINDVATSPDTLYAYALEHAFEHVIFGEGTRKDAPKVVVLFYYGFDYGANKSLIPDVVEDYKKKNIKLVIVGIALGNRDNAYLLGGCAIGDNNCANVIFKPWDFVIPAAAEVKNKICNKDDPASTN
PKH_020930	hypothetical protein, conserved in Plasmodium species	1	1	1	o5-24i132-154o	159	0	0	0	1	0	0	0	0	0	0	0	0	TSP_1-1 (59..105);	MWTNSLTSFFLLCLISAHLNFFFGQDNHSLGGHLTTDRIAHNEPALRNRMLQEAKPYCDQWTEWSDCSKSCGMGVKMRVRTSSQKEHSRECSNIKETAVCFNDNCAELMGARERDEKEQRENEIRNTRRKYLLIFGIFSAINIVILLVCVIMSIKRKVI
PKH_050290	Rhomboid-like protease	0	2	2	i44-66o101-120i127-146o156-178i185-204o208-225i	242	0	0	0	0	0	0	1	0	0	0	0	0	Rhomboid-1 (84..230);	MLRGDLQTGGKAQGASENVPLMEGSPKGGTFYDMLFPDMSLRRIIVWISFAQIIIYILSCLLSENLTAPNVQVLMFLGATYGPSIKHGEIWRLLLPIFLHANWWHLAINIVCMLNLGLVIESKYKKGNFIFLYFLSGVVGNVLTTICNPCQLAVGASTSGFGLIGFSILEIFLAWANLSRRAKNYYIFNVSVFVLFFLFVSFSPTVDFFGHIGGFLCGAFLACHYNKTMGYDLYVEESACGF
PKH_050830	hypothetical protein, conserved in Plasmodium species	1	1	1	o632-654i	739	0	0	0	1	0	0	0	0	0	0	0	0	TSP_1-1 (389..451);	MNNRKLLFSIILLLLLITSLPLCETNVSQGKLEGEEECALVFFHGERNGHPRDGNMKWTVSAWTSAMWIVTTWKNTTSTNKIWRLGIIALTPLPTSLKTNWGVRLKRNSPPIRSTMWKSRVYGYNRRSRLLQGGGDEKDEKEEKEEKEEKDGKDAPHGDDNSSQYFKCFVDKAKENLSVEEEDMARWVDPEHNSCYCSEENTQPCTMDDIRNSKFISQLMRTEICDISDKGNENNLFIVLDKYSTIKCSNVESTTKKINQIELYNYCKSGLPSWDNKHFYQYLDCDTVKNKKGKTKKDRKISSKDVRTGARRWGEMCADLCEDIKSLCNSKNAQFYSFEMCSKYYEINHFTATIYNGIFKKFNDNCSYLDPTNRGLLLCKHKHIACEFSEWSDWSPCSK…
PKH_051670	vacuolar sorting protein, putative	0	0	0	o	1325	0	0	2	0	0	0	0	0	0	0	0	0	GETHR-1 (40..64); GETHR-2 (899..924); VPS9-1 (1064..1211);	MYSRSYLCEDDEWGMNGGGEVPFHARGREGKGNKLTREEGEVIRGEVIRGEVSRGEVSRGEVIRGEVNGGDFFCGYLEGTHGKAAQLDTTGNVSSECEAKLVRGNSKENLPRGGNHHHSRRYVSVRHTSIQGGTSMRCSTDRNSSGSALWFDSNESVPSQGGRKGKEKQKGKGINQAVDNGQRLNQVDGKMNSSFDLWESSNSLDHPNGEVQHLEEDHLLRRKTNLYNYKFSDEGEIFSQGGTFGDLSQCSEPPSGEIKRKKENSHVCIKQKSTKEVSTSGRRGLSSSHRNEGKKIPSTGNLHHSNSSMGTHESGNARGSVSSLRNHEVDHPTEEEKITQPKKEGASVKGTNRLMRSISTTLSERSGDPNRQSGVIMSRTRGDGLGGTRRSIAGVDSKG…
PKH_061100	hypothetical protein, conserved in Plasmodium species	0	0	0	o	1724	0	0	4	0	0	0	0	0	0	0	0	0	GETHR-1 (182..206); GETHR-2 (212..236); GETHR-3 (1049..1075); GETHR-4 (1093..1119);	MKSLKIRGLVKGKNEEYYNLVTVISLKDEELDEQIIQREESVKANWVAIKNAKEINKSEKKLLSAIMKNERIRLRVRGNIKKVSSRRREELNEHYPEEEINSFLDGDLSGEKEYIDEILNYLNNVQGVKFHGNFVRKGRSRRGHRVEEGAFERLNGRNDITQRERLRRDNLVWRVGEEVKLGKAKREEVKLGKAKREEVKLGKAKREEVKLGKAKREEVKLGKAKREEVKLGKAKREEVKAEKAIKEKGKIETHQRNGKVGLPPLLRIKNKAIQKKKGKKKIMRASQNVVTDRISNKEIAEKTLRKMLYEIKMSLKELNKLNKLRAVIQSPQKKEKCKTKQKERQNVIYNLKQEKWVNPPRNQFPMKKGPNYEENKLYFKALFQHIRGRKKGAVAMVSP…
PKH_062300	erythrocyte binding antigen, putative	0	0	0	o981-1003i	1060	0	0	0	0	0	0	0	0	0	1	0	0	Duffy_binding-1 (186..446);	MNGILLLECENEYVKNENGYKLATGHHYMDNDQIEQWLQGTDRSRRVKIEENVKYKYNVEELNTKYEQMKGKRINRILKESTYEAQNVADNNYIDDKANGEHKTDNKTNKGEGARNMVMLDYDISGSGHPDGIIDNVVELGTEDEGNFLENSSKGGDHPYRMNRKERMSNGVINQTFLQNNVMDKCNDKRKRGERDWDCPAEKDICISDRRYQLCMKELTNLVNNTRTHSHNDITFLKLNLKRKLMYDAAVEGDLLLKKNNYQYNKEFCKDIRWGLGDFGDIIMGTNMEGIGYSQVVENNLRSIFGTDEKAKQDRKQWWNESKEHIWRAMMFSIRSRLKEKFVWICKKDVTLKVEPQIYRWIREWGRDYMSELPKEQGKLNEKCASKLYYNNMAICMLP…
PKH_080090	hypothetical protein, conserved in Plasmodium species	1	1	1	o411-433i	437	0	0	0	0	0	0	0	1	0	0	0	0	EGF-1 (374..412);	MSAIILFLLIVRLTLSLSPHSAKTANPQTIKDADFEITYEPNGRQLHIGSLNEEKCNNYSYYINEQCEIIHFLEKMDDKNALLCKNKNKCEYLTNYVFQSLGIQSVQEEDFSNFTTPLNAEIEKKEKCNKEVQLNENIKCMCCIKEIENSETKKINEELTPGQAATIDKYPFSDCKCILKYEVDDEHALSADKCKNFICNNGICTLRMDGEPLCSCEENHYFDKNVDACVRHQDGVNGGTSQVSQAAMDEPRLVTYENDSNGNEIYDDHKQGDHAQRINDIQDDNSDTHSHHASGSQNNEESRNPSNVLTDECPINHIRNIQGECQRRESNSAENICLRIECFVNSNPPLCACVDKDGQKIDEVIFDVSHITMCTLNNINCDNGTCNNSPKKGELACIC…
PKH_083560	circumsporozoite (CS) protein precursor	1	1	1	o340-362i	363	0	0	0	1	0	0	0	0	0	0	0	0	TSP_1-1 (293..340);	MKNFILLAVSSILLVDLLPTHFEHNVDLSRAINVNGVSFNNVDTSSLGAAQVRQSASRGRGLGEKPKEGADKEKKKEKGKEKEEEPKKPNENKLKQPNEGQPQAQGDGANAGQPQAQGDGANAGQPQAQGDGANAGQPQAQGDGANAGQPQAQGDGANAGQPQAQGDGANAGQPQAQGDGANAGQPQAQGDGANAGQPQAQGDGANAGQPQAQGDGANAGQPQAQGDRANAGQPQAQGDGANVPRQGRNGGGAPAGGNEGNKQAGKGQGQNNQGANAPNEKVVNDYLHKIRSSVTTEWTPCSVTCGNGVRIRRKAHAGNKKAEDLTMDDLEVEACVMDKCAGIFNVVSNSLGLVILLVLALFN
PKH_091130	rhomboid family protein, putative	0	0	0	i52-71o100-122i134-153o168-187i194-212o252-272i	276	0	0	0	0	0	0	1	0	0	0	0	0	Rhomboid-1 (94..241);	MSNIHTLAEYRDDYGENLPFNRKYYQSQSSFIQRSKPIDVVNLIFPHFTWKSFIMAVSIIQIIVFIISISIKPADFLTPSDSFLITLGANVASKIKQGEIHRLVLPIFLHANIFHTFFNVFFQLRMGFTLEKNYGIVKIIILYFLTGIYGNMLSSCVTYCPIKVGASTSGMGLLGVVTSELILLWHVIRHRERVVFNIIFFSLISFFYYFTFNGSNIDNVGHLGGLLSGISMGILYNSQMENKSSWYDHMKMASYACLALLAIVPPIVLFTVPRTC
PKH_091290	hypothetical protein, conserved in Plasmodium species	0	0	0	i168-187o287-309i321-343o348-370i	372	0	0	0	0	0	0	1	0	0	0	0	0	Rhomboid-1 (248..372);	MKKVEKHLAQCGHAARGFSRYSHKQPIQEKRKRPSLFGTMRGIHFRDMFPKWNTITMEYARKKEKNVEKMVKRTFEELRIKYEEVRMKYQDTLSIWKDEKTKIRKRVVPYFLKGMFMRNVASDGRYVKTVLHKISFEGKLFLQNLKHVCRSANIPYYRNVIHHHYRKAPVTYTLMSLHLLVFLLWMSAKPGDSYNYVSMPGGFYYPSSNVYSPFGVNNASSRSSSSFGLFNFLTTEFMYNHFCCGAQQLRERKLYTLITNLISHNTVQSLLLNTISLFYIGRSFEMIINSRNFFLTYFISGMISSYIQICYHKNGRSSSYGNVYVLGASGSISSILTTYTLMFPKNNIYLYGVLALPLVGSGVAKPVLPCLN
PKH_093110	apical merozoite antigen 1	0	0	0	o485-507i	563	0	0	0	0	1	0	0	0	0	0	0	0	AMA-1-1 (1..563);	MNKIYYILFLSAQCLVHMGKCERNQKTTRLTRSANNASLEKGPIIERSIRMSNPWKAFMEKYDLERAHNSGIRIDLGEDAEVGNSKYRIPAGKCPVFGKGIVIENSNVSFLTPVATGAQRLKEGGFAFPNADDHISPITIANLKERYKENADLMKLNDIALCKTHAASFVIAEDQNTSYRHPAVYDEKNKTCYMLYLSAQENMGPRYCSPDSQNKDAMFCFKPDKNEKFDNLVYLSKNVSNDWENKCPRKNLGNAKFGLWVDGNCEEIPYVNEVEARSLRECNRIVFEASASDQPRQYEEELTDYEKIQEGFRQNNRDMIKSAFLPVGAFNSDNFKSKGRGYNWANFDSVNNKCYIFNTKPTCLINDKNFFATTALSHPQEVDNEFPCSIYKDEIEREI…
PKH_093480	Subtilisin-like protease 2, putative	1	1	1	o1241-1263i	1341	1	0	0	0	0	0	0	0	0	0	0	0	Peptidase_S8-1 (831..1123);	MLSLLYVLWLMLMNIFFQYDWHRKKILSELGNYNVKLVKRKSRILSDSKTGRINFLDEIKESYRPLFDVYELSAKFEKLRNTKEKEEEKRGRQKQKQKKKKKKKKKNDHIEEEEQDKKTPSLNLIQLSSTQSDETEHIKKRISKPFPIALAHRRKPISIKKHAADSIHMLNDGKSDKEGDARMNVNNDADVFTKLVNEGNIEDFGKLGEDEQGETKERNLKSQSFQGDDTEEVNSVVKEGRHSNERKREDKNDDEDDQDVEGKADQETIQKTDQRAEQEANQRAVQETNQREEQEANQREEQEANQREEQEADEESNQRAEQEANQREEQEADEESNQRAEQEADEESNQRAEQEADEEADQEAEYELKEGENVAQQDIIVQEFDHYKIVTNSHDILND…
PKH_102540	subtilisin-like protease precursor, putative	1	1	1	o	638	1	0	0	0	0	0	0	0	0	0	0	0	Peptidase_S8-1 (299..604);	MVHTARVALLLFPWVVQLLIHRTFASDIVPNDGKKDDVQKIISELRFLQKVETILENSNMSISDVEADANAYNPDKDAPKEELQKIQGQQEDSEKQPSHLRNKNQQEKVEKKASSIKNKKALRLIVSENHATSPSFFEESLLQDEVMSFIQSKGKLSNLKNLKSIIIDLNGDMTDEELAEYINMLEKKGALIESDKLVGADDISIASIKDAVRRGEDRVIWEKLHSNMLEQKQEEHEHGDSAISDNHVNRGNSSNYDDDDDDDGFLSDVSRFKETHLVGKEKNKSYKFNDEYRNLQWGLDLARLDETQDLIKNNRVSVTKICVIDSGIDYNHPDLRNNIDVNVKELHGRKGVDDDNNGVVDDVYGANFVNNTGDPMDDNYHGTHVSGIISAIGNNGIGI…
PKH_102570	serine protease belonging to subtilisin family, putative	1	2	2	o	596	1	0	0	0	0	0	0	0	0	0	0	0	Peptidase_S8-1 (268..571);	MTIRKYHCAFVCLLIFGMVKNMSVEYRRHHMRDVTARRKHRTARNDCGEEGGSLIWFQGRVLRGASTEMLRGEGLETGVHSSSMSSASPSSPPQVDHLLQDDSHNMDEMITKLREKKMIIKFKQEENALQSALVEENTVNLLGSCGRVKKLNHIHLYLYEVFSNINERALKNCLQLLSSEHMLVEEDFQIHPVEGGGCGSGMDDLIPIKEMGGIRGEAPVRNGNSLRRHPGSDGSFQLSNQMAFNNFLKRLQSNRKGTNIIKGYDQTRMKEGTELSEPHEQNDVNVCIVDTGVDYNHRDLHDNVVHVLHGRDVILDQKENDENRSAEKECDRVDGDDGPDGMDNHGHGTFIAGIIAGNSKRENHGIKGICKRAKLTICKALNSKNAGFVSDILKCFNFC…
PKH_102600	rhomboid protease, putative	0	0	0	i237-256o364-386i398-420o425-444i456-478o482-504i586-608o	664	0	0	0	0	0	0	1	0	0	0	0	0	Rhomboid-1 (358..502);	MGTEKASNGNHEEKSKSKSKSKSKAVRHVAESPGRLTEESPKKGEFKKAVPKKNILGNYKVSKGPFLSSDKLGKNVDSSDKDDTPSGNKEDSDEESDVSMGVARGGGPRSGRNTTDALGATATKSATATKSATGTKNATGTKSGAGTKSGTGTKNATGTNRGTTAKGGMTDTEVKDGPSDIKILVTSEEPLHTLPSGAVERRAPLNPFASPILGKYRRKKKNAKIKVKDPRLNNNPLVGRLIVCISSTAILFWVFFAEMIFNYNTFNGRCISKVLYPIYTESVIKKREPFYVFLGYGACEYNLEESASDRHFIGTKASDKGWPTNKVEHNADARGDSSWDSVNTRVYNQLGGLNTNYIRNYGEIYRLFWSVYLHGGFMHIIFNVLCQIQILWMIEPDWG…
PKH_103110	Merozoite Surface Protein 8, MSP8, putative	1	1	1	o453-475i	476	0	0	0	0	0	0	0	1	0	0	0	0	EGF-1 (417..452);	MKKNAQIIIFFLFGLLSCTCGAEGNVNPPNNNGNKGNGNDNNVPTFIGGNNNNVNDNGDDIFNKNGKDVSRNDGNHAENPNDKKNENGSGSNEKNSVENADNGSGKSDANTNQNGEDANKVDEASLKKILKIVDEMENVQGLLEGDYSILDKYSVKLVDDDDGETNKKKMIGEYDLKMLKNILLFREKISRNCENKYITILPELLKKCSNVDDPKLSKASEKIKKGLTKNNISIEDFVISMLEDLFDKINEKFIKDYSFDLNDYLIDFELINYIIMQDTSDLINDLLNMLKSMNFKLESASLDKMVKNAQSGMNLNSKMKEDIIQLLKKSSAKFFKIEIDRKTKMIYPVQVTHKGATMKQFALNFLEKNNVCEHKKCPLNSNCYVIDGEEVCRCLPGFS…
PKH_111270	hypothetical protein, conserved in Plasmodium species	1	1	1	o4-26i181-203o207-227i258-280o309-331i	335	0	0	0	0	0	0	1	0	0	0	0	0	Rhomboid-1 (162..333);	MNLLILLAIATCLTIGNAFLHRGINYKRTGHAKISNKPTVIQYHHALHKTHTRKGVKKIYSFKRHVSEIWNNIKTRRIENYMEDFFQTQQVKNTLQNNFLCFKHLFNKCKLDRVIIAVNVALYFYLNRIDKDDEKKIFFHKGNLLEVKEQKAEKYKCNYHDVYKTKNFKTFFTSLFIHKNILHLYFNMSSLISIYKIISQIYTNGQIFVTFILSGVLSNIISYICYVREKKENVLLKNLILTNTSNENNFLVNKNNKIICGSSSCIYSLYGMHITYIIFFYFKHNYIVNSNFLYNFFYSFVSSLLLENVSHLNHVLGFFCGFFFSSLIVLFDRNA
PKH_112620	hypothetical protein, conserved in Apicomplexan species	1	1	1	o194-216i	236	0	0	0	0	0	0	0	1	0	0	0	0	EGF-1 (119..154);	MAPQPSWLITIFLLFCLHNKIGTVNSLKCADNHKCQNACYLLDDNKQVCLCNGNEKGVYCQEKWNMCEMDCNIRGMDESCSIALCRRGKCIPIDKNPYYTCDCGDLYTGKNCEIENNPCSSAETNPCLNGTCLFIAKLNRVICKCHNGWTQKNNQNSSMLNWGKEKIEVPPPCDVQITRGLSKYVVYHTPVSYAMWWLIYVISVLVLFLCCCNVCFDFLSNSLLSYFTLFNGKKKE
PKH_112880	MSP8-like protein	1	1	1	o	439	0	0	0	0	0	0	0	1	0	0	0	0	EGF-1 (377..413);	MKRTTWNKSFTFTIFLLLHLNTAVHANGNELKGTDGVDPPKHQDITNDYNTLEHISSEGQISRRNDDSTIPQSNTQQEEEGSDVKEGNTFLHGKNVEKEVETYLIQEEQNKVNHTDLGTGKQEKASHHVQKNANLRSTSKSSSEAAVNQAYNFVQRNSSPLGKNKANIEQVARAQDDIDTTENDNTHDTKEHNADADNLNGEGDNAEKGNTENADAKKDNAEDANAEKDIAKNVNAEKDIAKNANADTGKGGEEHEEPRISPPAEQPTRNAPPLDHAEKIKNRLLKEGRELKETTSMIDNTVYNVEQIILKTKFYTTAIRNFVLFKVNHICEYSKCGPNARCYIVEKDKEECRCIANYMPDNSVDYFKCIPKTVKDCSKENGNCDVNAECSIDKKENIK…
PKH_113080	rhomboid family protein, putative	0	2	2	o43-65i110-132o142-164i195-217o221-238i250-272o	274	0	0	0	0	0	0	1	0	0	0	0	0	Rhomboid-1 (96..243);	MNFFSNASNNSKFSKSKDGSLLTCKYTMSFNKTFKKDIAFIQILFPSLTVKSITTSFFLLLYFAFFILNVCNFDRGAPLYLSEPVLKQYGMSRNSVTNNHQYYKLLTATFLHSNVWNLIINAYYLMNIGIIVEKSYGKTHYMGIMILSALCGNLLLCATSNCGSVYMGISTILSGFMGLFLQEIVENYKKLTDRWSIIGNYVFALLSLYLTISMFSFNGNILGNLGGIFGGFCYPYLTKKDTFHGQEKKVRLTLAVLLTLLLSSTLISLIVAKC
PKH_113250	hypothetical protein, conserved in Plasmodium species	1	1	1	o1209-1228i	1271	0	0	0	0	0	1	0	0	0	0	0	0	VWA-1 (318..520);	MRRIFRVFLNGIFPFFLFSLIQVESNGLIEKVTSKGDLDLVIVFDVGFKETKEKKRSKALENIAELARNLLVGGERNVNLTYVTYDSVSVQTAARADNRSAKGNSSSGNRTNGSLERFRRSVMQTEMKQSQQSSNHLKVLNYVGMKHFYDAEDTSTKMIIMFMNTDGIPARDNRELNLVHYLLDRKNITLNIITKVNFKSYCHYLHKVGPNTNELLRCVLKNSFYHRLILTYTMEKFYDDIATNAKCSDWSDWSECSVSCNMGYHFSKRNTMENIENSLGGKYKRTGKNCTDQRSLVIQECFNTSCDHSLDICDIQFDLSLLIDDSSDISQDYWLKYILKPIRNLISHLNMGSNLLNISITTFSQETYNWINFSSNLARNRDELLLFLEYWRFNFGGAS…
PKH_120920	serine protease, putative	0	0	0	o58-80i317-339o379-398i403-420o464-481i	569	0	0	0	0	0	0	1	0	0	0	0	0	Rhomboid-1 (311..487);	MFNAGRYFRAGYHKKKIFHVKGSRQFYGFAKCRKVQTNAIKRKDRIKRGKFLQFKEKLQLIIFSSVYFFACDYVYHVYLLRSNDSRPANHASNNTGEDVRNDAKCKDQHSGGKGGVGTTMMEYIKWMNIFSSAQGKDNQELKQQDNECTRKNDGHKMKNQKDSHKKDHLLNNRGDIKICSVCEEDPYEIKINRFKRSSGKEESSQTGKGEKYGESFYFGNQRDQPPSHDRSSSGRSPPNNSIPQRSSIGGEEKNMKNLFVSNVYRNDLFNGCNLFLFANGVVFLCWRLSEIAGNKKFFHFMCRNFICSYENIRRKYYHTFFTAAISHITLPHFLFNMWAFHTISNTLLSPEIKENKTNYYFFFNYKSSVLEKKMTDKDIMKIYALSSIVSTVPYILLHR…
PKH_121770	sporozoite surface protein 2, putative	1	1	1	o517-539i	579	0	0	0	1	0	1	0	0	0	0	0	0	VWA-1 (44..226); TSP_1-1 (241..282);	MKLLQNKSYLLVVFLLYVSIFARGDQKIVDEVKYNEEVCNEKVDLYLLVDGSGSIGYANWITRVIPMLTGLIENLNLSKDSINLYMSLFASHTTELIRLGSGPSMDKKQALNVVRDLRKGYEPYGNTSMSSALSEVEMHLKDRVNRPNAIQLVILMTDGIPNNKYRALELSRALKERNVKLAVIGIGQGINHQYNKLMAGCRPRERSCKFYSSADWSEAISLIKPFIAKVCTEVERIAKCGPWDDWTPCSVTCGKGTHSRSRPLLHAGCTTHMVKECEMDECPVEPEPVPVPAPVPPTPEDENPRTTDEEDDHPNFHQGLDVPDVENDVPPENDGGDGNPFEENFFPPGDDTVPDESNVIPVPPTVPGGSNSEFSSDVENAAQYPENPENPENPENSEN…
PKH_131620	hypothetical protein, conserved in Plasmodium species	0	0	0	o	1091	0	0	2	0	0	0	0	0	0	0	0	0	GETHR-1 (447..471); GETHR-2 (472..496);	MGQNNIKRIISLLEKANDEKWNDVDLYSELSSLGRSLHRQEDFSLSKRVLDDEKYVKMFFHFLMNTLEKLILKSSKGFIDDCKACVNICLLLLPVLQYNCHKKEVFDLLWRKNRVECPVQPNYACTSNVLILHLYNFFLLALFTEGLCIHGGGRDDTTPVIDQTKGERGADNSDDLEDSHQLEEKFHAINTVDVKKLWLHKFSIHQRVKYARSGQSELGNEKCEHDDKHVDGKEQGSSALVGSKEEGDSVSGFDDGSYAKLGPKCSDVNDSGNASTISPGEENTNYEISNGEICLKCQKADEMTTIHLKRNLRNVDVAPTHSNDINLELIKNRSAILKCLLILLSSYLYWDQSKYLKEKNFFLFLFTSGEIYYTANFFFSLLTVIYDNEFNYFSFYFYD…
PKH_132080	hypothetical protein, conserved in Plasmodium species	0	0	0	o	706	0	0	2	0	0	0	0	0	0	0	0	0	GETHR-1 (227..255); GETHR-2 (256..280);	MGPPNNSDICARYDVELAAGIISKNNYQRVAVQLPDCMLEDSLLLSNAIKGELDKGGGSPLPSSYESTGMITPCCGGKSRTEDEYICGKEDNTVGSTPNGVNIYILGDTSLNECCEDYVSAEHVKADVLLHYGPSCQSLVVSSIPSVYFFSERKQEESFYKTVKEGFIQSNFPKRGEVCMVLCDVGYTGCMSRLVNAFVEVGGDAGGVDCGSGMKPLFLVDGRLVGGESFLRSGTGETKAGETKSGATETGATKAGETKAGETKAGETKAGETKSGAIDNDGVQTHEVQSDAVHTNVIACLNRIANNVQGKNCYGDHRNYVQLEAEEDLEGKYAFFCGRLMIRVLSSQKMGTLIYEVIRKEEMCPPWGTILTKGEEQRTNLFLFTNGNLNLKRRCILEY…
PKH_133640	hypothetical protein, conserved in Apicomplexan species	0	0	0	o560-582i642-664o705-724i731-748o763-785i	791	0	0	0	0	0	0	1	0	0	0	0	0	Rhomboid-1 (606..753);	MENNKSGENAKAFMESKDKGKKDSDDNDDDDKKGKDDKDKQNVHHKSKGGTTHRKKDGKDNNTKRSGNDNDRVQTNSRGKHSDKNGVTKGGGGAEDSKVNNDSAPPIDSNLPKNPNVTNKIERKSNSMSLSDTSARRSKDKGDRTQQKHKHKHGNAESAERRRRDAKSVKYVKDAENAKHEQGGDEVEDDKTDGETDEDEESADDSLTEEESDSDDDEEKRKNNDPSKAQYKKIEKHPTCELLNLDRSNTIQFYNLLNGKNKEKDYNSSSSRKERYRSSNLKKEKKLKMSHTYEEFLWDHHDYTSLKVNYKITKKSHYDKTKKRPHLPIFISENKERTLNKSSICTDNAKFLNFLNDNEKNAYYYKNRKRYESRRRKQKKTNIKIKEKNQPKETLDNYI…
PKH_134580	duffy receptor precursor (erythrocyte-binding protein)	0	0	0	o	1024	0	0	0	0	0	0	0	0	0	1	0	0	Duffy_binding-1 (186..445);	MNGILLLECENEYVKNENGYKLATGHHYMDNDQIERWLQGTDRSRRVKIEENVKYKYNVEELNTKYEQMKGKRINRILKESTYEAQNVADNNYIDDKANGEYKTDNKTNKGEGARNMVMLDYDIFGSGHPDGIIDNVVEFVTEDEGNFLKNSSKGDDHPYRMKRKEKMSSGAINQIFLQNNVMDKCNDKRKRGERDWDCPTEKDVCIPDRRYQLCMMEITNLVDNTNTHFHSDIIFRKSYFERRLIYDVGAEGDLLLKKYNNVYSEDLCKDIKWSLQDFGDIIMGTDMEGIGYSLVVENNLRSIFGTGTSAELDRKKWWNDHKKDIWKAMILSVKEKNRYSAWNCKEDVQINVEPQIYRWIREWGRDYMSEFREQRRKLNEKCEDKLYYSTMLICTLPP…
PKH_143510	hypothetical protein, conserved in Plasmodium species	1	1	1	o298-320i	340	0	0	0	1	0	0	0	0	0	0	0	0	TSP_1-1 (234..284);	MRSFTFIAVLLCTICYQVISDNFKRQNTNYFLELLQKNGNYKIVTLEPECTVGVGNQLGQAPQQSDVNRKEFLLHNYMVIKNSQFTNDQLLEIYSSKEENAKSHLVLIFYIGDFNFSVGSNSPYEVNLILSLMAGNKKSTCKINNYNMFLLKSADVRNPSELEILSEPIKFSISKTTGSFRININNFFLDGTWRAFVKDRLTFLLKSEDNCYTVLENKLNKPSLIIEKKNMFYTEWGEWSKCSMECDHPDNVQIRERKCANTSGDCFKGDLKETRPCQVPLPPCNSLFELKESSTFKIAIILLPIILIICVMGILYHIFYKKKGAEKELYENVAGRFMYD
PKH_143520	hypothetical protein, conserved in Plasmodium species	1	0	1	i12-31o455-477i	481	0	0	0	1	0	0	0	0	0	0	0	0	TSP_1-1 (303..352);	MKGHRDTKHISFAVVKFVVSFLLINICAISVRKNVEKIRFIMHQNDDNDIPIGKVVPYFSEETNIFENYMVKKVSHEDNICINAIRNNKNLNAPMEKMLELENETQVIQVGNKRNIYGYTNNLLRDGNYQLSNIALTFKVPINQEICEFNSFNNYILHINYLKKVSFEEIKTKLEKGVFIFVTLPDGYDLNKSIASFMGDKYSISKGTLENDYIKIDITHVIQYSICQKENHSKANNSAEGNPSDNVDNYLIGKSVEFVLLTSHELSDIILFSPQMKDPQFLHNYKNMRNIVKLKKALKERHSQWEDWSPCYSVCSDDFSYSCRRNKCMEEDADFCDRYYNLKFRKCESAACQVLLKEKINEVPKEDVQEREKEDGKAEEVKDQKVEASVDVGVDAVSA…
