# Supplementary material for: In Silico Identification of Specialized Secretory-Organelle Proteins in Apicomplexan Parasites and In Vivo Validation in Toxoplasma gondii
Source: PLoS One. 2008 Oct 31;3(10):e3611. doi: 10.1371/journal.pone.0003611 (PMC2575384; doi:10.1371/journal.pone.0003611)
Supplement: Table S7 — List of candidate microneme proteins for Plasmodium yoelii. (0.04 MB XLS) [file pone.0003611.s010.xls]

## Sheet: plasmodb53_Pyoelii.pfam.adhesiv
id	description	SP_NN	SP_HMM	SP_ensemble_pred	toplogy	Length	Peptidase_S8	Etmic-2	GETHR	TSP_1	AMA-1	VWA	Rhomboid	EGF	PAN_1	Duffy_binding	EGF_CA	FAINT	Domain Architecture	sequence
PY00165	Drosophila melanogaster CG15040 gene product	0	0	0	i405-427o490-512i551-573o	588	0	0	0	0	0	0	1	0	0	0	0	0	Rhomboid-1 (452..588);	MEKGNSCSNAKTFLESEDKTENINGSKEYDDDDNSLKKDICSNTSMDSNANENREAENQNSGENEIKNIKNHRPSTNSNGEITPSNEDNMLLSSNNTIILLKCVNNKSKDRNGSKNSSKSNYKKEKYKRSHTKKEKKFKVNSAGEDLLSDSRDYPSLKVNYKINKKNHYEKTKKMGYPQMTMNDKNERISSSICTDNARFINFLKENGKSAHYKNRKRYNNLWRQQKKNIQKKEESNSKTINNYILDIHDRNMSSANIGSNNIHKSKTSLKYYTHDEQGEQGYLSELQIAENERNIKDRNRLRNYSNTIKEENKIIKQKDKIKALLSRTRRCFLFRKKTLRKRKDKIIIFLNNNYTPPENGKFNDHFYKTIHKDDLENLEEEKIYLHHNKGNTIKKIIY…
PY00354	hypothetical protein	0	0	0	o735-757i	759	0	0	2	0	0	0	0	0	0	0	0	0	GETHR-1 (445..469); GETHR-2 (470..494);	MKYQKYVFLEHFIYKHAINKICRDIFEKKYNHINLPFHKKYKNDYMTHTNKNNFDVNFIHPFSSCCKFNAPSEEYTHCQTGLDDPAYSNLWKKKKKKKLINSNDKKNGTTNVNIDEQKKEKEDDQYDILQNNISNMFLIEEKYIEKICILNNIKIEKYIKYKKKKKKKEYXVYLLCERFLLFYMIDYLTLSLDVSIKNTFKGVGLLLRYLDEEVYNVFCILQNEQECENKKHNSQYRNNQNNGNSQKTLQNKNDEKNKDDNKTENKKSSLQLSGTEFFFCLSWVVTYYAHVITEFNKLARLFDILLSNDGVFIIYFTSSIILHKKKELLEILDKKKKYLLYNSMYTEIHYIFQNLNWKDINVEHIINKTYYYMTHKISFDKFLKEMKKKIAFPPFSPIY…
PY00587	hypothetical protein	0	0	0	o378-397i404-426o441-459i	547	0	0	0	0	0	0	1	0	0	0	0	0	Rhomboid-1 (289..465);	MSNMVFLGIYYLENIPPTTKGTYKKIINPIIIFYKRFHAFTKVVGKIQENTIKKKEKNIKLKERVKLIIFSSFYFFACDYLYHVYILKGNKKVEEGNAYTTKEKKALTDNTKKDENKYQNNEMMPNFIKWINIFSRPEQTNKYILQKDRPISSDQNNQRCDNNDDFICEQIKNNNVDDEDIYLIKINNIKKKKDEQNYKRDEFTVIRNQIFGYNMGNAIGGNTGKEPTQERNFKEIIENNLYQKNLLSGNNLFLIANGVIFLCWRLGDIARNKKFYNFMCRHFICSYENIKKKHYHTIFTATISHMTLPHFLFNMWAFHTITNTLLYPEIKEKKTNYYYFFNYKSNILEKKVTNKDIINVCLLSSVMSTIPYILLNRYTQLLGASGAIMGLVYILSVVK…
PY00729	Rhomboid family, putative	0	0	0	o35-57i69-91o101-123i130-147o181-203i	205	0	0	0	0	0	0	1	0	0	0	0	0	Rhomboid-1 (29..170);	MSNIHTLADTRVLCVADTLITLGANVGSKIKNGEIHRLILPIFLHANIFHTFFNVFFQLRMGFTLEKNYGILQVAILYFVSGIYGNILSSSVTYCTIKVGASTSGMGLLGIVASELMLLWHIIRHRERVVFNILFFTLISILYYFTFNGSNIDHVGHLGGLLSGKFRNTKNHESLFTNHVFVHIYVVMSLLLLFYIIINLFFLLS
PY01222	subtilisin-like protease 2	1	0	1	o1084-1106i	1225	1	0	0	0	0	0	0	0	0	0	0	0	Peptidase_S8-1 (673..956);	MLRTFYVLSLMLIEFILHKGQYNKHICSKNLKKYNFVGKKHRILASIIEDREKQVEDITDGYKPIFNIYEISAAFHKKKDIADKKKRRRYGNQQSIENRRIAEENERRLSNQLDDIQFIELSNKYPNIGKQNSQQNKVNKINNQNGASNSNDNIRNDEDEDEGEDEDEDDDLIEGRKDNLEEDDLVEKNGANLKRGNMHGQEEKNKNINTTPGNENNSKNVNDNKKSGISLKDKIDNNEQHNSGLKGTTKYLDDNIKTYTFDHYKLITNSDNILNDIKVDASDISKLSINSLSIEYNEVNKTEYTHQRHIVLTNKGNRRYKIFLMTKNPKFTKTEDIEEPEMSFIQTETGENTNEKEDEENYLNENLYSGFGTIDYENGYSKKKKKINSEHASELNDKI…
PY01364	Rhomboid family, putative	0	0	0	o20-42i51-70o75-97i109-126o131-148i161-183o	190	0	0	0	0	0	0	1	0	0	0	0	0	Rhomboid-1 (7..153);	MYGYIYVNRQGELWRLLFPIFLHANWWHLIINIICILNLGLVIETKYKKKRFLLIYFLSGFIGNTLTIICNPCQLAVGASTSGFGLIGCSIMEIFLAWKNLSKKAQNYYMFNICIFLVFFLFVSFSPTVDFFGHIGGFVCGAFLACHYNKFLGYDIFQECLHYGFASICALIIFYLPLRLFILNMPCEFV
PY01499	von Willebrand factor type A domain, putative	1	2	2	i5-22o1063-1082i	1125	0	0	0	0	0	1	0	0	0	0	0	0	VWA-1 (360..545);	MKYTNLWIACCIIYFLLINYYCENKSLIDRVTKRGDLDIVLLLDIGNDQNGNTNNLGSLSNNDKRFSGILNNIIELSRNLLVKNENKNVKITFITYGNLHVQTKGTITNNGNNNKFENQVVNISNTSIQDGFKSNMSNSSVHNNTSFKNGNINIEQFIKVILKTKMENSQKNIIESNHLKALNYVGLKHFYNSNKNTTKLIIMFINTDGNKNGEQNDLDVINNLFDKKKITLNIITKIQYLSYCHYINNLGPNTNEQLRCIIKNSYKNNNILSNILIKVYKDIPVDAICNDWDDWTACTTTCDIGFSYRQRTMLTNIKNPINGFYKRKGKNCSQQNNYIINECFYKSCDSSLDICNQEMDISLLIDDSANIYSQNIWLKYFMTPIIKIISQLNVNNNLV…
PY01566	hypothetical protein	1	1	1	o205-227i257-279o289-311i318-340o	348	0	0	0	0	0	0	1	0	0	0	0	0	Rhomboid-1 (162..332);	MNLLILFIFIIYIARGNSLHYNKINSKGITTFINTKNTILKNEYKIYRFKKYNNVERRIYSFKENVLSLFNTVKDKEKITNLLENISNNVKNKFPNRFTYYNYLFNKCKLDRILIVINTLLYLYLNRVDKNEEKKIFFTKGNLVQIKDEQKAEKYQCNYYDIYKNKNYKTLFSSIFIHKNILHLYFNMSSLMSIYKMVSPIYSNSQILITYLLSGFLSNLISYIYYIKPQKKNIFLKDIIDQNYYSRNTPLNKPNKIICGSSSAIYSLYGMYITHMIFFYIKNNYIVNTGFLYNIFYSFLSSLLLENVSHFNHVLGFMCGFVMSSTLIFMLFFFVFVFFFSASLLTVF
PY01581	apical membrane antigen-1	1	1	1	o480-502i	557	0	0	0	0	1	0	0	0	0	0	0	0	AMA-1-1 (1..557);	MKEIYYIFILCSIYLINLSYCSEGPNQVISEDGNINYESIPKENTERSIKLINPWDKYMEKYDIEKVHGSGIRVDLGEDARVENRDYRIPSGKCPVIGKGITIQNSEVSFLKPVATGDKPVRSGGLAFPETDVHISPITITNLKTMYKDHQDIVNLNDMSLCAKHTSLYVPGKDATSAYRHPVVYDKSNSTCYMLYVAAQENMGPRYCSNDANNENQPFCFTPEKIENYKDLSYLTKNLRDDWETSCPNKSIKNAKFGIWVDGYCTDYQKHVVHDSDSLLKCNQIIFNESASDQPKQYERHLEDATKIRQGIVERNGKLIGEALLPIGSYKSGQIKSHGKGYNWGNYDSKNNKCYIFETKPTCLINDKNFIATTALSSTEEFEENFPCEIYKNKIAEEI…
PY01748	RNA recognition motif, putative	0	0	0	o	1312	0	0	2	0	0	0	0	0	0	0	0	0	RRM_1-1 (138..204); GETHR-1 (1042..1066); GETHR-2 (1083..1107);	MSTMVESKMGMQGENDNQCNSNNDLNKESTKNDVNINENNTNINPDNDNNNNANKANTNNDNNDDEKKEKEENKSSNRWADMCEDFDSPLVDTYNDDNAMKNKTLDNNYSNGDVNNPKPNYFIPSKNDMNNYSNIYEIYVRNLHIDITKEEIYTMFEGYRIKRINILNKKGKTAAAYIEFDNAEDMNRSLELNGKMLYSGNNTFEHGTISVIINKDKTKAFNLNQKQNKFKKTTNRNNNFGNVRQGNNIMNNYNNNNNNANNNGNNNMNGNNMFSLNNNSFFNDXNNNNNMRMGMKGGNDNLNSSFSYNNMKSNYMNNQQGINNMNQSNNNMHSQNDNKNSNSNFAFKNMNYQNKNANANVNANANANANANADNTTATPEQRKKLVLKKRTVPLDQNS…
PY02498	thrombospondin-related protein-1	0	0	0	o611-633i	677	0	0	0	1	0	0	0	0	0	0	0	0	TSP_1-1 (371..433);	MENIKIDEILSLFFEIYPTSHNSILKKKKKKIYSYSYFINLASCRVKKNSEKVYTFGGIFYKIWEFIYSIIGKGKKITSKFIWNSFYASYSSKGDIFMNGISGKVRIANGISRKVRNLNGLAYGEDENNDMINRRNFKNNTSQYFTCFLDKATENPNALNEIDKWVDPKTKSCYCHDEHAEPCSLADISEINQLDSYMNNEMCNSRNNNKNDEIFIALAGYNILKCKRGENKNMNENKNKNNEKNDNNIYQHDPNDKLDNEKMYKYCKYGLKLWNNKNMYNYNNCNIVKSLDKKNKNVCIEMCREIQTYCNEKGIQFYSFDICKKYYETNLFSRPIFINIFKYFDDNCSYFDPNNHGIVLCKHRKVKCNFSSWSDWSECNKSCLKDEYDIEPIQKRTRF…
PY02675	Drosophila melanogaster SD07741p	0	0	0	o	931	0	0	3	0	0	0	0	0	0	0	0	0	GETHR-1 (404..427); GETHR-2 (428..452); GETHR-3 (453..477);	MTKSKKGDTMTSQKGDTMTSQKGDVVSSQKDDTMTNNNQVITNSEMGDMICDVINVTNIDSDNNPNLLILNKKKKKSKKKKKRHSFVNLREWTKRIQRKYEKKINKNNKINKNNKINQTNTNNDNSLTSYSSSSSSSSSSSSNSRCNLNQNFYYPSDESNFDSDIEQRIRKFLKLETSTIPTKIKKNKLDSDIKNKIINNSDNQQESPIEQTNINKNHINENNNDKLVTNAEISKNLNDINDNNIYNQDANVESNYNNLDVTHNNDIKSYNENVNNLNNDKTSTKENTKLNNAEENYFNINEKEKKINFPDSNNSAKTIISQEVHQTDKSEKETNYDDKKNNNKIKKRESDKLIDTSSNQINGNIVTSSESNINKNAKHQFENSKRNVNSPSNLPTKSD…
PY02988	Leu/Phe-tRNA protein transferase, 1st euk. member	0	0	0	o	460	0	0	2	0	0	0	0	0	0	0	0	0	GETHR-1 (4..28); GETHR-2 (44..68); Leu_Phe_trans-1 (237..411);	MESGEVKNGEVKNGEVKNGEVKNGEVKNGQVKNGEVESGEVKSGEVKSGEVKSGEVKSGEVKSGEVKNGQVVEEVKNGQVVEEVKNGQVVEEVGEEVGEEVVEEVGEVNEKVKNGEVGNDESDVSDDVSKDPSVEDSSDEEMSEDEVSEDESHLVGNVNVNDIIEIISDNEPETLTKIFNVMAENRCLKYYPLITPYHNIEKLIDILLDVNYEYENTWCVHYHAKFICKLFYEGLIPVANKQKIRYMKDLKIRMYREYLLIPKIHFIRSCMHPSEIHISKKVKKKCKQFYITINKDFDGVVNGIIEKHGQNWLYPFIQKEFKKIFEKKVKYKNVQMHSIELWHENELVAGELGNTVGSVYTSLTGFQRKNSAGTIQLCALAKLLEFQNFQLWDLGMLLP…
PY03052	sporozoite surface protein 2 precursor	1	1	1	o764-786i	827	0	0	0	1	0	1	0	0	0	0	0	0	VWA-1 (43..224); TSP_1-1 (239..280);	MKLLGNSKYIFVVLLLCISVFLNGQETLDEIKYSEEVCTEQIDIHILLDGSGSIGYSNWKAHVIPMLNTLVDNLNISNDEINVSLTLFSTNSRELIKLKGYGSTSKDSLRFILAHLQNNYSPNGNTNLTSALLVVDTLINERMYRPDAIQLAIILTDGIPNDLPRSTAVVHQLKRKHVNVAIIGVGAGVNNEYNRILVGCDRYAPCPYYSSGSWNEAQNMIKPFLTKVCQEVERIAHCGKWEEWSECSTTCDEGRKIRRRQILHPGCVSEMTTPCKVRDCPQIPIPPVIPNKIPEKPSNPEEPVNPNDPNDPNNPNNPNNPNNPNNPNNPNNPNNPNNPNNPNNPNNPNNPNNPNNPNNPNNPNNPNNPNNPNNPNNPNNPNDPSNPNNPNPKKRNPKR…
PY03168	circumsporozoite protein	0	0	0	i114-136o	137	0	0	0	1	0	0	0	0	0	0	0	0	TSP_1-1 (68..114);	PPQQPPQQPPQQPPQQPPQQPPQQPPQQPRPQPDGNNNNNNNNGNNNEDSYVPSAEQILEFVKQISSQLTEEWSQCSVTCGSGVRVRKRKNVNKQPENLTLEDIDTEICKMDKCSSIFNIVSNSLGFVILLVLVFFN
PY03223	hypothetical protein	0	0	0	i258-277o328-347i360-379o389-408i415-437o463-485i	496	0	0	0	0	0	0	1	0	0	0	0	0	Rhomboid-1 (315..481);	MQKDIGMKLVGKGNTLTKNVHVYVHKRKLNKSNIFSNTSKENRYKDDKNNLRDNIYFLNNKINNERNASTIYITANPSTSGFGKYVGNYSVRRFSKYSDKNIFNEQKRKCESLLFNFQNFEIKNYLLKLNKGRLQNSNIQKKIKNIIIKFEENYKNILYDKYSFFKKLCKEKSDFYKYRISKINRNNYKTNLNFPINFLNIFISNNNNNNNKALKELINVGKYRGKLFLNNIPTYYKYGIKNIPYFKAVLMQHYNKSPVTYSLIFLHFFVYFLWINAKPDNMSYSYFSPAPIKSHSFSLLTSEFMYKYFCCSLKSLREKQLYTLVTNIISHNTIQSFLLNTISLFYIGRSLEILINSKNFFFTYIVSGIISSYIQILYQKNSSYGYKNVYVLGASGSIS…
PY04226	hypothetical protein	1	1	1	o	441	0	0	0	0	0	0	0	1	0	0	0	0	EGF-1 (380..415);	MILAKRNKLFTLSFLLIVYANNATLSSVNDKNNNINVTPTSQENNEEDVIEEIEDDHINIDDHIIITDEEDGINNIKETYFIRKENYNNKPQNNPIEDLKEQQNSDNVKIDVFNFTDNEKETIKNFQEDMESNKMNINNEDDSFLGKLIRIIPNIANFGKIKDSNSDQSENQSDDISDVNKTVEGEDDDTVHVNIDTNQEKGDNENTDEQSEISTEPSNDINTQNEQTNDTNDVKDEEEDISVSNGITTLSLKNNETSNTTIENNPEKKKENKEDIIDHADIMRITLLAENRNLKETTRILDEAVYKIERFVLKCKFYITAITNFVKFKTNHICEYSKCGDNARCYIIEKDRQECRCLANYVRDTSVEYFKCVPMPIKDCNNNNGNCDKNAECSIKNNK…
PY04329	PfSUB-1	1	1	1	o	599	1	0	0	0	0	0	0	0	0	0	0	0	Peptidase_S8-1 (267..565);	MGFSKMRRFFIYGCVVSLALCTISAHNDLMNKEKDVQKIIEDLRFLEKVDAILENSNMTIDDVEPDGDAYNPDEDAPKEELNKIEMEKKKAEEEEKHSKKKILEKDLLNEKKNKSLRLIVSENHATTPSFFEESIIQEDFMSFIQSKGEIVNLKNIKSMIIELNSDMTDKELETYITLLKKKGAHVESDELVGADSIYVDIIKDAVKRGDTSINFKKIQSNMLEVENNTYEKINNKLEKSKNSDKKSYFNDEYRNLQWGLDLARLDDAQEMITTNSVETTKVCVIDSGIDYNHPDLKGNIYVNLKELNGKPGVDDDNNGIIDDIYGANYVNNTGDPWDDHNHGTHVAGIISAIGNNSIGVVGVNTNSKLVICKALDDKKLGRLGNIFKCIDYCINNKAN…
PY04351	Arabidopsis thaliana F6D8.20	0	0	0	i233-252o360-382i394-416o420-442i454-473o478-500i582-604o	659	0	0	0	0	0	0	1	0	0	0	0	0	Rhomboid-1 (354..498);	METNKSKKAIVNSKKNEALHELVDDTAKKGVKSPPWINKGNQVKKANIPGDPKNSNALKKEAPGNPNLVEKGIVGVPKKPPTNTGKTSAKSDPKSGPKKDTKNDVKNDPKSVPKSDPKSVPKNDPKNDVKNDVKNGVKNDVKNDVKNGVKNDAKNNNVDSTGYGKELKMDKDRLDEIRILINDENELHTLPSGAVGRRAPLNPFSSPILGKYRRKNVNAKKKVKDPRLNNNPLVGRLVVCISTTAILFWVFFSEMIFNYNTFNGRCISKVLYPIYTEHLESDREPFFVFLGYGACEYNLEESALDRHFIGTQTSDDGWPKNKVEDNPDGRGYATWDSINNRVYNQLGGLNTNYIRNYGEIYRLFWSMYLHGGLMHIIFNVICQIQILWMIEPDWGFLRT…
PY04732	thrombospondin-related protein 3 precursor	1	1	1	o307-329i	349	0	0	0	1	0	0	0	0	0	0	0	0	TSP_1-1 (243..293);	MIKMARFSIILISFFFLTLHQEIWGKVDTKKNEDPVVQLLQPTQNYKVVVLEPECFINQKTPKLMNSNNYKDEENFDRKEFLMYNYIVINNSEFSNAKSLEIYSSKEKNITNYLILTFYIDGLNFSVNKNLIYDIFLHLSTSGDNKKMECTNKYYDVSLLKSIDVLSPSELEILSDPIKFTMGTESGSFRINITQMFMNDTWKAFIKNKISFLIKPEGDCYVLLEDKLNKPTLVIEKISSFYTEWGEWSQCTMECNHPDNVQIRERRCIHPNGDCFKGDLKESRPCNVPLPPCYSLYENKDSSTLKITMVALPIIIVICVFIILYRIFYAKKSTEKELYENVAGRFMYE
PY04764	duffy receptor, beta form precursor	0	0	0	o	786	0	0	0	0	0	0	0	0	0	1	0	0	Duffy_binding-1 (119..379);	MQYSLITCNHDKKIVNLLKRTYESXQSFPLKNNSGNRILYELKESLYNIENGETWGDLVSKDNEIFGGKDHILSENYTSDSVNSKKESNFLETGKISLVEKNGNVNYKDYFDKYQVNECKEKNKNEIHAWICDNEKQNCIPSRRINLCTKRLEIIPDTIKIPDNKTKELLMDYFKQFIYKDAAREGELLLNKYDDKNNNEYCNDMINSFGDYKNIVEGTGLKNVANESLLELKIQNIFGTDDNAKRNRKTWWKNHEHIVWKAMVLGKNFNETSNYKNVCTNYKLEDYHSQIERWTREWIQEFSVQYFKEANKINNKCTKKSNISTESICINNECKNACNTYEAWISVNKSKWDTLLQRFSQFNKSYFSEETCRDKAYNSLMIEFKEAYEANFENVINLD…
PY04858	ookinete protein-related	1	1	1	i5-22o2336-2358i	2401	0	0	0	5	0	5	0	0	0	0	0	0	VWA-1 (65..248); VWA-2 (291..474); VWA-3 (595..777); VWA-4 (816..1000); VWA-5 (1678..1861); TSP_1-1 (1873..1933); TSP_1-2 (1938..1984); TSP_1-3 (1994..2044); TSP_1-4 (2117..2171); TSP_1-5 (2244..2305);	MNKKFVLALSYLVLCVHFIIASTKGNQDEFDGGKDVRDSFLEKSISKRQSPPCVGDECFCQSYYDLTLILDESGSIKKKHWVKYVVPFTEQIVKGLKVGENDIHVGILLFALKNRDYITFDNDIRYKKTELLKKVNDLNDDYRSGSDTYILEALKYSMNKYSMSKNARDDAPKVTILFTDGNDRHASKSEFHKMYSEYQEKHIKLLVLGVSAAEEKKLKVIAGCEEHSSCPSAMKAEWETINNITNKLTNKICDTESESNIIPEPEPEPEPETSQPIPCIGDDCFCKDYYDLTLILDDSGSITLNKWEKDVIPFSEKLINNLNIGKDNVHVGIMRFSKDIVIDVDYSQDTRYIKNELANIVEGLSKKYRYGSRTDIVDALDYSLKNFTRHPNSRTDAPK…
PY05072	CCAAT-box DNA binding protein subunit B	0	0	0	o592-614i764-783o	788	0	0	2	0	0	0	0	0	0	0	0	0	GETHR-1 (333..357); GETHR-2 (358..382);	MGSKKDENIDDGIELKNKCNLENGDINIENENYNYFDINQREDNEKLNMGSIGSSENLFNKNEEMGKMEKMEKMEKIMNEINESEKEYEYLENIDKQNFTQFNNNENNSESIQSSNSNKSNQSDSINDQDISEDCSESEEASQVGVDANEVDVDANEVDVDANEVDVDANEVDVDANEVDVDASEADVDASEEASEVGVDANEAGATVESIFENDINNNYALTKENVYNNSTELGNCEKINILSNKNELEQNVFTNSLKKNEDNIISVINKKISKRKNNFFNLFKKKNALNIRGNNEEDKNCNQKMDDYKTDNSYINEKVDMGKVKNNDTMNGDTMNGDTMNGDTMNGDTMNGDTMNGDTMNGDTMNGDTMNDDTMNGEDGKRYDSSISEEKELTTKDN…
PY05789	ERYTHROCYTE MEMBRANE PROTEIN PFEMP3	0	0	0	o	818	0	0	3	0	0	0	0	0	0	0	0	0	GETHR-1 (128..152); GETHR-2 (153..177); GETHR-3 (178..202); Myb_DNA-binding-1 (526..571);	MNQDNNNLENENYSNNATNTDGPNLENQQNGETNIRFDHIKSNGCINEQTCYENKNISSNISSNISSNISSNISSLANQNNGQSVENNTSQNINHNPNANFNNFFSQSEKEVTFYNNPQTKNEENKNGENQNGENQNGENQNGENQNGENQNGENQNGENQNGENKNGENQNGENKNGENKNGENKNGENKNGENKNGEKEKILMRPTNTVLRNIVTKKSANIKNSIHNIFFSNISSMTFDPCIESADKSGDTNNCNENCNENCNENCKNGCKNGFSGDSGQGSFVCDSTKEGVDNQTNNTAKDELNYIYKILNLGCISSEKVEVTEKGKEIKRIYNEIINLYKQKCENDPLTLEECLLNIQSNKTLIELLFFILKNHKIINNKYYQQSYHIKNDKINS…
PY06415	merozoite surface protein precursor	0	0	0	o348-370i	371	0	0	0	0	0	0	0	1	0	0	0	0	EGF-1 (312..347);	VLIRKERKRKSKSDFSKGEPENKEHEIINLYDDVQELLGPDEMNMLDKYSILGIDDCSNENENNKIISEYDLKAMKSVLLYKNRISRASINNLDDVKTVFKRCFNKDDPELSKSYEQIQNQVANEGTTIIDYLSNYISNIYIKINDEFVKNEEFQLSKYIPELEIINYVLYNGPKEIGNKIKNELIEINNLIISESLTSIYSSVVSGLNINCKIKDDLITILNLANGKYFKVNFSSQATMIIPEQYSHESEHMKKISEYFIEKNRVCKNENCPINSNCYVIDSVETCRCIPGFSKNEESENLECLINESTSCENNNGGCDVNANCILLEDKIMCECNNKFNGDGIYCSSAIYYGMNVFIFFLISIVCIYIM
PY07092	hypothetical protein	0	0	0	i21-43o	175	0	0	0	1	0	0	0	0	0	0	0	0	TSP_1-1 (103..149);	VYVKIFIHISTYKNYPLLHKYNTFIFVKKMFITISRYLFLLFLIKSCLNIFPQYNDTFLEPGPHQNKIINNQALNNQALNNQALNNRALNGRVLNENVLNNCDGWTEWSQCSKTCDIGIKMRVRISSNPIYSLLCSKYTETSVCFIQECPDHSEMRNRDEREKRKNKKKKMLSKY
PY07681	micronemal protein WARP	1	1	1	o	303	0	0	0	0	0	1	0	0	0	0	0	0	VWA-1 (98..266);	MKSVKGITYIFFSLASISICMCQNINVVSHNVIPRVDSDENLITCVTEYIIKGDLGIDDGGFCDSSINTIPPPPEPCNSIPEKPEGPPLGNYCDNYYDITLIVENSSFIQKDYWMKGTIPFLESMVRNARVSKDKAHMAIILFAGRQDLIVPFTDELSQDKEKLIDKIRTLNDAATDSNTLYVYALEYAFEKVIFGEGTRSDAPKVAVLFYYGFDYGSNTSLIPDVVEDYKQNNIKLIIVGIALGNKQNAFILADCKSDGDCPNLILEPWDYVIRAAEQVKGKICNKNNLSSLTPESKTMIKN
PY07703	methanol oxidation protein	0	0	0	o	720	0	0	0	0	0	1	0	0	0	0	0	0	VWA-1 (159..358);	RLAAVRVARPSFRRGPPGAAGSARPGRQPGGIAQRFFLSAPGFQSDFGGRTGAVVRPGAHGGVGPFVPACRKEAAMTDWALDTPYLLWGLPLALLPLWRLPLRPAPCSWHALLPADTASRAVDLSLRLAGAGAILALLLGSAGLHRREYTVERTGYGAHMVLLLDRSRSMDDSFAGRTPTGGEESKSAAAERLLSGFVSSGRNDLVGVAAFSTSPLFVLPLTDNKAAVLAAVHAMKLPGLAQTHVSKGLAMALSYFGDDSTAGSRIVLLVSDGAAEVDPDSELKLRRWFKEKGVRLYWIFLRTAGSHGIFETPDNPEEDNAQARPERYLHLFFNSLGIPYRAYEAEDADALKRAIADVDREEQRPLRYAERVPRRDLQAFCYLAAALALAWLRRLACSD…
