# Supplementary material for: In Silico Identification of Specialized Secretory-Organelle Proteins in Apicomplexan Parasites and In Vivo Validation in Toxoplasma gondii
Source: PLoS One. 2008 Oct 31;3(10):e3611. doi: 10.1371/journal.pone.0003611 (PMC2575384; doi:10.1371/journal.pone.0003611)
Supplement: Table S8 — List of candidate microneme proteins for Plasmodium berghei. (0.03 MB XLS) [file pone.0003611.s011.xls]

## Sheet: plasmodb53_Pberghei.pfam.adhesi
id	description	SP_NN	SP_HMM	SP_ensemble_pred	toplogy	Length	Peptidase_S8	Etmic-2	GETHR	TSP_1	AMA-1	VWA	Rhomboid	EGF	PAN_1	Duffy_binding	EGF_CA	FAINT	Domain Architecture	sequence
PB000020.03.0	von willebrand factor a-domain-related protein, putative	1	1	1	o	303	0	0	0	0	0	1	0	0	0	0	0	0	VWA-1 (98..266);	MKSVKGITYIFFSLAFISICMCQKVNVVSHNVTPRVDSDEKLITCVTEYIIKGDLGIDDGGFCDSSINSLPPTESCNNGGSEKPEGPTPGNYCDNYYDITLVVENSSFVQKDYWMKGTIPFLESMARNARVSKDKAHMSIILFAGTQNLIVPFTDEISQDKEKLIEKIRTLDDAGTDSNTLYVYALEYAFEKVIFGEGTRSDAPKIAVLFYYGFDYGANKSLIPDVVEDYKQSNIKLIIVGIGLTLRENALLLADCKSEGDCQNAIFQPWDFVIPAAEQVKEKICNKNNPSSLTSERKTTIKN
PB000173.03.0	merozoite surface protein 8, putative	1	1	1	o389-408i	409	0	0	0	0	0	0	0	1	0	0	0	0	EGF-1 (350..385);	MKRSSQIIIFLLLSLVCKFSIGICKENGNGNINKSNNNRVIKKERKRKAKSNANKNEPENKEHEIINLYDDVQELLGNERMSMLDKYSILGIDDCSNESENNKIIGEYDLKAMKSVLLYKNRISKVSLENLYDVKTVFKRCFNKDDPELSKSYEHLQDQAAIEGTTIIDYLSNYILNVYVKMNDEFIKNDGFKLSKYIPELEIINYALYNGPKELENRIKSGLNEINNIIISESLTSIYSSVVSGLNINCKIKDDLITILNLSDGKYFKVDFSSQATMIVPGQYSHEHGNMKKISEYFIEKNRICKNEKCPINSNCYVIDNVETCRCIPGFSKNKESESLKCDIDESTSCENNNGGCDVNATCLLLEDKIMCECNNKYNGDGIYCSNAIYYGMNVFVFF…
PB000233.00.0	CSP and TRAP-related protein (CTRP), putative	0	0	0	o1786-1808i	1851	0	0	0	5	0	6	0	0	0	0	0	0	VWA-1 (14..197); VWA-2 (232..415); VWA-3 (461..643); VWA-4 (682..865); VWA-5 (896..1077); VWA-6 (1132..1315); TSP_1-1 (1327..1387); TSP_1-2 (1392..1438); TSP_1-3 (1448..1498); TSP_1-4 (1571..1625); TSP_1-5 (1698..1758);	PCAGDECFCQSYYDLTLILDESGSIRKSNWVEYVVPFTEQIVKGLKIGENDIHVGILLFALRNRDYITFDNDIRYKKTELLKKVNDLNDDYRAGGDTYILEALKYSLKKYSMNKNARDDAPKVTILFTDGNDIHASKSEFHKMYSEYQEKHVKLLVLGVSAAEESKLKVIAGCENHSSCPSAMKAEWETINNITNKLTNKICDTESESNIIPEPSQPIPCNGDDCFCKDYYDLTLILDDSVSITLYKWKKDVIPFSEKLINNLNISKDKVHVGIMRFSKEVITDVDYSQDTRYIKNDLISVVKGLNKKYRYGSRTNIVDALDYSLKNFTRHPNSRQNAPKVTILFTDGNDTSKTLAEERNMGILYRHEQVRLILVGVGQASSIDLYALADCEYGKNCSQ…
PB000282.01.0	erythrocyte binding antigen 140, putative	0	0	0	o576-598i	600	0	0	0	0	0	0	0	0	0	1	0	0	Duffy_binding-1 (1..209);	MDYFKQFIYKDAAREGELLLNKYNEKNNNEYCNDMINSFGDYKNIVEGTGLNNVANSNLLELKIQNIFGANDNGKRDRRNWWKRHEHIIWKAMVLGTNFNENSNYNNICINYKLEDYHSQIERWTREWIQEFGVQYFKEAIKINNKCTKKSIISTESICINNACKDECNTYETWISVNKSKWDALLQRFSEFNKNYFSEETCRDKAYNSLMIEFKEAYEVNFENVINLDDDHYTELCVCSSARPSNTAINKSLDHKQTLESQNPTDASQNNLLPPSNTNTNHDLFKEDDDDNNGFDLLSYSNTDAQNSRNSTATEQVSVNDEKNKLNQNAESNNKYELQIMGNHSNSDNTYHNIIIPPQENHIQNIHTSIPQSVTSNPTLNTNTNGNINGNTDGDTNST…
PB000352.00.0	conserved hypothetical protein	0	0	0	o20-42i55-77o87-109i116-133o171-193i	197	0	0	0	0	0	0	1	0	0	0	0	0	Rhomboid-1 (15..162);	IGSILVTLGANVGSKIKNGEIHRLILPIFLHANIFHTFFNVFFQLRMGFTLEKNYGILKVAILYFVSGIYGNILSSSVTYCTIKVGASTSGMGILGIVASELILLWHIIRHRERVVFNILFFTLISILYYFTFNGSNIDHIGHLGGLLSGISIGMLYNEKMENKPTWYNNVKIASYACLVLLAIVPTVVLFAVPRAC
PB000374.03.0	sporozoite surface protein 2, putative	1	1	1	o	421	0	0	0	1	0	1	0	0	0	0	0	0	VWA-1 (43..224); TSP_1-1 (239..280);	MKLLGNSKYFFVVLLLCISVFLNGQEILDEIKYSEEVCNEQIDLHILLDGSGSIGHSNWISHVIPMLTTLVDNLNISRDEINISMTLFSTYARELVRLKRYGSTSKASLRFIIAQLQNNYSPHGTTNLTSALLNVDNLIQKKMNRPNAIQLVIILTDGIPNNLKKSTTVVNQLKKKDVNVAIIGVGAGVNNMFNRILVGCGKLGPCPYYSYGSWDQAQTMIKPFLSKVCQEVEKVALCGKWEEWSECSTTCDNGTKIRKRKVLHPNCAGEMTAPCKVRDCPPKPVAPPVIPIKVPDVPVKPVEPIEPAEPAEPAEPAEPAEPAEPAEPAEPAEPAEPAEPAEPAEPAEPAEPAEPAEPAEPAEPAKPAEPAEPAEPAEPAEPVNPDNPILPIKPEEPSG…
PB000377.01.0	conserved hypothetical protein	0	0	0	o	360	0	0	0	1	0	0	0	0	0	0	0	0	TSP_1-1 (267..329);	FMNEIKRKVRIMNDLVYDDDDDENNDMLNRRNFKNNTNQYFTCFLDKAKENPNALNEIDKWINPKTKSCYCHEEHAEPCSLDDISEINQLDSYMNNEMCNSRNNNKNDEIFIALAGYNILKCKHAENKNMNEHKNKNNEKNDNNIYQHDPNDKLDNEQMYKYCKYGLKLWNDKNMYNYNNCGTVKSLDEKNKNICIEKCQLIQTLCGEKRIQFYSFDVCRKYYETNSFTRYIFVHIFKYFDDNCTYFDPNNHGIVLCKHTKIKCNFSSWSDWSECTKSCLKDEYDIEPIQKRTRFLSKDMEYASNACSSYVSDDNNMMEVQICVDLPYCDDINDSNKEVTSKIKKGKYPDKEILLPFVIS
PB000680.03.0	subtilisin-like protease 2, putative	0	0	0	o	664	1	0	0	0	0	0	0	0	0	0	0	0	Peptidase_S8-1 (475..664);	MHEKEEKNKNINTTPGNESSNKNVNDKKKNGISLKDKIDNKQNNGGLKEKGNNLDDNIKTYTFDHYKIITNSDNILNDIKVDASDISKLSINSINIEYNEKNKAEYTHQRHIVLSNNGNRRYKIFLMTKNPKFTKTEDIEEPGMSFIQTETGENEDEKEDEENYLNENLYSGFGTIDYENDYSKKKKKIESEHASGLNDKISNSQNIEKSGSHENEKYNHGYIEKIRSFFSFLSMPSSKKDDSIGSEKKTEERSNTDSKAKLNKKTNDMAKKNNSNAFLSVDKIIDQYLLNLKNKNMKEQELIFIFHGNLDLHSKEMKTVINEANAKFTKYINMHFKDVKNIRYDISSPINFVCFFIPIIFDMSNLKILKEALIILNNELKDYIDNWNFSNTYVAFDNN…
PB000701.02.0	serine protease belonging to subtilisin family, putative	0	0	0	o	305	1	0	0	0	0	0	0	0	0	0	0	0	Peptidase_S8-1 (5..284);	MKSTEGNYRQKKKQNNKYDFSDISNPIDGHGHGTFISGIIAGNGNNIDINDKEGIQGINNMAKLIICKALNNNNVGNISDILECFNYCTEKNAKIINASFSTKKNYIHLYYALKELEKKEILVITSSGNCVQKNDEGYKDNKIKTNNNKEKDSVQINGYTECNTNLMKLYPSAYLPNLTNLLVVSNITKDSNNDIVLSKDSCYSNKYVNFGAQGNDILSTHINNQYATSGGSSFSAAVVTGVISLLFSINPNFNNNEIIELIQNAIIQTNKLKDKVKWGGYLNVYLLVNLAIEKMGLESKIIFNA
PB000743.02.0	conserved hypothetical protein	0	0	0	i12-29o322-341i348-370o385-403i	491	0	0	0	0	0	0	1	0	0	0	0	0	Rhomboid-1 (233..409);	EKNIKLKERIKLIIFSSFYFFACDYLYHVYKLKGNKKVEEGDAYTPKEKLLTGNTKKYENKYQNNEMIPNFIKWINVFSRPEQTNKYMLQKDGPGISDKNNQRYDNNDDLICEQINNSNVDDESIYEIKINNIKKKKNEQNYKRDEFTVIRNQIFGYNMGNSIGGNTGKDPSQERNFKEIIENNLYRKNLLSGNNLFLIANGVIFLCWRLSDIARNQKFYNFMCRHFICSYENIKKKHYHTIFTASISHMTLPHFLFNMWAFHTITNTLLYPEIKEKKTNYYYFFNYKSNILEKKITNKDIINVCLLSSVMSTIPYILLNRYAQLLGASGAIMGLVYILSVVKPNEIFVSVFPFPYLKLSALQLCHISILTNFIFLFYKKNNFSIAWSAHLFGLLGGAI…
PB000753.00.0	conserved hypothetical protein	0	0	0	o405-427i487-509o548-570i577-599o	615	0	0	0	0	0	0	1	0	0	0	0	0	Rhomboid-1 (451..602);	MEKGNSCSNAKIFLESEDKTEKINGSKEYDDDDNNLKKGICSNTSMYDNVNEHREVENQPSGENEINNIKNHHLLKIYNGEVMPSNEDNMLLSSNNTIILLKCVNNKGKVRNGSKNSSKSNYKKEKYKRSHTKKEKKFKVNSAGEDLLSDSRDYPSLKVNYKINKKNHYEKTKKMGFPQMAMNDKNERISSSICTDNAKFINFLKEHGKNAHYKNRKRYNNLRRQQKKNVQKKEGNLKTINNYILDIHDRNMSSANMGSNNIHKSKTSLKYHTHDEQAEQAYLSELQIAESERSVKDKNRLKNYSNTIKEENKIIKQKDKIKALLSRTRRCFLFRKKTLRKRKEKIIIFLNHNYTPPENGKFNDHFYKTIHKDDLENLEEEKIYLHHNKGNTIKKIIYR…
PB000821.01.0	apical membrane antigen 1 precursor, putative	0	0	0	o441-463i	518	0	0	0	0	1	0	0	0	0	0	0	0	AMA-1-1 (1..518);	MIQKENTERSTKLINPWEKYMEKYDIEKMHGSGIRVDLGEDARVENRDYRIPSGKCPVIGKGITIQNSEVSFLTPVATGDQSVRSGGLALPKTDVHLSPITIDNLKTMYKEHPEIVKLNNMSLCAKHTSFYVPGNNANSAYRHPAVYDKSNSTCYMLYVAAQENMGPRYCSNNANNDNQPFCFTPEKIEKYKNLSYLTKNLRDDWETSCPNKSIKNAKFGIWVDGYCKDYQKHTVHDSDSLLKCNQIIFNESASDQPKQYEKHLEDTTKFRQGVAERNGKLIGEALLPIGSYKSDQIKSHGRGYNWGNYDSQNKKCYIFETKPTCLINDRNFIATTALSSTEEFEEQFPCDIYKNKINEEIKVLNKNISNGNNSIEFPRIFISTDKNSLNCPCEPTQLT…
PB000881.01.0	conserved hypothetical protein	0	0	0	i92-114o	119	0	0	0	1	0	0	0	0	0	0	0	0	TSP_1-1 (19..65);	NNQTLNRRILNENELRNCDKWTEWSQCSKTCDIGIKIRARVSSNPIHSLFCSKFTETSVCFIQECPDNSEGRSRDEKEKIKNKKNRMLSKYVTIFCIFSVVNIIILLICAILSIKKKII
PB001021.03.0	conserved hypothetical protein	0	0	0	i196-215o266-285i298-317o327-346i353-371o386-405i	411	0	0	0	0	0	0	1	0	0	0	0	0	Rhomboid-1 (253..409);	MKFVGKGNTLTKNVHVYVHKRKLNKSNIFSNKSKENRYKHDKNDLRDNIYFLNNRINNERNSSTIYITANPSMNGFGKYIGNYSIRRFSKYSDKNIFNEQKRKCESLLFNFQNFEIKNYLLKLNKGRLENSNIQKKIKSIIIKFEENYKNILYDKYSFFKNLGKLFLNNIPTYYKYGIKNIPYFKAVLMHHYNKSPVTYSLIFLHFFVYFLWINAKPENMSYSYFSPAPTKSHSFPLLTSEFMYKYFCCSLKSLREKQLYTLVTNIISHNTIQSFLLNTISLFYIGRSLEILINSKNFFFTYIVSGIISSYIQILYQKNSSYGYKNVYVLGASGSISSILATYTFIHPNHKIYLYGVLGLPLALFSSFYFLNELYSIIANKNDNIGHASHLTGMFLGIL…
PB001026.00.0	circumsporozoite (CS) protein, putative	0	0	0	o224-243i	244	0	0	0	1	0	0	0	0	0	0	0	0	TSP_1-1 (177..221);	PPPNPNDPPPPNPNDPPPPNPNDPPPPNPNTPPPPNANDPPPPNANDPAPPNANDPAPPNANDPAPPNANDPTPPNANDPPPPNPNDPAPPNANDPPPPNPNDPAPPQGNNNPQPQPRPQPQPQPQPQPQPQPQPQPRPQPQPQPGGNNNNKNNNNDDSYIPSAEKILEFVKQIRDSITEEWSQCNVTCGSGIRVRKRKGSNKKAEDLRRIDTEICKMDKCSSIFNIVSNSLGFVILLVLVFFN
PB001080.02.0	conserved hypothetical protein	1	1	1	o303-325i	345	0	0	0	1	0	0	0	0	0	0	0	0	TSP_1-1 (239..289);	MGRFSIILISFFLTLHQEILGKIDTKKNEDPVVQLLQATQNYKVVVLEPECFINSKTPKLMNSSNYKDEENFDRKEFLMYNYIVINNYEFSNAKSLEIYSSKEKNITNYLILTFYIEGLSFLVNKNFIYDIFLHLSTAGDNKKMECTNKYYDVSLLKSIDVLSPSELEILSDPIKFTMGTESGSFRINITQMFMNDTWKAFIKNKISFLIKPEEDCYVLLEDKLNKPTLVIEKMSSFYTEWGEWSQCTMECNHPDNVQIRERRCIHPNGDCFKGDLKESRPCNVPLPPCYSLFENKDSSKLKITIVAFPIIIVICVFIILYRIFYSKKSTEKELYENVAGRFMYE
PB001228.02.0	conserved hypothetical protein	0	0	0	i31-53o88-107i116-133o138-160i172-191o195-217i	228	0	0	0	0	0	0	1	0	0	0	0	0	Rhomboid-1 (71..217);	MYNNNDNNNKIINSICSTNIKIDYFVYHCRIIVWISFFQIIIYILSCLLSENLTVPNVDVLIFLGATYGPSVKQGELWRLLFPIFLHANWWHLIINIICILNLGLVIETKYKKKKFLLIYFLSGFIGNTLTIICNPCQLAVGASTSGFGLIGCSIMEIFLAWKNLSKKAQNYYMFNICIFLVFFLFVSFSPTVDFFGHIGGFVCGAFLACHYNKFLGYDMYKQKKKNI
PB001288.02.0	subtilisin-like protease precursor, putative	0	0	0	o	562	1	0	0	0	0	0	0	0	0	0	0	0	Peptidase_S8-1 (230..528);	KIIEDLRFLEKVDAILENSNMTIDDVKADADAYNPDEDAPKEELNKIEMEKKKAEEEAKNSKKKILERYLLDEKKKKSLRLIVSENHATSPSFFEESLIQEDFMSFIQSKGEIVNLKNLKSMIIELNSDMTDKELEAYITLLKKKGAHVESDELVGADSIYVDIIKDAVKRGDTSINFKKMQSNMLEVENKTYEKLNNNLKKSKNSYKKSFFNDEYRNLQWGLDLARLDDAQEMITTNSVETTKICVIDSGIDYNHPDLKGNIYVNLNELNGKEGIDDDNNGIIDDIYGVNYVNNTGDPWDDHNHGSHVSGIISAIGNNSIGVVGVNPSSKLVICKALDDKKLGRLGNIFKCIDYCINKKVNIINGSFSFDEYSTIFSSTIEYLARLGILFVVSSSNCS…
PB001432.02.0	conserved hypothetical protein	0	0	0	i65-84o192-214i226-248o252-274i286-305o309-331i413-435o	490	0	0	0	0	0	0	1	0	0	0	0	0	Rhomboid-1 (186..330);	MDKGRLDEIRILVNNESELHTLPSGAVGRRAPLNPFSSPILGKYRRKNVNAKKKVKDPRLNNNPLVGRLVVCISTTAILFWVFFSEMIFNYNTFNGRCISKVLYPIYTEAVESNREPFFVFLGYGACEYNLEESALDRHFIGTQTSDNGWPKNKVEDNPDGRGYATWDSVNNRVYNQLGGLNTNYIRNYGEIYRLFWSMYLHGGLMHIVFNVICQIQILWMIEPDWGFLRTLFLFFISGITGNLLSAVCDPCGVTIGSSGSLYGLIGALFAYYVEYWKTIPRPCCVIIFMILVVIFGIFIGMFGYTDNYAHIGGCLGGILYGFATITTVSADKCTLGERMLTSPPFSWFLSNKTKQLIEEKAREKKIKGENYRKKQIANKVHKTDALHTIMSIMKNRIN…
PB001517.02.0	conserved hypothetical protein	1	2	2	i5-22o	451	0	0	0	1	0	0	0	0	0	0	0	0	TSP_1-1 (263..305);	MKYTNWWIIYYIIYFLLLNYFCENKSLIDRVTTKGDLDIVLLLDTGNDKNGDKNNSERFRGILNNIIELSNKLLVKNENRNVKISFITYGNLYVQTKGILIQSGSIGNTNMFSVHANTVFKNPTLNLEQFIKVVLKTKIDESNDNIIESNHLKALNYVGLKHFYNSNINTTKLIIMFINTDGNKIGEKTDLDIINNLFDKKKITLNIITKIQYLSYCHYINNLGPNTNELLRCIAKNSYYNNHILTNILIKLYKDIPVDAICNDWDDWTACTTTCDIGFSYRQRTMLTNIKNPINGFYKRKGKNCSQKNNFIMNECFYKSCDNSLDICDQEMDISLLVDDSSIVYSQSIWLKYFITPIRKMISQFNISNNLVNISISSFSNQVYNWFDFSSPLSSNRNK…
PB300746.00.0	hypothetical protein	0	0	0	o38-55i143-160o164-183i190-212o227-245i	333	0	0	0	0	0	0	1	0	0	0	0	0	Rhomboid-1 (75..251);	MGNSIGGNTGKDPSQERNFKEIIENNLYRKNLLSGNNLFLIANGVIFLCWRLSDIARNQKFYNFMCRHFICSYENIKKKHYHTIFTASISHMTLPHFLFNMWAFHTITNTLLYPEIKEKKTNYYYFFNYKSNILEKKITNKDIINVCLLSSVMSTIPYILLNRYAQLLGASGAIMGLVYILSVVKPNEIFVSVFPFPYLKLSALQLCHISILTNFIFLFYKKNNFSIAWSAHLFGLLGGAIYSYYQRKINNNYNYYPFIQLSIQNGYLDYTNTYRDLLDFIKTLKLQTISFFSLDHRNIQQITKQLYMIQYKKSQRRAKIHAMKINNLKQMEK
PB300857.00.0	hypothetical protein	0	0	0	o339-361i	368	1	0	0	0	0	0	0	0	0	0	0	0	Peptidase_S8-1 (1..211);	HVSGIAAASANSLGMVGVAPNINLISLRFIDGDNYGGSFHVIKAINICILNKSPIINASWGSRNYDTNMFLAIERLKYTFKGKGTVFIAAAGNENKNNDLYPIYPASYKLQNVYSVGSINKFLQISPFSNYGANSVHILAPGHHIYSTTPMNTYKMNTGTSMAAPHVSGVAGLIYSVCYKQGFIPDADEVLEIITRTSIKIVSKDKKTIHNSLINAEAAVLTTLLGGLWIQMDCHFAKFYLNENKQKSVPIVFSAYKDGVYESDIIIGIQPEDANSKEYGEIVIPIKILTNPKLKDFSLSPRVGKKIRIDENESNDDILSYICENALYNLYEHDNSFLISSLILFFIGIILIVLASIVFFLKHHQSKQ
PB301049.00.0	hypothetical protein	0	0	0	o	173	0	0	0	0	1	0	0	0	0	0	0	0	AMA-1-1 (1..173);	MGKSICEKYDIEKMHGSGIRVDLGEDARVENRDYRIPSGKCPVIGKGITIQNSEVSFLTPVATGDQSVRSGGLALPKTDVHLSPITIDNLKTMYKEHPVIVKLNNMSLCAKHTSFYVPGYNANSAYRHPAVYDKSNSTCYMLYVAAQVNKGPRVLLVIMQIMIINHFVLHPNR
