# Supplementary material for: In Silico Identification of Specialized Secretory-Organelle Proteins in Apicomplexan Parasites and In Vivo Validation in Toxoplasma gondii
Source: PLoS One. 2008 Oct 31;3(10):e3611. doi: 10.1371/journal.pone.0003611 (PMC2575384; doi:10.1371/journal.pone.0003611)
Supplement: Table S9 — List of candidate microneme proteins for Plasmodium chabaudi. (0.03 MB XLS) [file pone.0003611.s012.xls]

## Sheet: plasmodb53_Pchabaudi.pfam.adhes
id	description	SP_NN	SP_HMM	SP_ensemble_pred	toplogy	Length	Peptidase_S8	Etmic-2	GETHR	TSP_1	AMA-1	VWA	Rhomboid	EGF	PAN_1	Duffy_binding	EGF_CA	FAINT	Domain Architecture	sequence
PC000087.02.0	conserved hypothetical protein	1	2	2	o15-32i116-135o145-164i171-189o204-223i	229	0	0	0	0	0	0	1	0	0	0	0	0	Rhomboid-1 (71..227);	YFKALLIHHYNKSPVTYSLIFLHFFVYFLWMNAKPRQMSYNYFSPTPIRSHSAPLLTSEFMYKHFCCSLKSLREKQLYTLVTNIISHNTIQSFLLNTISLFYIGRSLEALINSKNFFLTYIVSGIISSYIQILYQKNSNYGYNNVYVLGASGSISSILATYTFIHPNHKIYLYGVLGLPLAVFSSFYFLNELYSIISNKNDDIGHASHLTGMVLGILYYYSYVNRKFRI
PC000136.00.0	hypothetical protein	1	1	1	o	164	0	0	0	0	0	1	0	0	0	0	0	0	VWA-1 (43..163);	MKLLGNSKYLFVVLLLCISVFLSGQEIPDVIKYNEEVCNEKIDVHILVDGSGSIGQSNWITYLIPTLTTLVENLNISKSAINVTMTLFSTYPNKLIIPKGYGSTSLNELLFVIEYIKTKYSPHGGTNLTDALVNVANLIQNKLVRPDAIQLVIVLTDGIPNSLK
PC000270.02.0	conserved hypothetical protein	0	0	0	o10-32i289-307o312-329i336-358o373-391i	479	0	0	0	0	0	0	1	0	0	0	0	0	Rhomboid-1 (221..397);	EKNIKLKEKVKLIIFTSFYFFACDYLYHVYILKDNKKVEEADAYTTKEKVLTHNIKKDENKYQNNEMMPSFIKWINIFSRPEQTDKYILQKNGINSSNQNTHYCDSNADDENTYVIKINNIKKKQDEQNYQRDEFTVIRNNIFGYNMGNVIGGDTGKNPIHERNFKEIIENNLYRKDLLSGHNLFLAANGVIFLCWRLGDIVRNKRFYNFMCRHFICSYENIKKKRYHTIFTASISHMTLPHFLFNMWAFHTITNTLLYPEIKEQKTNYYYFFNYKSNILEKKITNKDIISVCLLSSVMSTIPYVLINRSTQLLGASGAIMGLVYTLSVVKPNEIFVSVFPFPYLKLSALQLCHMSILTNFIFLFYKRNNFNIAWSAHLFGLLGGALYSYYQRKINNNY…
PC000280.01.0	conserved hypothetical protein	0	0	0	i43-65o100-119i128-145o150-172i184-203o207-229i	239	0	0	0	0	0	0	1	0	0	0	0	0	Rhomboid-1 (83..229);	MLNEYAENNENSNLLPGTAGLIEKNAQNKFYDALFPHISLNRIIVWISFFQILIYILSCLLSENLTVPNVDVLMFLGATYGPSIKQGELWRLVFPIFLHANWWHLIINIICILNLGLVIETKYKKKRFLLIYFLSGFIGNTLTTICNPCQLAVGASTSGFGLIGCSIMEIFLAWKNLSKKAKNYYIFNISIFLVFFLFVSFSPTVDFFGHIGGFVCGAFLACHYNKFLGYDMYEKLEKN
PC000366.04.0	conserved hypothetical protein	1	2	2	o	616	0	0	0	1	0	1	0	0	0	0	0	0	TSP_1-1 (273..315); VWA-1 (343..534);	MKYTSWRTIYCIIYFLLAYSFCENKSLIDDVTRRGDLDLVILLDIGNDKIGNTNNLGSVSSNTKRFKGILNNIVELSSKLLSEDTNRNVKISFITYDSLYVQTKGTLTNNARNGLAQDDGTLSTNASITSKEPTIKLEQFIKAVLKTKIDETNDSVVESNHLKALNYVGLKHYYNSNENTTKLIIMFINTDGNTFDEETDLDIINNLFDKKNITLNIVTKIQYLSYCHYINSLGPNTNELLRCIIKNSYYNKHMLSNSLVKIYKDIPVDAVCSDWDDWSACTTTCDVGVTYRRRTTITNIKNPINGLYKRKGKNCSQKKNYIINECFYKSCDNSLDVCDQEMDISLLVDDSSIIYSQSIWLKYFITPIRKMVSQFNMNNNLINISISSFSNKVYNWFDF…
PC000415.02.0	circumsporozoite (CS) protein, putative	0	0	0	i166-188o	189	0	0	0	1	0	0	0	0	0	0	0	0	TSP_1-1 (120..166);	NNNNQGGQGNQPGRGGNNNNQGGGNNNNQGGQGNQPGRGGNNNNQGGGNNNNQGGGNNNQGGGNNNNQGPGNQPGRGGNNNNQGGGNNNQGGGNNNNNNEEAVMPTAEHIKEFINKIKTELTDEWSQCSVTCGTGIRIRKRAGVNKQPENYSLEDFETEVCKMDKCSSIFNIVSNSLGLVILLVLVFFN
PC000446.02.0	merozoite surface protein 8, putative	0	0	0	o325-347i	348	0	0	0	0	0	0	0	1	0	0	0	0	EGF-1 (289..324);	EHEILNVYDDVQELLGNERMNMLDKYYILGIDDYPGETEQNKIIGEYDLKAMRSVLLYKKKISRVSLENLYDVKTVFKRCFNRDDPELSKSYEKIEDQAAKDHTTVGEVLSNYIAAVFTKMNDEFIKNDGFKLSKYIPELEIINYAIMNGPKEMGDKIINSVNELNKLVVSESLTSIYESVVSGLNINCKIKDDIITILNLADGKYFKIDLSGEARMIVPGQYSHEQVHMKKIPEYFIAKNRVCKTEKCPINSNCYVIENVETCRCIPGFSNNEETEGFKCDVDKSASCEKNNGGCDENATCLVLEDKIMCECNDKFNGDGIYCSNAIFYGMNTFIFFLISIVCVYIM
PC000452.00.0	hypothetical protein	0	0	0	o	831	0	0	0	0	0	3	0	0	0	0	0	0	VWA-1 (149..332); VWA-2 (426..604); VWA-3 (647..831);	VNDLNDDYRAGGDTYILEALKYSLKKYSMNQNARDDAPKVTILFTDGNDRHANKSQFHKMHSEYRDNHVKLLVLGVSAAEEKKLKVIAGCEEKGSCPSAMKAEWETINNITNKLTNKICDTESESNERPEPSAPTPCIGDDCFCQDYYDLTLILDDSVSITVYKWNKEVIPFAEKLVSSLNISKDKVHVGIMRFSKDVITDVDYSQDTRYIKSDLINVVQDLNKKYRYGSRTNIVDALDYSLKNFTRHPNSRKNAPKVTILFTDGNDTSKTLAEERYMGILYRYEKIRLILVGVGQASPLDLYALADCEYGKDCPQVIECKWNELTGITPVVTDKICDLESPVVPNPAETPVTPVVPNPAETPESPVVPNPAETPESPVVPNPAETPGSPDVPNPSETP…
PC000759.00.0	conserved hypothetical protein	1	0	1	i133-155o	160	0	0	0	1	0	0	0	0	0	0	0	0	TSP_1-1 (60..106);	MFITISRYLFLLFLIKSCLRNLKIFAKKKFIPNFVLYAXIGNNQIFNRRILDGSELNDCDRWSDWSQCSKTCDIGIKIRARISNNPIHSLFCSKFTESSVCFMQECPESSERRSRDEREKRKNKKSKMLTKYLIIFCVFSAANIIILLICAIISIKKKLI
PC000773.00.0	conserved hypothetical protein	1	2	2	i7-29o44-66i78-100o110-132i139-156o194-216i	220	0	0	0	0	0	0	1	0	0	0	0	0	Rhomboid-1 (38..185);	MFFHTINPIALCQYDIFIIFTSLIGSILVTLGANVGSKIKSGEIHRLILPIFLHANIFHAFFNVFFQLRMGFTLEKNYGILKVAILYFLTGIYGNILSSSVTYCTTKVGASTSGMGLLGIVTSELILLWHIIRHRERVVFNILFFTSISILYYFTFNGSNIDHVGHLGGLLSGISIGMLYNEKMENKPTWYNNARIASYVCLALLAIIPTVVLFAVPRVC
PC000774.02.0	hypothetical protein	0	0	0	o	159	0	0	0	0	0	0	0	0	0	1	0	0	Duffy_binding-1 (14..159);	NYKEYFDKYQINECKQKEKTEIHAWVCDEKKQNCAPSRRINLCTNRLEIIPDKIEIKDNEMKELLMDYFKKFIYEDAANEGKLLLNKYDDKNNNEYCNDMVNSFGDYKNIVEGTGLKNVANENLLELKIQNIFGTDDNAKRDRKIWWKRHENIIWKAMV
PC000778.00.0	subtilisin-like protease 2, putative	0	0	0	o	333	1	0	0	0	0	0	0	0	0	0	0	0	Peptidase_S8-1 (67..323);	MNKLNEHGEKYIKKPKKLYNIKYSFLRKIWGLESIISLYKGKNKKEADIEERILNALPKELKEYSTWNLSFIRVFNAWLLSGYGNKNVKICVIDSGIDKNHIDLASNVYIPKYSDKYEMTDEFFDFMVQNPSDTSGHGTHVSGIAGASANSLGMVGVAPNIKLISLRFIDGDNYGGSFHVIKAINVCILNKSPIINASWGSRNYDTNMYLAIQRLKYTFKGKGTVVVAAAGNENKNNDLYPIYPASYKLQNVYSVGAINKFLQISPFSNYGAKSVHILAPGHHIYSTTPMNTYKTNTGTSMAAPHVSGVAALIYSVCHNQGFIPEAEEVLEII
PC000790.01.0	von willebrand factor a-domain-related protein, putative	1	1	1	o	294	0	0	0	0	0	1	0	0	0	0	0	0	VWA-1 (97..265);	MKSIKGITYIFFSLAFIGSCMCEKINVVSHNIIPRINPDEKLVTCVTEYIIKGDLLXDGGFCDSSINTLPPNGSCNNGGSEKPDGPNPGNYCDNYYDITLIVENSSFVQKDYWMKGTIPFLESMARNARVSKDKAHMSIILFAERQNLIVPFTDEMSQDKEKLIDKIRSLDDAATNQHTLYVYALEYALEKVIFGEGTRSDAPKVAVLFYYGFDYGANKSLIPDVVEDYKQNNIKLIIVGIGLANRENAFLLGDCKGESDCQNVIFKPWDFVIPAAEQVKEKICNKNDPSSQTA
PC000810.03.0	CSP and TRAP-related protein (CTRP), putative	0	0	0	o	813	0	0	0	3	0	2	0	0	0	0	0	0	VWA-1 (10..191); VWA-2 (242..425); TSP_1-1 (502..548); TSP_1-2 (558..608); TSP_1-3 (681..734);	DECLCEDYFDLTFVAVPSSSKDYKKRTGLINYAKNIISMFNIGKKNVHVSISIYLGTKGITRDFDDAIASDKKGLLRVLDQMDNYFSEDKTNISEALEIGLKQTFGNGHREKAPKIALLLTDSNNDAYERSKLESISKNYTDKGVKLLVIGKVDLSKEILFVAGGCDINNDTCPNVLIYNSFINDNSAEKFIGGNICDSNSGNGESGASPLPPSIQQCEDELCEECDDDMCDNNPVCKKAMDIVIALDQSRGITNLQWKDYVKPFMVNIVKQNYLSKSRSHVTIVKMNRSRSREQWSLYRKLSYKKNRILKKIDKLRMSYSNKIKLADNLKYIRTKTFNRTPANKKKLIIMLVEGKSNSDLNELRREVELLKLNKITLYVYAIDNIDEKEYKILGDCEK…
PC001276.02.0	subtilisin-like protease precursor, putative	0	0	0	o	581	1	0	0	0	0	0	0	0	0	0	0	0	Peptidase_S8-1 (240..545);	MALCTVSAHTDLMNQEKANKEKDVKKIIEDLRFLEKVDAILENSNMTIDDVEADDDAYNPDEDAPKEELNKIEMEKKKAEEEEKHSKKNREEKKNKSLRLIVSENHTTSPSFFEESIIQEDFMSFIQSKGDIVNLKNLKSMIIELNSDMTDKELEDYITLLKKKGAHVESDELVGADSIYVDIIKEAVKRGDTSINFKKMHSNMLEVENKTYDKLNSKLEKPKNSKKQSVFNDEYRNLQWGLDLARLDEAHELMKDNLVEDTKVCVVDSGIDYTHPDIRDSIYVNLKELNGKSGVDDDNNGVVDDIYGANYVSNNGDPWDDHNHGTHVAGIISAIGNNSIGVVGVNPKSKLVICKALDDKKLGRLGNIFKCIDYCISKEVSVINGSFSFDEYSSVFSST…
PC001404.02.0	conserved hypothetical protein	0	0	0	o493-515i	560	0	0	0	1	0	0	0	0	0	0	0	0	TSP_1-1 (253..315);	MNGLVYGDDENPDLINRRNSKKNTNQYFTCFLDKAKENTNALNEIDKWLNPKTQSCYCHEEHAEPCSLADISELNPLDLYMNNEMCNARNNNKNDEIFIALAGYNIIKCKHPENKNLNVQKNKNNDKNDNNIYQHDPNDKLDNEQMYKYCKYGLKIWNDKNLYNYNDCSTVKSLEEKNKDICIEKCRDIQTRCSGKNILFYSFDICKKYYEVGSYTRDIYINVFKYFDDNCTYDPNNHGIVLCKHAKIKCNFSVWSEWSGCTKSCIKNEYDTDPIQKRTRFLNKDMQYASKACSVYMSDDNNTVEVQVCTDLPYCNDPDGSNKETTSKIKKGKYPNEERLLPFVISLDEINKANALKELNNNDTDLMNENFVINKSEILANCVITDMKQYDNYIKYNEK…
PC107256.00.0	conserved hypothetical protein	0	2	2	i51-73o110-132i139-160o175-197i202-224o239-256i	266	0	0	0	0	0	0	1	0	0	0	0	0	Rhomboid-1 (96..229);	MRFLMNYQNLPNDESFDDSDLLLLKYATLFYKTFKKKIQFIQILFPSYKHHYVTIILSVFLYIFFFGYDIYFFNKYNPLFIRDDVITRIGINRDIITTEYHFHKLITATLIHPNIWSLIINTYYLINLGIVVEKNYGRVHTIAIMLFSSICGNLLMCATANCNEKTKNFVNYQFVPIHEFYSTFTVTYFIFLFSTSFIFHFPLIGNIMGNLGGLFGGYCYPYIFNVARLDNGPGNTERLVHTALMGLYWILIYYRLRNVVLSKIVS
PC300445.00.0	hypothetical protein	0	0	0	i115-137o	192	0	0	0	0	1	0	0	0	0	0	0	0	AMA-1-1 (1..192);	DKNFVATTALSSLEEASQESFPCDIYKKKIAEEIKVMNVNRNNNGNGTIQFPRIFISDDKESLKCPCEPTQLTQSSCNFFVCNCVEKRQFISENNEVEIKEEFKSEYESPINQRMLIIIILIATGAILASLLIFYFFKSNKPGDDYDKMGQADTYGKAQSRKDEMLDPEVSFWGEDKRASHTTPVLMEKPYY
PC301546.00.0	hypothetical protein	0	0	0	o	217	0	0	0	1	0	0	0	0	0	0	0	0	TSP_1-1 (27..89);	MIIVLIFDPNNHGIVLCKHAKIKCNFSVWSEWSGCTKSCIKNEYDTDPIQKRTRFLNKDMQYASKACSVYMSDDNNTVEVQVCTDLPYCNDPDGSNKETTSKIKKGKYPNEERLLPFVISLDEINKANALKELNNNDTDLMNENFVINKSEILANCVITDMKQYDNYIKYNEKNRSCSCPNNEPTCYFKDIYNSSTWKKQFEKLCKKNKNISVVTAD
PC301665.00.0	apical membrane antigen 1 precursor, putative	0	0	0	o	299	0	0	0	0	1	0	0	0	0	0	0	0	AMA-1-1 (1..299);	ENTERSHKLINPWEKFMEKYDIEKVHGSGIRVDLGEDARVENQDYRIPSGKCPVMGKGITIQNSKVSFLTRVATGNQKVREGGLAFPQTDVNISPITIANLKLMYKDHKEILALNDMSLCAKHASFYVPGTNVNTAYRHPAVYDKSNQTCYIVYVAAQENMGPRYCSNAEDKENHPFCFTPEKKDEYKNLSYVAKHLREDRESSCPYXSIQNAKFGVGVDGYCNIIRVEVRDSNSLSDCSKIVFESACDQPKQYEKHVEDSAKIRRGIVDRNGILIGEAVFPIGSYRADQVKSKGKGYN
PC302507.00.0	hypothetical protein	0	0	0	o254-276i	277	0	0	0	0	0	0	0	1	0	0	0	0	EGF-1 (218..253);	DVKTVFKRCFNRDDPELSKSYEKIEDQAAKDHTTVGEVLSNYIAAVFTKMNDEFIKNDGFKLSKYIPELEIINYAIMNGPKEMGDKIINSVNELNKLVVSESLTSIYESVVSGLNINCKIKDDIITILNLADGKYFKIDLSGEARMIVPGQYSHEQVHMKKIPEYFIAKNRVCKTEKCPINSNCYVIENVETCRCIPGFSNNEETEGFKCDVDKSASCEKNNGGCDENATCLVLEDKIMCECNDKFNGDGIYCSNAIFYGMNTFIFFLISIVCVYIM
