# Supplementary material for: In Silico Identification of Specialized Secretory-Organelle Proteins in Apicomplexan Parasites and In Vivo Validation in Toxoplasma gondii
Source: PLoS One. 2008 Oct 31;3(10):e3611. doi: 10.1371/journal.pone.0003611 (PMC2575384; doi:10.1371/journal.pone.0003611)
Supplement: Table S10 — List of candidate microneme proteins for Theileria parva. (0.16 MB XLS) [file pone.0003611.s013.xls]

## Sheet: the.pfam.adhesive.SPTMPFAM.tran
id	description	SP_NN	SP_HMM	SP_ensemble_pred	toplogy	Length	Peptidase_S8	Etmic-2	GETHR	TSP_1	AMA-1	VWA	Rhomboid	EGF	PAN_1	Duffy_binding	EGF_CA	FAINT	Domain Architecture	sequence
TP01_1217	hypothetical protein	1	0	1	o10-32i164-181o	182	0	0	0	0	0	0	0	0	0	0	0	1	FAINT-1 (47..117);	MAYTFTFCLPSLSHMAKFIYLTVIIFAKLLFCKCENIVLNISGAAGALDLNKVNSNTYFIDGLPCRKLTPKPNKRVVKVMDGKLQVWEGNNSECTDVIVYPETGRPKLAHLFITKKASTIHEYYTREGENWTKISEVKYRTRLNEFSPTNSKSGSPTAKKKDSAHLPSLFIVFLQAFLYIIF
TP01_0088	hypothetical protein	0	0	0	o	647	0	0	0	0	0	0	0	0	0	0	0	3	FAINT-1 (23..108); FAINT-2 (148..215); FAINT-3 (456..524);	MTPITDDKNHPTDVPPENCELVTLNLNIKETTDKLEYFSRNSCREYSSYPGYIFNKVLEDDTPIWEANNINEFSKNLLVYEDSCDKYILIIPHDSNLVLLHQLKNNTWESVNTSINLNKMKMIERTGHEFVLEYYITEDCQGHKGHKLVRFDHHYYDLNNHNFKIIFNNLCDRVFYDNKVVWNYRDDPFRPYPEYLNFNLVDKTVTALLRDGSSIPLYLNDTVLKRPRDDSELENSQKRMKIDNSEQLNVCVYDYEKINSGYKMPLKLIPLDTDFIMSTNEFITICNRTGRFYGSRKGFVFNKLIENGKVFFETDDPEACTPCFSAEYVKKSNKYESGDKTSKKRRLEFFKYTRPNVDMLKFYTKNDSELSPDDYTVEYTSFMYKVTFLKDLYKIIHDG…
TP01_0003	hypothetical telomeric SfiI fragment 20 protein 3	1	1	1	o	3529	0	0	0	0	0	0	0	0	0	0	0	31	FAINT-1 (254..326); FAINT-2 (349..427); FAINT-3 (584..656); FAINT-4 (679..757); FAINT-5 (765..832); FAINT-6 (855..933); FAINT-7 (941..1014); FAINT-8 (1039..1117); FAINT-9 (1138..1212); FAINT-10 (1366..1434); FAINT-11 (1457..1535); FAINT-12 (1542..1612); FAINT-13 (1635..1713); FAINT-14 (1721..1792); FAINT-15 (1837..1908); FAINT-16 (1921..2002); FAINT-17 (2042..2114); FAINT-18 (2137..2207); FAINT-1…	MRKCMIFIKLLFYIALLHKWNGVESQPTSSGRSNSSGSQGSRAQSTTPKSQNQTQSSQSQSQSTASATSRRRTGTTGAQGSQPTKPPSQPASSNGSGSHASPRASTGQSSTPKSQPTTPTSQSQPKSTASRTSSTGVGQARGTPSSATSQPSRGVGVGRGSQPKATAATIGTSTPTTPPTPTTSAAQTKATPTTGARPATQPKVTPASASSTQPKSQANVTPVSGSAAPSVSTSATPTKPVSQSTPTTSVTKVTLNIDTTKESTSELDYSKIGDIHNYTPKQNHLFSKVTHGSVVVWESKTEVHGTRVTYVCIIKYLVVLLSNDMFLLFHQSSGTWTDVTKERYDVDKLKFFGENDAALNKSSYSTTLISYSYSLEFNAGVKCQKVKYGNEDVWKHSDD…
TP01_0002	hypothetical telomeric SfiI fragment 20 protein 2	1	1	1	o419-441i	471	0	0	0	0	0	0	0	0	0	0	0	3	FAINT-1 (74..151); FAINT-2 (181..257); FAINT-3 (322..393);	MTAKWLVINLLLYIRLLCQLNSVVAHPTSGTRSPTNGFQTSRGQYSTPNGQTTFPEINVTRVSTPASNSTKQVTLDVDKTGSTNDYEYSKENKDNKYHTYTVKQGNVITKVTKGNAVMWDSKNDDYGLKAIYMDHHNSPKYLAVLLQSGKFVLIYRAAYDVIERSDTNMNITHQRYDVTKLKFLGDSDAVIDASSYEPTIADRYYSFEFKNGAKCKKIKFGDDVLWKHDSEFGQIVSFHLDLISNKFFLKNHNGDVKSIEYTTGSLKVTTVTTNCLLLPTPESTTVSPELTTLAPESTTVIPDQTETTATFAESTSSYNPSTLDLNTRNSTRDFDYSKTDNVHVYTAKSNHSFSKITRGSNTVWEAPDNVSAKSVIFVDESIKYVTIDLGGGFYRTVQV…
TP01_0001	hypothetical telomeric SfiI fragment 20 protein 1	0	0	0	o	539	0	0	0	0	0	0	0	0	0	0	0	4	FAINT-1 (18..92); FAINT-2 (116..191); FAINT-3 (229..300); FAINT-4 (326..404);	MNSVVTYSISSTSAKQITLDINKTTSTNDSDYSKNGKYRTFTAKPGKSFNKVVKKKLYIWECKNNDQAVKVVLMGSGNNKKHLLILLKSSNFVILYKTGRNKPWTNITSKRHDPTNLKFFDIDKELTSSDYEVTIYEFSYRFTFKAGVNCKRINYGDVVIWTHTDDKFEYITNFDLDLVKNEFFVFDDKRKSRKVNYEGPIISSVTPRTASASTPSTPKYQYASATKVTLDISKTQFTCFEYSLKSGVIRTFTPRSNCFIIKVTHCTTVIWESKTDVFGIRVTYVDVVKYLFLLLDNDKFLLFHQPPDRNKPWIDITYTRVNLSKLKFFAENDMELKSTDYSVNLVSYSYSLEFNAGVKCQKVKYGNEDVWTNSDDTDFGYIKSLLIDLVANKFRVKND…
TP01_0640	hypothetical protein	0	0	0	o	1842	0	0	0	0	0	0	0	0	0	0	0	13	FAINT-1 (128..201); FAINT-2 (225..303); FAINT-3 (448..526); FAINT-4 (544..618); FAINT-5 (645..726); FAINT-6 (759..829); FAINT-7 (851..933); FAINT-8 (988..1061); FAINT-9 (1084..1162); FAINT-10 (1204..1277); FAINT-11 (1301..1379); FAINT-12 (1659..1734); FAINT-13 (1759..1836);	MLELGLISNKFYVLKTESEFKEIELKGTTTTSVTPVSASTVATTTPQVSEPVVTPEKAAPVATTAPAPAKDPDTKVSTATTATVSEPAVTQATATPQAQAAPTPQAPVTSTGTPVSTPKSAPSGTSVTLDVDKKAGAADFDYSKSDNCHTYTVKPGKVFSKVVKGTTGIWEQKNNICAVRVIFVVDKDGTFVSMILDNYAFVLLKLSTDGKWTDITSTKHDITKLKFLGENDREITKANYKVTLVEYSYRFKFNEGVKCKRIKLGDDDVWKHSDDPKFDSITLFDLGLISNTFFVKNKTEFKKLPYKGKVTAPGTEVTAAPAPAQPKAPETTATVPAKATPVAAPSGRPVTLNISGEASTEDYDFTTDHHRNIKIYTAKGSSMFNKIFKDEIVIWTTND…
TP01_1218	hypothetical protein	1	1	1	o	165	0	0	0	0	0	0	0	0	0	0	0	1	FAINT-1 (24..102);	MQVVATLIISVLFYGCKANKMAETLDIGKTLDDEMFKSEDLKEDGVSFQRITAKEGYLISKVIQNYNFIWQRLSYKQECKHVDLYKRNDRPFLIAILVVKPNEESNFYFMNTISTWASISYKEFLSSKSRDPNFSGPVPDEKKKGSFTTMATFYAFLIMSICSLN
TP02_0956	hypothetical protein	1	1	1	o	514	0	0	0	0	0	0	0	0	0	0	0	1	FAINT-1 (400..473);	MDICILFRFIIISFLIQFVRCADKPGGYGDPDTEGEEDDDNNFDVRVKELEDLLEEQDNFDSIQSNLESIIEDDDQQGGASQQTSFQPTPQSTTASTPTEYGPQPIPAQHYVPRPQIYPQYPPVGIPPIPQQYPGVYYYRPGLPGQVIPPPILPPVAYPQVVEPQRGTIPRPPIGYFTGYHPISHPYLQPRYPGPTAPQPQVYQPRQQRYPGPTGPQPQVYQPRQPRYPGPTGPQPQVYQPRQPRHPQFPVPRAQFRPQYPGFPRYQPPGQTGEDETQGDKMLKKDAHELIIPELPETYFYGLDDRDNFIIMNRDHFEVISQTEETIEMKVLVNLIEIVYRGKSIWKCKSGDEAPTLMIFNRKYAVLYIHNERQIVSYVFLGRKWTRKEFDIPQDFLLF…
TP02_0939	hypothetical protein	1	1	1	o	352	0	0	0	0	0	0	0	0	0	0	0	3	FAINT-1 (45..122); FAINT-2 (143..222); FAINT-3 (246..327);	MNYVLKLLFLAGLYIFVYINASEDIETLVSTHGDSESPTHYSEITLDASCGSSNEYLVVEDKKYGGQNFRTYTTTHSNIITTVNYKKFVVWKAEDGEHSKFVRIRKKSGKDRILVIETVRNGSNTTKTFTKTRGIYHELGTVALNINDKNKPDYTFTSTVKDNNGENTYTPKDNKKIGLVFLKSCCSSAQLFWKATGNWYCTKVTTTIQSGNLVKITLDTTDGSNTSEVVLIDQGGGIWVPDKTVYLDVKTKEDAPNCNYTSSITNNNGTYTYEPEEGFSIIKVSHGSGSDDLIWESSSDLFCIKVTGTVESDKTTKLNLVLKNSSNKEISKVFYPYGSSWIEGNAENNKDL
TP02_0890	hypothetical protein	0	0	0	o	263	0	0	0	0	0	0	0	0	0	0	0	1	FAINT-1 (165..246);	MNFLTSGIILYSFYQCICMDPDDDYESRVINEEEHSEPPPPYEPTPQGFDPPPYEDSFQFFHPNTPNPQHHDPPPPYTPGPQSYSLLPTYEESQESSPPSYFSNIPGSSGYSGYASGGTSDHYSPSSYGESETGYSQGASGYTPSQPTTVQHLSDQFRSVDGTQLVDLETKSKCSSSDTLFSSYLVEVHGMIHKYTPKQGFGYKKITHNGDIVWETKDDIYATKVLVVGVGFSGKKITIEFINGTSITLKRKGSDKQWKPTRS
TP02_0878	hypothetical protein	1	1	1	o	397	0	0	0	0	0	0	0	0	0	0	0	1	FAINT-1 (175..254);	MRRFSISKLILLSLIITHVCGAENTVDSEVSAHTQGQTSDQTGSGTELTTENPGEGATQNSDTTADTPEDTQKSEDSEQPENTVEDSEQQETTVEDSHEQETTVEHSEQQETTVEHSEQQETTVEHSEQPETTVEDSEQQQEPSLTIAEDQKSQFHDSSVEQTTVTYPTNLKRVKLDLDIEEDSADFYYTKDEPWSTYTPISGKIFNKVIFSVPYVSPVVIWKPATLNEFATKVKVFRTGSIILFVDISLCNGGRKVFRRYLTESKWLDVTFPPDVKLFTHRSVVLDPSNYTLKAHFDYETIYTFTLKEGAKCSKIKYEGETIWKYGRTYTSSDGNNVTCSLYPTCITYTVNIFLGKFNLRHYEVHTFRVSFSDGSFVNCSLGDKGWEHFYHPKLTH
TP02_0876	hypothetical protein	1	1	1	o	2356	0	0	0	0	0	0	0	0	0	0	0	17	FAINT-1 (112..183); FAINT-2 (207..282); FAINT-3 (371..444); FAINT-4 (467..551); FAINT-5 (650..723); FAINT-6 (747..825); FAINT-7 (986..1064); FAINT-8 (1082..1156); FAINT-9 (1183..1264); FAINT-10 (1297..1368); FAINT-11 (1394..1472); FAINT-12 (1506..1579); FAINT-13 (1602..1680); FAINT-14 (1879..1953); FAINT-15 (1977..2055); FAINT-16 (2177..2247); FAINT-17 (2272..2353);	MKKWIITVNLLFYITLLAQWKAVESAQAPSSGSGPPKGGGSTPNQSSTPKSQPQTPASQSQSQSNPPKATSTSLTQGTQPSQATPSQSNSQPAKNASQQQSSASATNTKSVSLDIDKKQSTAEFEYSKKSDYHTYTPKSGSVIGNVTHGTTDIWKSKDGVFGTLVKRKKDELFVILLKNNDFVLFKSSDKGKTWADITKERHNVTELKFYGDNDTELKSTAYLVTVFEFSYRVTFKDQNSCKKIKYGNNEIWKYTNEACKHFELGLVSNNFFVFKNENTFKNINYKGTIIPRKAQATATTQPKEAPTTPPATTPGTTPPAATVSRTATATQAQPAPTPKAPETSATTTPQTQAEGTPAETPVSTTSGTPVTIDIAKTQSTPEFEYDKEDDCHTYTPKDN…
TP02_0857	hypothetical protein	1	1	1	o	242	0	0	0	0	0	0	0	0	0	0	0	1	FAINT-1 (95..170);	MKIVIIFIAVLLCPYKPAHGAGGVNSSQSSGGNSLRNPGGAQTTNSGASSGTTTPKAQATGGSNPGAATTTQSSTSRSGTTTTAKSGGSSANKITLDIKKTNGTKDYECRNYGDSIVFTPKPGHGFSKIVKGSKNIWTAQDGEYATRVVLKGKGSPKKEVSICLNTDTVIKLRRDGKNKPWIDINSQNNDTNPNANTGSATVDPSNASATGGLPSTGHTVHSSATRAQENSSGRTPEDSSRR
TP02_0856	hypothetical protein, conserved	1	1	1	o	454	0	0	0	0	0	0	0	0	0	0	0	4	FAINT-1 (38..112); FAINT-2 (146..224); FAINT-3 (235..309); FAINT-4 (335..413);	MKFEILIFIAILISCHYKSAHGADPSGSPQSTGGTAATLDIKKSSSTNELDYSKDGDYRTYSAKDTHTFCKIVKGNNDIWTVSGNDDAVKVVLKGSGKNMKQLLILLKSGKFVFLYKCGKSGTFNCGSKKPCWNDITSTKPDITKLKFYGENNTEITSSGYKVSIVNLSYIYEFNNGVKCLTVRLADKDIWKSVDDANYKEIKAFSIDLSNTKFTITNSKDETREVTGPEGTGLTLDITKNMSTQEFKYSEYGKSRSFAAKDNRVFSKIVGKNGTEVWKSKDNDDAVKVVLKGKGDSKKHLALLLKSCKLIVLYRENKNSPWTDVTSQKHDVSNLKFLDDNDKELSASDYKIDIGFTFSYLVILNGVKCKKIKLGEADVWKSTDDKKFEKLKSFTLDLE…
TP02_0818	hypothetical protein	1	1	1	o	600	0	0	0	0	0	0	0	0	0	0	0	3	FAINT-1 (121..199); FAINT-2 (361..436); FAINT-3 (476..553);	MRTLSVSKWILLSLLISRLCGAITKGDSEGPATGECKQPEKPDLGLDSTSGNPVEGVVQTSDDTTIDNSQDTRKSEHSKDQHSSGDHPEDNEKEYEQLSQSVEPTELTDLFSERIFFKAVKLDLDIERDTADFYYKKAKGQSSYTPKLGRVFDKVVVSVPYVSPVVIWESKTLAECASQVSVFSLKNLLLVSVNIFMLDGSKKVFRRYLTESKWKDVTFPENVQLLTTDKDGKEVELDPSNYILNPHCLYEYSYTFNLSPYSKCTEIRHKNNTVWKYGEKYISSDGNYVTTSFYPTSISYILRFTFDEYYRVEKELHDFRISFSDGSYLDSSLENKEWKQIYYIWTPMTLPFPLNAGTAIPLDVTFGESTDQFDYEYYFCSNTGYSDFTIFTAKFDYKF…
TP02_0802	hypothetical protein	0	0	0	o	1773	0	0	0	0	0	0	0	0	0	0	0	14	FAINT-1 (91..159); FAINT-2 (183..265); FAINT-3 (321..401); FAINT-4 (418..496); FAINT-5 (514..588); FAINT-6 (615..696); FAINT-7 (890..963); FAINT-8 (986..1064); FAINT-9 (1101..1175); FAINT-10 (1199..1277); FAINT-11 (1363..1437); FAINT-12 (1461..1539); FAINT-13 (1596..1665); FAINT-14 (1688..1770);	MNSPNQSSTPKSQPQTQANQSQSQSNPPKATSTSPTPGTQPSQATPSQSNSQPAKTASQQQSSASATNVTSSVTGQASGTPVSSGSTKQVTLDIENKLSTTEVDYAKNGKYPTYTAKSGCGFNKIVKKTEVIWESKDVCGTIVATKGNDNVAIFLETGGCIVLKKSSGKWNDISSQKHDITRLKFYGENDNEITSSNYKVKVLGYSSSFAFIYEFSEVKCLKIKFGDNDLWKHTDDDEYKDITMFQFDPIKNELYVAKNKNKYKKIDYKGPLAPPASQPGATTAGTTQAQPKGATTTPQAQAPATPAVEAPKVAPSSRPVTLNISGKASTEDYDFTTDHNRNIKIYTAKGSSMFNKVVKDDTVIWTTNDSTKYVTKVFTDGIGACASTKNVTIYLFNGH…
TP02_0778	hypothetical protein	0	0	0	o	317	0	0	0	0	0	0	0	0	0	0	0	2	FAINT-1 (61..139); FAINT-2 (156..230);	MFNKVVKGDTDIWETNDPTKYASKVFTDTKGENVSIYQMDGDIIHYGKSGAGWVKTSHKVTLDISKTSSTIEFDFHHDGERRTFTPKPGYFFSRVIISDILQCEFWEPKDPSVSINKVVIFGVESTIRNVSIFLSNNTVEHFHKEYDEWVAETAMILNIDINHDNDLFDYRSTRGFGHFNPKANLTVEKIVKKTLEIWKADPEDHGLKVVLMGAGKEEKHISILLESGEFVLLQKTGKGQPWGNITKNKHNFSGVKMFALEEGKSNYHELTREDYDPIVFECRYGYEFRNDVRCVRIINTFLSSLFKSQLITTKYYQ
TP02_0763	hypothetical protein	1	1	1	o	881	0	0	0	0	0	0	0	0	0	0	0	4	FAINT-1 (23..103); FAINT-2 (160..234); FAINT-3 (417..492); FAINT-4 (678..816);	MAFLRKLLLFLAFASYVQGSEVELDLSSASTDNFDVVTFEAGPASVTRFTPKLGVYVNRVTDSPDSVWSPLSKDFSMKSFEIHQRSGHNSIGHLALLEKSTPSPSDSKKEETLNQNTTESLPEKVVFSNLYFTKRDKGWYPLTKYHFDVLKDEMESLESTLDLHNFSDSLFSVSHLDDRVTRELLLARRLSRVTRVNHNGDLVWSSGGTELFKSAALSYNTMNKLVLVKMTLTTPNMTYNPLDEKSTRYYVDRTLYFYRNKSFAWETVNPTFYEEQIDRLRNEFAEFSRRFPKLTLDLLHLVNGSVSETPIYYNFKFEKKEYRGMNVMMLSPLGDALLTVVKSGDSLLWVSENKKSHCRDVRLYRLSGGSTIVDLCLASSSSDACQYKFFGFEGGEWRA…
TP02_0761	hypothetical protein	0	0	0	o	1520	0	0	0	0	0	0	0	0	0	0	0	1	FAINT-1 (1142..1218);	MPAKDPVKLHVWFTENNFDKYVSFSRSLGKWTHTTLVFNDLVSVKLKFVTAQLRSDNVVFTGTPVPSLAEDRSSSKSKKILFESVSVNKHFFVDQPEKDHYFYLPLDNFKLSNVSYGKHCFFKNADPQTDAANTKKVLGVYLTVENNKTNFYGKVSRLTVLFEDLMANVHSHAWVRDPTNKWSRVSLTDKEVSALKDLLKETKSNLSKRGKLDTTVKFFSNFLSQTEKEQGARTGLKLSGRVLVPDTSPVFFNYDLLTDEMDIYVSSHKTLFYSSVKDDTFNSFKLLVVKEGYEATVLKTSDRVLYSASTDEKRRNKVYGDRIVAVYMTPATKPDSLCLYLSDRLGVKKLVSFRKQLDQSKGSDEWFESPLSSSYANLLKFKFDQAVSHSTSLRLECYD…
TP02_0704	hypothetical protein	1	1	1	o	350	0	0	0	0	0	0	0	0	0	0	0	3	FAINT-1 (22..93); FAINT-2 (139..216); FAINT-3 (256..324);	MIVQVIYVLSFYLCLCHSDSIVLDISKDVDFDRFHIEKKSNSKVTTHKYYSKDDFKIAKVVDGECVIWDGGVKGEVCVSVTEHLIDNSSLNLHIKVLGLNKENSDFYYEKRGKTWAQTDLKKSESYYHLNQFLEVKLVKFDLNSKPDRELFKVERTNKNGIIKRVLSPKIGVKVTSVENKNEKFWEKNENTSFFQISISYIGNEAILAELILQKNKGLEYRYFENKNEHWVEIPPKSYVEKSKGNDLHFPHYDINNLDLTKFSVKEYEVLGINTIVYTPIRGTTILNIVEGNIPIWATKGGNCVDKIWLYSRGGKYLTTILRVIDSNERQRLINYKRLDGEWKLVVSEEL
TP02_0691	hypothetical protein	0	0	0	o	590	0	0	0	0	0	0	0	0	0	0	0	5	FAINT-1 (80..173); FAINT-2 (191..265); FAINT-3 (291..369); FAINT-4 (415..488); FAINT-5 (511..585);	MFYQIIKTSGNCCGSACCGSETVIWETKDHTKYASKVFTDGIGACTSASNVSVYLMNGDILHFNKAGCNKPWLPASNKIRLDLGKTSSTIFYDFHHDGEKRTFTAKPGYMFKTVILKSSWRWTVCWSSCCKCGCLADKVFWEAQKDDECSTKVEVYGVESNIRNINIFLNNNEVRHFHKVKRKWLSSTAIVMDIGINQDNNLFEYRSTRGFGHFNPRANLSITNIVKKELKIWSAKDRDYGLKVVLMGAGKDEKHISILLQSGGFVLLQKTGVGKPWQDITQNKHNFSGVKLYSLEEGTSQYTELTRNDYDPVVFESRFGYEFNDGVRCVRVTLMDVLVWTHTDDTEFGYPKGLYLDLLKNRFMVTSPKDQTRELDVKIDVSKAKVAPVKVTPVVTPEI…
TP02_0637	hypothetical protein	1	1	1	o	537	0	0	0	0	0	0	0	0	0	0	0	4	FAINT-1 (69..137); FAINT-2 (173..246); FAINT-3 (292..377); FAINT-4 (405..484);	MKIFWFPEYFSLWIVITLVCGAPNDIESNGTQDSRPEVSNHEENTSVSQDQILQEPEISPGSVPSKLVTVDLDITKSTDDFEFIRTGYYSTYTPKFNNLFNKIVMSVPFASPVVIWEANDVKEYANEVYCIRIGGLALLYFLTVHMINGDTKWFKKNIFGTGWKIGTIPFEIELYTDDGDGNKVEMDPRVKLYYYYSFGPDSKCSELKHKGFTVWKHQGNGPYPKSILYMNTRLLSISLTNFKTAITYKIWFTDDSCVRYILENNAWKQIECEQQSASPSVQEALVSDKLVSLDIESNEETDSFQYEFCYFCDSRYGRFRIYTSKKGFKFSSVKEHDSVIWDNSEDPSELSNMVVTQSVGRDKLTSKQVIVHTNKDNKLFYRENEGDLWSHGNCIFVTN…
TP02_0622	hypothetical protein	0	0	0	o	731	0	0	0	1	0	0	0	0	0	0	0	0	TSP_1-1 (461..510);	MCQMLCLNYVRSCTSRYDLVPREHFLMCLAKMFSRNDINICKFLPVIIVKYADLFAEYILESVEINNYEWTELRYKEEIENPIVIISPLNTVHNIIVLVNNITSAAASLILHCVAESNRRIKLLADVLIISIGNHSTELGKQIVVGLIKISTDETVKLPLDPADDWVIVLKSQTDVIVTTILHDDNSVKLESRGRVSRVKLGYLAISKVRTDSTLLYENEVKYKQTNVRDVKLTVYSVPFVTPVHKITDPTVHNVTLNGFEGASVLNRESMLELIPHYDVLMRFKVSDAAVTLNIITLESSVIVWIKRICKYVRRVNLISKRNCYHQCVNSSYLRECLQGDTSHFFSCYRTKSENCEILNLVSLAHLVLQYRNDILTHYFITNTINNNNTINNINTINN…
TP02_0615	hypothetical protein	0	0	0	i214-236o246-268i559-581o601-623i636-658o668-690i697-719o1102-1119i	1138	0	0	0	1	0	0	0	0	0	0	0	0	zf-C3HC4-1 (172..212); TSP_1-1 (848..901);	MRIHEELSRYHNVIQSQLRVKFTTLTPLQNSPTFNSFQHINTDNGVNVHGVNPVNGVNIARVNGVNPVNSVNNVNSVRDVRNVTPRNSIGNDYIFVTNGRDNSRVNSFDTRSFSRINSDSHLNLNQISTIPTQSITLVEPVELQLPPEIIESFPVNSFTSDPLELDESLRSCSVCLEEYQQGTEIRRLPCTHSFHKNCIDTWLRKSTICPICKFNYIYSIMCLGLWLVNQVYYTFRVTYLLIMDYLLFLRGFKWYWCCVFLWVLGVTGNSQHNHNNWEKMNFIIFLLFINVFIKVSRGNNLLTQDIPGTSKLTNLHTDVDNNCSGITGVTKYHDEFCTVECVKIFKKCASEANVIKCVSNLKLYDKSANLFFKRCKFTPNLQAKIDNFENIITNKCFIT…
TP02_0608	hypothetical protein	0	0	0	o	354	0	0	0	0	0	0	0	0	0	0	0	2	FAINT-1 (89..169); FAINT-2 (187..261);	MSPIITVDHNRNIKIYTAKGSSMFNQIIKSGGCCESGGVIWTTNDITKYATKVFTSMSGYTVSVHQINGEILHYGSHDFGAPWERVSNKIPLHIDNTSSKISFDYVHDGERRIFTAKPGFLFIKVLMLGTFSDHVFWEAKTDQECSSKVVVYGVESSIKNINIFQNNNQVKHFHKVKRDWITTTPFVLDIDINKNNDLFDYRSTRGFGHFNPKANLTITRIVKKELKIWSAKDNDYGLKVVLMGSRKDVKHISILLESGRFVLLSKSGKGDPWEDITQNKHNFSGVKLFSLDEGTSKYHQLTREDYEPIVFECRYGYKLKDSVKCVMITNGNMLLWNHTEDHEFGYPRGMPGSS
TP02_0578	hypothetical protein	0	0	0	o	434	0	0	0	0	0	0	0	0	0	0	0	1	FAINT-1 (130..195);	MVNNGFPNPCLKYSHLINPVALEVTCKSSNKYFTYHEKDDGGYYSRNDFFACNKVLIANRVLWQTDNEEDYIGQVHIYTKNNNIHSITLCFLNGDIKHLSKFENNYIAKNKISLTIKTDLENSGVYQKYTININTVGSMKFINYKTNSVYLFKRIYESGELIWNSKSYSESGKFVSVCVLDHEKYMAILLTNYNYLLFHYDNGWKNITAEMLNLSNFMLIFNINSGFKKFKNVKIDYETDLTNLEYSLLFKFEPEFDQILDLSKPKCLTYNLLTNEFFLLLCNGNKIPIDTNKAMIKIPINAVNYHLFPSKSFSEFTFKTASSGISITNSVNSKDSGITSINSVNSTSSGITSINSLNSRDNGITSINSLNSTGSGITSINSVNATDGSDGDKNCVSED…
TP02_0567	hypothetical protein	0	0	0	i126-148o290-309i316-338o348-370i	463	0	0	0	0	0	0	1	0	0	0	0	0	Rhomboid-1 (250..376);	MRNLNFANKNSKIPIKLFDHNSDPNNSDPNNTSTNKMNKVNTVNRVNTVNTINTMNKVNTVNRVRTVNSVNTLNSVNSVNKMNLSKVDGMGIRRGMSNNCGVWKGKSKFCNQLLKLKDPKRRDNPLGGRLLVLIFTTTAILFTFFAQMVYNKTTFGGRCVSRVLYKQEPGQRHMFIPIGHGACEFNLLANAANRVFMGPSEADSGWPITNVTNVTNVEKKTKWYFPFETDSNTFHINSIFSFGGLETNYIRNYKEYFRIIWSTFMHKGVAHLSINLLSQIQILWIIEPDWGFVRTFLLYFISALGSSITSASLDPCYITVGSSGALYGLYGGLLPYIIEYWVTLPYPIFLIIFLVISIGGCVYGLLWGFATIRSISIFDACTIYETVMLTKPFSLMITR…
TP02_0562	hypothetical protein	0	0	0	i287-309o411-433i445-467o471-493i498-520o530-548i624-646o	697	0	0	0	0	0	0	1	0	0	0	0	0	Rhomboid-1 (405..548);	MAEELETLVITEESKEKLENEPKQDKPLKKKKKLKNTKLKPTNYNNSVNNNVNNNVNNNVNNSVESLENSPVSTVTDGQNVEKPDEKVKKKKQARLVKKTPNPLPITNNTSDNNDNLVDKGRTVVGREKVAKLKKKFEKPQSTYNKVLHLFKHNSNNPTDNTNTSSSSNLQQQKVPQTEENTTSEPDKSEPQNPSHEQILQQQNGLQQQKLQEQRLHKQDGLHRQKLEQEVVDSDLDVVVTNVTTGEKLNTVKMPVSGTKVRGVKKIKRASEKIPQILLNKSRNETGVVFGGYPVLTLTSSVILFVFLAQLVLNKISFNGRCVSKVLYPVLNGGKGYHTMFGYGACEYNLQQKAEEIGFVGATATDKGWPASLVSDENVVESGSTFDSPNYRGFTLFGG…
TP02_0527	hypothetical protein	0	0	0	o	549	0	0	0	0	0	0	0	0	0	0	0	1	FAINT-1 (382..455);	MEIIHVDETDLQKFRNSKNPKIRSCNKRLVNEATRRKLEKLKDDSNVTSKIPASVLDRLISALGGGTSERSVISEANESSRDSGNVKLINVDFSQREPSDKINVMSDYHYNSIEAKTGFGIMHVFDNLECIWNECDPKNYATHVLKYKNAEEFFITILRRNSSLIHLKSSNLEPRFRLVEEECFSFNHLKVIKVNGKMAKYNELIKEFEGRYLKIWFPFLADKVIYKGEIIFKDDEKLLVSLSIDLLTGNIEAHSYKPSGNPDPIELVFKCDKSTVENLKVDDSTVENLESEGHYQELSIVDGLCNLQSCLSHYYNKSNCNQTEQDYYKRTEKEFFDLIATFMAKLEELLVPGQPCQALIKLMNRKLMEELISNNTGVEFMELDIGRRKYDDCIIDLYP…
TP02_0309	hypothetical protein	0	0	0	o	625	0	0	0	0	0	0	0	0	0	0	0	1	FAINT-1 (30..103);	MSKNNYNLSKLTFYDKKKILDPPDVSDIIVLDINNEDKSDKYSYFSRNDYKEYAICTGNYINKLKQGDCVIWESCNKNDCSHLVLFYDGDDKYIVIVPYEGNLILLHKSSDGSWINIKTKVDLNKLEMFQKDGLTLFIGFFHFDLQIPIHGHPYSLCFNLLDGTISIHLTDESILTFQNIKTELPEITNFPNSDRNDPYNSSHFKPNHLDVYEWEELYERLIRYGFKRKDICSFFKNFHDQSIDIESDHAIIDANLIMSTDKYVTYCSPSKKSFHCRQGYYFGKIINRSLFCVTSDLPEYDYIKITIRNLGYLSTENSDLEYNYKYTDFTCSIKPDITRLKFYNMKDIEITSDGFDVTHDDFFYAIRFKTELYRVVYDGKEYWNYNSDKSNGFPNKIYF…
TP02_0274	hypothetical protein	0	0	0	o	672	0	0	0	0	0	0	0	0	0	0	0	1	FAINT-1 (30..103);	MSKINYNLSKLTLYDKKKILDPPDVSDIIVLDINNEDKSDKYSYFSRNDYKEYALCTGNYVNKIQQGDFVIWESCNKNDCSHLVLFYDGDDKYIVIVPYEGNLILLHKSSDGSWINIKTKVDLNKLQMFQKNGNDLCIGMFYYDLQLFNLKIVFEIRCEMIVYQRRLIYNHCNKPIHGHPYSLTFNLKDGTISIHLTDESILTFQNLKTELPEITNFRISDKNDDCYKPSHFNVNHGVEVYKDEQLHKQLCLYGFKKHICSAYKNYYDKSVDTEAESVIVDGNLIMSTDKYVTYCSQSVRGFEAKQGYYIGKILNRSPRYGNLDLPQYIYNKKTIRNSRYLSTENRDLEYNYKYCIDYFGSIRPDITRLKFYNMEDIEITSDGFDVTHDDFFYAIRFKT…
TP02_0214	hypothetical protein	1	0	1	o	262	0	0	0	0	0	0	0	0	0	0	0	1	FAINT-1 (27..105);	MMNFKTYVFILIFNIVLFSKFVKSYQVFDIENPDQNLVFSTSDSGDGPVLARTFSLKSESNVVKVKYGNENIWTSGVFGEKVVSIQIIKAYGLNKLLTIDTLNNGLLVTYYFRWLQYSWRSITNRGYLSIRASIRVDRVLNIKPPFDTQTFEIHHNQVYGMESTTIVTKDEYEVRKVNDGDNTVWTGNINLKCRGAIIHGPIQAPKLMQLHLIRLENEHTSIYLYNTEGGWVAVLRPMFYNILARLDAEEEQRRRDQSAQNQ
TP02_0213	hypothetical protein	1	1	1	o	364	0	0	0	0	0	0	0	0	0	0	0	1	FAINT-1 (143..216);	MLTIYKHLIFIILICFNKFVFSADNAINLKDLDNDPGLVNTSGKKGPVQTVKAIPVSRNKYKTVKDGDKIIYQCSGDSEGIDSVSVTQFYDKFRLMYISLTTADYYVTESLFFVQCMSDWHLIDQDIHDILSDACLNERNLEIVDFDNDGSYIVDEHNLHGLKGTGFIPKDEVQVVGVFHKGKPIWTAKDQSNKCTSVIVHGELQLTTLVNVNVIFQTDEELSSDGEEQQQPYQSESEKGQEPEQKQPDLPKLLEKLEVQKNEKLEELKKKLKQESKTLEPGQDLCLMSYPTILRSIFDDEENEEQKSQEATSTGLKETELENQLFYEYIDEKWTKVSKSKFYSRLNELDTEMMAQSKEEEATE
TP02_0212	hypothetical protein	1	0	1	o	249	0	0	0	0	0	0	0	0	0	0	0	1	FAINT-1 (27..101);	MNILNTNIIILSFAIIYLNKFVTSNEIFDIKNPGIPAVTNHRGLSYREELYIPLQTARITKVTIGSKDVFTCGEEQNVENLIVIFHDDVERLVHLLIRNPQGYTNLFLENINGAWSQIEETDYENMKALLRKNLKLDIAEEFDNNTYDIVRHDLYGLPSYIISSKYECDLVGIYDNGRPIWEQNNQNHKAAFVIVHGELINVLVKGQGESYNRYYTKVDSDWKEIPKAHFYLTLNTLDLEILINEVQIE
TP02_0210	hypothetical protein	1	1	1	o	261	0	0	0	0	0	0	0	0	0	0	0	1	FAINT-1 (30..106);	MRTLLFVLTSTLLIIFFGLNTHVRSNPEMTLNISSNGDGEFSLVKQKHLGIMIYTYGATLGQNVSRVIDGGYPIWNSNGGPNRVKNVVVYSYGSKHMLCYIIFFPSNDLTKFYKKKMNTWEELTPKEFEESLHKMKVERHLDVTGPFDESVFIIESKPSFGLPQVILTPLGDFRIVRIFEENSILLEDYDGAKRCTQVIINGPPGDPKLVQITVSIDSLVYQRYFVKSEQGWERVTIQEYRRTFLKIDREYIDKEKIESND
TP02_0038	hypothetical protein	0	0	0	o	547	0	0	0	0	0	0	0	0	0	0	0	1	FAINT-1 (369..440);	MEAGPLNVVTQGSESSLNVAGRGKFFENYIRNLKTLIEQSPLYQSMNENDTDINVVIERHIKTAKIESMKMSKKIPVRSDGIIDNVPDRPAPITHMGPSGNTSVSKKEEKLRLIPVDIHQKVSSEGVEVVFGFDYKYLEANKDFGIVTLRDLKKTLWIGNRSTYSTQILLYSNGTIGLLVLMLNEKSLKFLERNWYWGWKCIPERFNFKYLDVVDDKWRTFSSFECETELYEHFLNACYSFFPKKVGYQGNTVYEESDNGVMLFSLGNDLLTGNIQTHLFQHTSISIPLESGFGYDLTQEQKEGEAPVTFLGSFSIDFHKVQHKSIDDPKFVSDQQSYFRNLISYENEVNCSSQKEQNTTEELITNYVSLDFDLLLPRYIEAKNKNFRSYKCPPDELFH…
TP02_0032	hypothetical protein	0	0	0	o	645	0	0	0	0	0	0	0	0	0	0	0	1	FAINT-1 (22..99);	MTLRDIYGAYLRSNSIKLSPVRININKIKTTEKYITELKLAEINFNSNSGYGFRKVVKGFRTLWKAKGHREYATQIIAKSDENLKKLKEVTLNLSNGDIVKLSKQGRKWIQNNKITLDITQGESLYNSKYKIKMSTTMRKCHKKGTKEIESKKVLIKEFICEDDYAFDKIIETLGPELNQNVIWKKTERSVCAVKVSLALCSTDEKFMSLESRSGRYELFYWTEDTGNWERLTKSKLNLRNFKFGYDKENVLKFVEYSKITCKEKVERFSYMMYIDFPKSFEPKKEYSVAKQLEYNILENTIILTYKNNKTVVQDLKNEKINLMIKNDEPVVEPVDEPKVEPEPPSNDKTSIENEKEKENLATKFSKLYDSNNNNNFHSISTLNNLNSLTGSIMNEVSS…
TP02_0031	hypothetical protein	0	0	0	o	287	0	0	0	0	0	0	0	0	0	0	0	1	FAINT-1 (23..106);	MYLKNGFPSSSKLMNEPIFKKIILDFNEEATINNYVKCKNNSNSVHFKSRFGTRIIKIIDSSHVLNGKPWVVWESENVDELVKDASYYINNFGEKYVALLFENNNYAFLQYSECQLFVKNNTQKRKNLNIYKFYDIHDSNYKRLEDLIGLYLIGLKGFKYSVEFHFSKHCKKIFGKNLPVNLNYNIFKDELYVKFINGRIEFLNVNNKHIKLFNKKEKIGSLNVVYPLNELSGYTNTTNVYHSTIAPINTSSKVSGSNVNITRNIHVMKTLDLAQLLTQVRVCPIKN
TP02_0030	hypothetical protein	0	0	0	o	365	0	0	0	0	0	0	0	0	0	0	0	1	FAINT-1 (186..250);	MYKGHLGIKKLIFKTDKWSEYSKQVSLCSVDGDKYLSILHNNYNYSLLKYIKETREWLSITESRMNLSNLKFYNGDKYLSIGDLKIKYKIFLYEMNYCVIFRNKDRDPEFIDYFLYDLIKDSLEIVYISGISVTQDPTNNIIKLHNNTDTNTNFIDNVDNSVKNSIVTGNADDEIDNGNKLDNGIILNINGNMNKKYIEYICTRNNKFKQISFDNYTVWSASDTKEYVEKVSYYSGIDKYLMIFLHNNKHLLYYRQGNLENWIDITYKRVDLKKIHLINEDKKRLTNKDYDCWMRNFLCEIRPKKKVEEILINKLNLLYLNGYYDEIIDRIAIDFIYDELIIVFKNAKIIAFNISNLKVKLIQHD
TP02_0019	hypothetical protein	1	1	1	o	1790	0	0	0	0	0	0	0	0	0	0	0	9	FAINT-1 (26..103); FAINT-2 (264..337); FAINT-3 (478..552); FAINT-4 (596..674); FAINT-5 (713..789); FAINT-6 (847..924); FAINT-7 (970..1045); FAINT-8 (1213..1291); FAINT-9 (1679..1755);	MDLLTLLFLSLGLSCHCIIYSRSCSLLNFSNINTTEITVRDSNHTRYQEHEYTPKSGVLIFKVTDGFGVVWEDKQKLTNCIGATTLTKNHLIQLIHLRIKRSSKIVEDKFYKRLESKFVNISDKEYGILKLDTDQLTDNSIYFDINSKEIDEHLFKNTIRPFDGVPTLLLQPLPSYRLVAIYDDFRTVWSKKSTQVFVEKLIAYYFFTKYYLVMLNVNVKEESKYLCFMFKDGNWLEVEYYTFMNKFLRLKSHIPITGHLSFDILNLPDDQEYSIEKDEKYSIELATYYPRRGFVLNSVLKGEHIIWESATERCVSIRLVKKKGTVYGINLSLNDDRENHTTLNFIFDDYVFKNVTDEEFKEFGKKLVDPSDYQKYREEHAKNEPPKTREESEVIVEEP…
TP02_0018	hypothetical protein	1	1	1	o	552	0	0	0	0	0	0	0	0	0	0	0	2	FAINT-1 (46..115); FAINT-2 (464..543);	MSIFLLIYLLIWNLNGVKCAGEDTRTVTGQPSCGEDQTKTQITLVELDIKTKNNTTEYSYSKENNEGTFVTKADCGFKKIKLGKTVIWESSDPKKYAYKVVIDGLGFLSSTKNIFIYLDGCVMHFKKSSQNDSWEEQGTTQQESTNKQTTTPRTTPPTAASTTPTTPATTTPPTTAATTSPVTTTTPTTTAVTPTPVTPTTTAATTGTTPVTQPSTTPVTTAAAPEAKPIIPPTSEVSGGAVTPPTTAAPAATTPTTAVTPAEATPEQAKVPETKSTTPATPSVTQATVTPTQAQATTPVTTTQPSSTQPKAPESTTTTPVTVGPASSLITTESESGENFLYASFYDSDVKLYSQDKSDPNKFVELDANKYELDKSNQYIHKYTFNNEGKCVKFTLKNH…
TP02_0012	hypothetical protein	1	1	1	o	791	0	0	0	0	0	0	0	0	0	0	0	4	FAINT-1 (91..164); FAINT-2 (188..262); FAINT-3 (287..361); FAINT-4 (501..567);	MKRIKLESILIIILIQCINCADKPSDSEDFADISDAQTGSVLDPTTGDETGDEEDNFDVTETTGEKECKSEEPEQERTDELSINLEDEKYILDITKKKSKYYNFFKKKEQIYTTKEDSKFLVIKSGNSVIWKSENPEVYGEKVSIKIINKDIKTMKIVMNDGSKMEFFKVEVLHPWEKITANGNEQYILDIENKKGNDDYDVVKEKQICKYTVKEHYKFICVKCSGKVIWTTHNPNVFGTEVIVEGSGLGKTTIKICLNTGIKIIFEKLFMFIPWKDISTSIVNDFELDIENIKESEYYDVVGDRKKCKYRARKNYKFTIVKSDDVVIWATRDPEIYGIEVIKKGTSSQKQNITIHLNDGNSLKFYKSLDYEIWENCTAGDKNEIRIYAESDEENGIID…
TP02_0005	hypothetical protein	1	1	1	o	570	0	0	0	0	0	0	0	0	0	0	0	1	FAINT-1 (470..545);	MNKHIVYNFVLIFIIIQCVESQDNNPDQPADDEEDEDNFDVLDLEQIIQQRLSRFDDPQYQPQYQQLQESQYPTQPETQPQHYDYYQPELQGYHSELSYYQPQHQYYPGYQPESQGYQPEYQYYQPQPYGQYQPYEIQIQTQEPIPYYVPPQQPGQYYIPPVTQPTQQPSYQNYYPGYPPHQPSYQHQHYEPPVTQPAQQQQYYQPSQPTQTQPQLPQPQYEYYEPSHPSHTTQPQHQYYEPPQTYQPQQYYQHTTAPQTSQQQPIYQYYEPPSTQPQTQPQPQPQTQTEVTQPPQTQTQTVEDDDNFYVTEHDQVQQPQPQKKPTKRKKPITTQQIQPPSGDEDEEDDDEQPIKLKKPRYIKITKHIKFYKRNYLGMLVPMSGEDYVVKHNDRDKAKY…
TP02_0002	hypothetical telomeric SfiI fragment 1 protein 2	1	1	1	o	707	0	0	0	0	0	0	0	0	0	0	0	6	FAINT-1 (95..168); FAINT-2 (193..271); FAINT-3 (308..378); FAINT-4 (401..480); FAINT-5 (492..566); FAINT-6 (595..673);	MKKCIIYIELFFYVTLFHLWKGVESHPSSSSKSVSPLSSQIPTDKSSKSESQNGSIFDSLESQSITTSLTSQPETTLDTKLPVTSPVIPAPKSITLDIDTTESTSEFDFAEIGNINTFTPKDGHVFNKVTQGTNVIWESDGKSGTIVRTKLFSNNEKYLLIILINSLFSLFHQSDENQPWTNATGDRYDVTKFKFLGEDENDIKSNNYTVSILELFYSFKFKTGSMCTMIKYDNDVVWKSTDTKKFSNITTFYFGLVSNRFFVKNSYGELKRIDFKPVIKELAIPITKQTPTPKSDPNLNITPFNNVTVDIENTNGTSEFEYSKDGNCCIYSTKTGYSFGKVAQGETVIWESKDNVLGTLIRTWNDDFLAILLSNNLFKLFQHLSGNWSDITAERRDVT…
TP02_0001	hypothetical telomeric SfiI fragment 1 protein 1	1	0	1	o	498	0	0	0	0	0	0	0	0	0	0	0	4	FAINT-1 (38..111); FAINT-2 (136..214); FAINT-3 (224..296); FAINT-4 (320..397);	MKRCIITIKLLFYIILFNKWNDLEAKPTSDTSSTTVVTLDINKTSSTNDFEYSKSDNYRTYTPKPGKSFSKIVKKKKDIWTSQNNHAVKVVLIGSGKTPKHLVILLTTRNFVLLYKTGKNKPWEDITSKRHDVSKLKFFGDNNTELKSSDYEITIVNKFLNYTFNDGVKCLTVNLGDNVVWSHSDHSNFKEIKAFSLDLYLNNFFVKNKSDQLKQIKPKLKPVDLDIDKKESTEQSDYKDENGVNTWTPKFGYGFNKISAGETAIWNSNDVYSTMVTIKSEGTNKYLIILLNNDSFSIFKQSDGKSWENISKHGTFFTSIRFYGDNNRELRPSDYKIDIVNTSVSFTFNSGVNCTKIMFGDDEWSQKDHTQSNLIKSLSLDFVSNSLTIALQSGTMNLK…
TP01_0987	hypothetical protein	1	1	1	o	995	0	0	0	0	0	0	0	0	0	0	0	3	FAINT-1 (139..215); FAINT-2 (255..330); FAINT-3 (378..454);	MRLIYSLFFLFGLFSDSFVRASDPVLDLDFYNPDEVKLTLNVEGDYKVETFEPVGTSFSNVSVMGSPLFSGQTVKVTKVQAYSVKGLCQLVKVFFDPPTTPYAVFERWTTRFFLVQRPQFDTDLGLFRLGTYKNYLSFGLDINNKNNPRSLYSVKEDLVDGVVTHVFTPTLSDTKIHKLLFDGKIVFESPTESLTKVTASQKNGSFVLVSLDTLKGTLTGKKFFSMVNNNWNEVDVYKYNEVLRTLHPDAVENLTLDVNSPEESKYKVDKDYDRGLTTVTYTPQSKYHVVKVSAGGQELWSSTFDRATEVVSVLLQDEVVSVRVTTKDLYGASVHVNFKKVSDKFVRLSDKEFSDHLADLQQQAGESRTEPEHPTPHVLDLSNPSRDFNVQLSSEQLVK…
TP01_0984	hypothetical protein	0	0	0	o	382	0	0	0	1	0	0	0	0	0	0	0	0	TSP_1-1 (199..242);	MGSDVLTDEAEKLKELARSKGLLLPNLDEINPNVEREDYNLSIIDISNKFEGIYTLIQDIRGRKFKYDNLTNWNPFQFEYHHGCKPFFTKNIENFGYDPNTSNCKCPEKYFPCTLNHALSDISNWSNSIREENTDGPVEDLAIVVDGLQKIDIQGKSITKEGELTGLNESQGDSNLENQICKSSDVILCSSKGFVTQNTQWSDWSGCSTKCGPGIQERFRITYNENNYKLLKESRACELAKCPYKYASDGAKCVLTKTKTYARLDDQFDPSYQIAECECKEGERLCTSDEAYKSINGWISPFREYCDSELTKNQDSNILQKDIMDKGKEIFGKGLKIEFSDGFYFDCSENWGIGQPNDLHIYCKTGSPVLCTKESPIDYPEC
TP02_0782	hypothetical protein	0	0	0	o	1376	0	0	0	0	0	0	0	0	0	0	0	10	FAINT-1 (46..126); FAINT-2 (143..221); FAINT-3 (239..313); FAINT-4 (340..421); FAINT-5 (616..689); FAINT-6 (712..790); FAINT-7 (890..965); FAINT-8 (988..1065); FAINT-9 (1193..1268); FAINT-10 (1293..1370);	MAQTTIPVTTGPQVSGPAVTPSATTPVSAATAVATPKVAPSGRPVTLNISGKVSTDDYDYTVDHNRNVKIFTAKGSSMFNKVFKDETPIWTTNDSTNYVTKVFTDGIGTCSSTKNVTIYLFNGQIEHYCKSEGGWQKASNKISLDLGKTSSTIGFDFHHDGERRTFTAKPGYLFKNVFLSGCIAGNTFWDAKTDSECSSKVVVYGVESSIRNVNVFLENDKVIHAHRVGSDWISKTGFVLDINTNKNNDLFDYRSTRGFGHFNPKANLSITRIVKKELRIWSAKDNDYGLKVVLMGSGKDVKHLSILLQSGKFVLLSKSGQNKPWQDVTQNKHNFSGVRLFSLEEGTSKYHQLTKEDYEPIVFECRYGYEFKNDVRCVMITNMDMVLWSHTEDTEFGYP…
TP04_0007	hypothetical protein, conserved	1	1	1	o	469	0	0	0	0	0	0	0	0	0	0	0	1	FAINT-1 (369..445);	MYKNIVCNFILIFIIIKCVKSQDNNPDQPADDEEDEDNFEVLDLDKIIQQRLDRFEDPQYQPEPTYYQPQQYPVYQPQQYDQYLPQQFGHYQPQQYDHYQPYQTQTSQPQSQQQQHDHYQPYEPTAAQPTQPQTQPQQYPGYQPESYTPYQTPQQQVTQPEQYYQHYGPPSYDPYQHIPTYPPGYQTQPMEHYEPQPQPQSETLEDEEDFYVTEHDQPYPQQEPQQPQQPIKPRKRARKRKDPQAPEEQGDEQPRKRRRPVKKTIDIKFYKKDSDGKLVEMINEDYEVTYDDRNKTKYLFYADLEQIECDNQIIYLHEDGTPYCSSLTYSKKTKIVVITNIQGFILIKRIKGEWTTTEEKIPEYVKFYTEDSEGKEILLTKEHYKVTFTSHASFRYELH…
TP04_0005	hypothetical protein, conserved	1	0	1	o	511	0	0	0	0	0	0	0	0	0	0	0	1	FAINT-1 (411..487);	MRCVIYKCILIFIIIKYVKSQDNNPDQPADDEEEEDNFDVFDLDEIIAERIDRFDDPQYQPQYQQIQESQYQAQPQTQPQPQTQPQYYDLDQGESYQYPQEPTYYGPPQTELLEAEQYGQYQPQPQPQPPQTIPYQPYQAPQPQSYGPYQHYGPAQQQISQYYYYGPESTDPYGYQPPYGTQTFYDTVQQPITGTQQQVTQPEQYYQHYGPPSYDPYQHIPTYPPGYQTQPMEHYEPQPQPQSETLEDEEDFYVTEHDQPYPQQEPQQPQQPIKPRKRARKRKDPQAPEEQGDEQPRKRRRPVKKTIDIKFYKKDSDGKLVEMINEDYKVTYDDRNKTKYDFILDLERIEYEDQIIYENKKGAPYCSSLTYSKKTKIVVMTFSDVFLLIKKTKESWKTI…
TP04_0929	hypothetical telomeric SfiI fragment 20 protein 3	0	0	0	o	3300	0	0	0	0	0	0	0	0	0	0	0	17	FAINT-1 (396..466); FAINT-2 (490..891); FAINT-3 (970..1052); FAINT-4 (1171..1245); FAINT-5 (1375..1448); FAINT-6 (1474..1556); FAINT-7 (1573..1645); FAINT-8 (1669..1745); FAINT-9 (1978..2049); FAINT-10 (2074..2152); FAINT-11 (2227..2298); FAINT-12 (2321..2396); FAINT-13 (2505..2575); FAINT-14 (2768..2841); FAINT-15 (2866..2947); FAINT-16 (3118..3192); FAINT-17 (3222..3298);	MLGGKVLWKRIHEPYPTSLYFKSSGLLYLNFDPYYYVYAYDGNSWVLRKDLSHRSAVKLDPSMYPKDITIVTEKTVGESLKLVENDTDLYRVYDHGNGIFLYVFDTNSRCVEVKYRGHTVTKRQSRGPYPRRIVFYSESLTFEFDFESRSTVYRVYDAGWYISDDSNKLEHIEYQPPDWILKHSYYKFGSKLSLSKLTIMTSDNKDGSGAKPIYIKSSMFHCNKWISGYFYPVNGLYLELGYKGLVFFKSTDYPYRGNPRVVLFDLDNHNICVFFDTGFKVSFNHIDDSDKETVLQAERMPRTVTKPETDSDSETETTPVQKTVITPAKATPASGTKSFTRSVVRTPKEPVKTKSPESKLVSAPVAKELSKTPETKPPVITILPKPIRPKSFTNVTVDI…
TP04_0905	hypothetical protein	0	0	0	o	676	0	0	0	0	0	0	0	0	0	0	0	1	FAINT-1 (72..147);	MEDSSVRKSVKQKYPCFIERVRSFWGMIRLFDYEFPTTSSQRDDNNTVLEELSWINNEIQETYEEVEEKLTTLDTVYNRSTRGFTLEKGEFCKTFDANEGYLFKDVVKSGEPFITLHSSEDNNFAKNVSIYNKDEKFLVIIISENNDLKFNEIVDEDEDSSDEDSSDEDEDEDENEEIFEIVRVVNRFIEDYDSYHRDSEDSTVCSTPEPEVHEYLEIARLVVVETEVERKEKIAVDITDQIFDMRDLQIIKLDGQSASKDELIVRSDGPYVMIYFLFLIKELIYKSQTLWKFDKEKYFRHPFFLSFHILERILYISEVQNCCNHKYFQMISSESGLRISEIRKFTEKGDEKFSRRLKIVKNILFKYGAEGNLFPTNKPRCRFSIIRRFINWLSRSKEV…
TP01_0972	hypothetical protein	1	1	1	o309-328i	330	0	0	0	0	0	0	0	0	0	0	0	2	FAINT-1 (27..104); FAINT-2 (179..255);	MFPSLLFYLNLSFIGFFCKLVAGADFTLDLDQKSSNDKLLVNHTTHYGIATIEFYTQVGFHANKVVQSTLPVWEAVNDERVDEAVLYFGREALSLLFLNVRQAGTSIFKYYVKVKGKWAEVLEPVANFFVDVDRSSYTVEELDSFALDIMSKYNREMLSQHLLYPQSYNFIIEPVDYCALEITNPARYSIMKQTMIGAVFSHIYTPKIDFGFSKVSYDGHVLWSTDTNRVLCSSVWTYFKGEFDTLILVSLYDFVSKQASFLHFMKTDSLIVSTSEPDFQKQVVKMTSAEYDAKDIKRYINGYLTERDLAFVISTTLPIVGVLATVLFTF
TP01_0966	hypothetical protein	1	0	1	o	2077	0	0	0	0	0	0	0	0	0	0	0	2	FAINT-1 (142..215); FAINT-2 (1889..1958);	MKTLLIYIYIIKVLAYSGRFAVYDIKGIFNAFQYILRKKEDNSLGSTILHVKKSNELCGIMCEDELLWRKERKKEECQDVVVTKHQGKAKLLILQIQHFKRFYTVVRLRHFLGVWVPVSKGLYNKIDKIVSGRLDYNDTETKLELTEEFDQIKYFVSNFRVDDEKRTRIYTRSGFKITKVTYGDTLVWEKNDYQEEVIQIEIVKTNSNIQRFYIRYETYYGTADTVFFICDPQPNQVNRKDYFLDDDDDDDDSDDDDFPGGDGRLIGPTGTGLSRPTGTLPAPSGQTSQTGSFHIAIGSTSSRPTSPINFGQKQLVPLPTDARPPTPIPEPPKLQAPVPPDHFPKGILHRVEMDNAHIPLSGTPSVGRGALAKKIRATKTAVPEVVTTAQSAPTHYVPG…
TP04_0820	hypothetical protein	0	0	0	o	792	0	0	0	0	0	0	0	0	0	0	0	1	FAINT-1 (362..431);	MKVLADPEHHATLRRSKPLLFRKDSFERWEDVTHTVHNIEKVHDIDKLGDIEKLHIEKLRDIEKLRFIDRYGRVSTYRHCRLKLLKLILRIIFKFKYKEVIFDKRVIWSTSNPKEYPKCLLFDLKKNQMYLKFNQAKIIKLDLIDPVADASVSVMRPLESGEKTPEIPKRALENEPNSAQNTNEPKRQVTNGSGTTATIVTLTESAVETSGVELSGTSKTNEENVLSDEMLRDEMSSEEMSREKMLGKDHELILDLFQENWDGIIEFEGYTMTRHGCNRRYKAIETMISDCAKRLSKVLDNYSIRELLVYALDFYKKEHCIVMKTEPGYIVYKLQGDVWDEKKCQKPPVILLLRANKYGFDSLKDDQYDVELTIVGGIQFVFRVKEGVKCVKVLLKEET…
TP04_0819	hypothetical protein	0	0	0	o	624	0	0	0	0	0	0	0	0	0	0	0	2	FAINT-1 (133..220); FAINT-2 (407..481);	MALNNGIPNDSLKYLHLLKPIILDIKTETSTDQFRYTEDEEKRSYRCYKGFAIRRLIDSSEGGEVPVLMWEASNPSHYAVEILKFGTSLKTREVCLSLVNGDFRIFAKKNNLWLRNDKITLDISKCYTSNEFEFDILGSDTSKTRYTALEFETILNTGYYRNYVATYNHLFNKIIDSVDNDGLGTVIWEANNPFECAKDVSFYNRNDKKYLGILLVNYNYLLFKWSTKSKNWTNITDNRVNLSNFKYRTDVESVYNYIQDISLNYSVSLYYLRYCICFTNPNNSDRIADRFSERISDRYSDRFNNSDRYSDRYANSDRFSGSDRLGPERHGIREKILAKCLIYDLVKNTIKIRFTNGKSVSVDLDDTEIKLYLENTIPKSKRVKYASWPESHQEYPKPL…
TP04_0437	104 kDa antigen	1	1	1	o906-923i	924	0	0	0	0	0	0	0	0	0	0	0	4	FAINT-1 (36..111); FAINT-2 (149..224); FAINT-3 (265..343); FAINT-4 (379..456);	MKFLILLFNILCLFPVLAADNHGVGPQGASGVDPITFDINSNQTGPAFLTAVEMAGVKYLQVQHGSNVNIHRLVEGNVVIWENASTPLYTGAIVTNNDGPYMAYVEVLGDPNLQFFIKSGDAWVTLSEHEYLAKLQEIRQAVHIESVFSLNMAFQLENNKYEVETHAKNGANMVTFIPRNGHICKMVYHKNVRIYKATGNDTVTSVVGFFRGLRLLLINVFSIDDNGMMSNRYFQHVDDKYVPISQKNYETGIVKLKDYKHAYHPVDLDIKDIDYTMFHLADATYHEPCFKIIPNTGFCITKLFDGDQVLYESFNPLIHCINEVHIYDRNNGSIICLHLNYSPPSYKAYLVLKDTGWEATTHPLLEEKIEELQDQRACELDVNFISDKDLYVAALTNAD…
TP04_0427	hypothetical protein	1	1	1	o	877	0	0	0	0	0	0	0	0	0	0	0	2	FAINT-1 (143..220); FAINT-2 (479..556);	MKRFSVFGLAVVFLSLGFVNSELEGYRLSLDDPKEDVFKVKTTQFDNVSYKHYAPLKHKYAVTVFESENKVWESDGFGTCVYALLAYRKQLPYLLYFQVDSGHTLFNLYYVKEENQWKKIDIVDYCNLLKEVKNEVRVNGIFGFNLFNAVNNSMVSVENESEEAPYTQYTSAVGYFASHVYFKNQKLWNAKKEGERCSAAFCYSHLNEYYMIRLLITNADEESKLETYFSLKNKWVHVHTLEEVHDKKLYVQKPESFKYPNYTFTCKPLSVSRVETFPMEVQEPDHLTEPYFDLTDEFYKYKVQNQDTDNTFGFHDHVHSYDYVDYVESACQEPYYDLTNEFYKFKLQTQDTDDTFDSRDLSTKLDISLTAINLFTQLRCVDNVFYKLYNPTSDTVVRT…
TP04_0426	hypothetical protein	1	1	1	o	901	0	0	0	0	0	0	0	0	0	0	0	2	FAINT-1 (24..102); FAINT-2 (467..539);	MVYLGLLLILPAVSYCFNPLKLRKLDITVRSLNSCAEYNEQFLDNVFYSYFKPLPGVVITSVNEGEHNIWNRTSPVEFCKYALVAYKHKTPYLLYILRDNPEFTIDNYYIKYETGWDPIDGSTYKQLINQLEKVRQSHCVTLFLDNNSTLTTYATVHEYNNKYRVQFVAPKYGYLAWRVHLNGTIWSSKDNESRCAAVWGYRLDGFNISYVKLLIKHSDGGSELLEFYQKNRRWDRPVESGRFAGILGIQHPDSFLHPEYDFFDKIGLIHFPPFRPQKIGTQIVSSNTDPSLLYIDMSITNEYVFTQKGHLDGVYYQVFKPKGDAMVYRVRESFLKVWNPYRDENLKLAIVAYERNIPILMYTIISIGNTINSFYFRKKILRTHSSDSHSSPNSTNTSI…
TP04_0425	hypothetical protein	1	1	1	o	435	0	0	0	0	0	0	0	0	0	0	0	2	FAINT-1 (24..101); FAINT-2 (327..406);	MWQKYMFFVLLLLNLVLGEPDRFALNLFGSDESRYVTETARFDNVTYTVYKPLKEKLITSVLFGDETVWTSSCEQETARLVLLSLKVGMPFLLYVKSELAGPKHYYYYLESYKWYKTSFGHYCDLLNKYKADVETQEFTLNLDLTQSSEKVFYSSTTNFKKFDSFFVENSLVDEWKTEFAATQVYHNVTPLWFATKPGERAVAAWAYKSGKEHYLARLLVRNADFKFRFFNFLKVGKTWTSLEQQPFTFLKSDDSVFPEDFYYPEYLNNSPSPTYFMVSSVNLSEKTSLTQPSDFVDDSFEYRPESKPESYDFRHFNAPIPFTKLVRLDFSKRVPNSVASYVTGQFDNKLSVQSFYPTFGKFFGVVRDGNHVIFERNVDVEACVGVHFYNKDKQKYLAD…
TP04_0407	hypothetical protein	0	0	0	o	479	0	0	0	0	0	0	0	0	0	0	0	1	FAINT-1 (28..118);	MSLRFGSDTELEPFESYQAQPLGSNGVKLEIEIKKSTSEFEHRFVNDFRTYNCLLGKKFTSVTEEGFVIWKSDNTTSDNTTSYSTTSDSTSESAGSSTVYISEKKERYMLILLEDDYKLFYKKGNGILWTDITDDRIKLYRISLCRDDIDLREGKDYEYQLRMFDYMFYFKKECKEVWYMGRLIWRFNENFITRKPKGFFVNLVNNSFRLNYGDTSRHYDSAPRIKMFKLVNEKYVEMTNSDYITIRNYKWFAFKFIFTRVITDLRITLDNNILWEGDSEYFYSLLIDESDNRIQIDSYNSVITLHYNHLIRNTTNNSNDTTNHSGDTTNLPSGLRGGWEIEEHKMNKNIKIYHYPIGNMIGLVGRSLYSVELIYPGCFEYILNKGLKICAMVIDCKTA…
TP04_0306	thrombospondin-related protein	0	0	0	o525-544i	552	0	0	0	0	0	1	0	0	0	0	0	0	VWA-1 (212..388);	MTFFNFSLNTVQKLRCNTIGKLCRGLVTKSEATCTRKVYGENDKVTLGPPTYTIFSPEVCLTLKLKRDELTGDNGLLLTGMTRLKDGSNSFNKNSRISSVLPMETLDRLSEAITRSSEHPVTFEALDGGSVVVTNNSDTFSIKLYPSLPGLNLTPGMLPTNKPNSHINFTGNHNEHALLKHALHDLSTSNYDRGLYPDGIKKPSSYCHRELDLTILVDESSSIMKEEWEKLIPFLKSLVKSISISPNYVHLSVVTFSTSIRWLISFLNPSGKDENLALRVIDELKNSKPVFGFTFTGQALNFITEAVYQFGARQNAPKAIILITDGSSTQPNVTSQASAMLREAGVTILVVGVGMARDYECRAVAGCPVKGNCPHFFMTNWNEIIRKVGELMAEVCETI…
TP04_0305	thrombospondin-related protein	1	1	1	o866-888i	931	0	0	0	0	0	1	0	0	0	0	0	0	VWA-1 (271..457);	MNVLKFPISYLIILIQFSYNNVLCHPVSEESNVLRSPKTVFSPQLTKSLKERLNHFGSLGPSDPYNSKRTEKVTENLSKEEETRPKEEDTEVKEDNTQTEVNVNEEENPVNQHQEEKVAEEKLNEEKVNEQTVSEQKPNEEKVSEEKVSEEKVEEKVNDDLDPAYISNVPFDTSSTDSTSDKEEKPQEPEEVIKAEKVDNLGFNLPPQKPLQKEPKSTELKSSELKSTELKPAEPKLNNRPKDREFSFTDFDGFMVNNREDLLKCINDPHDFVLVLDESESMSNYNWKKYVKEVTLLLASSISHLNKDNTLSIVHYSNVPTLRLNFQKIDPEAFQNTLDKINEMFQMRRSYGKSYTGKALEYVRQQLLHLPEIPEGSSSDSPKASNKVVILMTDGAAKD…
TP04_0255	hypothetical protein	0	0	0	o	689	0	0	0	0	0	0	0	0	0	0	0	2	FAINT-1 (140..222); FAINT-2 (485..563);	MFGEDILNYNKAYLSFDLDHLELDPVELSINNESSALEYRYYEEFDEGHYMCKKNYAFNKITGFVTEDFEHRFTNTRNIITRQREVIWFTTDTSQYAFQITVKLNNIYKNNKSITLHLVNGDVKRLGWINGKWVENSRTELDITKGWESKEYKITGDGRIRNFQTSEGFVFKKIVQSHWLFFDDEKVIWEAGSDLECSRSVSMFSGDKGSKYLAVLMANNDYQLFYKANNKKPWKNITRKRLTKNIFRRHKIEKTIVKNLEDGLYETVIYDMYYIVRLLRNTKGRIGFNIYPDQANCDYYYTNLMTNRVVVTHNGMFLEVDPKRSIYTTRSYDLEYYNESDYDKSFSPDSGNDRVFDPFFCYKNNSFKTKSVAISDVKKRFFSPNAKKIANPIPKLQNI…
TP04_0172	hypothetical protein	1	1	1	o874-896i	912	0	0	0	0	0	0	0	0	0	0	0	1	FAINT-1 (243..319);	MFGNVMYYIAKLLILPILLECVEGSKILTQNYGNQYQGFHLNGVDLDISEDVNEGIEVRTIFPHEIEIKQFRCLPGFKLAYVLESLHNVWASSNEQVCTKATVAYDDNVPTFLTIICNKNGYVNYNTSNAANTSNVANNVGEVNGENEGASEENEESLKLDEFMENRQQNKERGHYLKHKQSHDHQNTKPNENNPQAQEHTEDRYEIMYMINSGEEWLKCDEKFFYNFFNEFVLGRMVHQSIELDISSTLDEHLFYVNTVESFPFIIIIPNVSVRVHKVTDSGRFVWSASSTSKRCLYISIYNNSETPLMCLISNADPKKYYYHFTNDQWSLIPQDEYYENLRLFGIDLEKFDNKVELNVDKVDAKFVKHKFGSEKIYLEKISPKPGYKLTSITSNNGK…
TP04_0145	hypothetical protein	0	0	0	o	1304	0	0	0	0	0	0	0	0	0	0	0	9	FAINT-1 (122..215); FAINT-2 (233..307); FAINT-3 (331..415); FAINT-4 (610..683); FAINT-5 (706..784); FAINT-6 (829..903); FAINT-7 (927..1005); FAINT-8 (1127..1196); FAINT-9 (1220..1301);	MDTDVQGDTFYEVFSGKASTEDYDYTVDHNRNIKIFTAKGNSVFYQIIKTSGNCCGSACCGSETVIWETKDPTKYASKVFTDGIGACTSASNVSVYLMNGDIVHFNKGGCNKPWLPASNKIRLNLSKTSSTIFYDFHHDGEKRTFTAKPGYMFYKVFLKSSWMWTVCWSSCCKSGCLSDKVFWDAKTDSECSSKVVVYGVESSIRNVNVFLENDKVIHAHRVGRNWVSSTGFILDINKNSNNDLFDYRSTRGFGHFNPKANLTIESVVKKNLEVWKADPKDHGLKVVLMGSGLGEKHISILLQSGGFVLLCKEGLGKPWKNETGFLHNFSGIKLFSLDEGTSHYHELTRNDYDPTVFESRYGYEFKEGARCVMITHEGKTVWSHTEDPEFGYLRGFYLD…
TP04_0128	hypothetical protein	0	0	0	o	587	0	0	0	0	0	0	0	0	0	0	0	1	FAINT-1 (411..484);	MEIIHVDETDLQESRNSKNPKVRSCIEKLMNEATRIEIERLKGDPNVTAKIPAHVLDYFVSIIGTGPTGPSVLSEHTGVNSSQNVQLINANFQQRESTDKIDVVVGNNYKSLEAKIGYGIIKLFDGHERICNEIDPDNYLTHVLLYKNVENRFIAMLRRDSSLKVLKKANEKSNFEEVPNDYINFNHLQVVKKNGEVAGYREFIKQFEGCCLNVWFPFLTDKVIYKGNNIFDENETSVILESLSLNLLTEELKYHSRLLSLYSLSVELGLKNQTSDAQSVLTPISHVEIGESETSDAQSVLTPISHVEIGESETSDVQSLIPSISDEQNYVLNKTDDLSSHLSKTYIEAKQNPKGQDHKMQKKEILDFCEGLLVNMDSSIPDRPCELVKTVLESKAKQE…
TP04_0126	hypothetical protein	0	0	0	o	608	0	0	0	0	0	0	0	0	0	0	0	1	FAINT-1 (142..215);	MRCIESWYQICLIHQKKNSIVHNMEISQTYQQQTEHQDEQLETYQDQTEHQDDQFESEEQKVEGHLRRLLSSNDPDVKNILKRLIKVVNMKRFKIFRDDPGRSDMMSDIAIYYLFTISRGNRNKRHSKSEERICPRGYKLITLDIHQKVSSNLVEVVCGNDYTYMRGKELIRFNSLVNVTEVVWTGNEDYFASHVLVYSKGKKSFIALVLNKRKVLFLERKNWDGKWKEMPTMFDINDLRAFSDDFGVYQDFYRDVDSDLRFYYDMRRYYNYYSEIEFYDHFLIILYPFVVEKVKYKDRIIFEQNDSSGILLCLSVDLFTLEIKPQLFKNILKSIPVNCDFGYHLTPEQREGEKAINYKERAATALDNYFNSFRIITVSERSKLRAINFVLSRIVFVGR…
TP04_0104	hypothetical protein, conserved	1	1	1	o	148	0	0	0	0	0	0	0	0	0	0	0	1	FAINT-1 (37..110);	MKIVILALIPIVILYPDNSVHAADGGKSVEPKEVTVTLDIKKTQENNDYNYHWDKDTVTFRPKGNKLFSKIVSKNSEVWSSKDSDYAREVLVKGKYSGKKDLEITLKSGKLVKLHKEVVNRKILKLNDGVNAAQYSQNSTGQARLRGN
TP04_0103	hypothetical protein, conserved	1	1	1	o	284	0	0	0	0	0	0	0	0	0	0	0	2	FAINT-1 (68..141); FAINT-2 (175..246);	MKFEILIFIAVLGSCPYKSVYGVDGNASSQSTGATTGQTSVTPQSTTPASGTTPAAKTGATTDNTGLTLDIKKTSSTTEFEYSKDGEFKTYTPKSGHTISKIVKGNNDIWTATDNDHAVKVARKGSGSCKKHIAILLKSSKFILLQKEGKKKPWKDVTGERYDITKLKFYGDDAELKVTDYKIDLLGRDKTFAFVYEFTGANCKKIKFGDEDIWKSTDDRKYSTIKKFSLGLVSNDFFVRKSENEFKKLELNLSTTPGSGTTTTPGQDCTGTPATGQGGSSPSN
TP04_0102	hypothetical protein, conserved	0	0	0	o	242	0	0	0	0	0	0	0	0	0	0	0	2	FAINT-1 (42..127); FAINT-2 (142..221);	MSCHYDSAHSACCGGKSGQTTESSSDQTSPTDQSTTSGTGLTLDIKKNNSTNDFERSERGNCRLFKPKGDKLFSKIVGKNGSAIWSSKDNDDAVKVLLKGKGNKKKHLALFLKSGKFLVLYRDGKGKSWTDITSSKDDVTKFKFYDDKDKELDSSNYKADIGFMFSYIVKFNDGVKCRNIKLGDKEIWKYDSDARFRNLKFFSVDFDSNDLFLMNNYGEHKRIEFTKPTTTTPSGQTGASPT
TP04_0101	hypothetical protein, conserved	1	1	1	o	359	0	0	0	0	0	0	0	0	0	0	0	2	FAINT-1 (89..163); FAINT-2 (188..267);	MKFVIFTFIAVLGSCPYKLTRASDTTGTSQPTETTTGQTTPGTQGTGGSTPSVQTTTTGRNGHTTQAATPATGTTPAAESGAATGNSVTLDINKSNTTNDSEYSKEGDYRTYTAKDNKSFSKIVKNKNDIWESKDKDEAVKVVLKGSGDKKKHLVILLKSNKFVLLYKEAKNKPWNDITSKRHDTSKLKFYAENDKEMTSSDYEVTILEHYYSIKFRDSVSCRKIKLGGEDIWKSTDDKNFESIRALTLDLESDCFYVLKSETEHKKLDVKKSTTKSATPTSGGQSATTTATTARTGSGNTTTNATTVTTGAKSTPATTPRAGSAATTTTTGATTTTTPATTTPSRGQTKSTPAITTNA
TP04_0100	hypothetical protein, conserved	1	1	1	o	273	0	0	0	0	0	0	0	0	0	0	0	2	FAINT-1 (66..135); FAINT-2 (155..233);	MKIIELVLFLVLSCPYKSGRGVYSSDVPNLTGTRSGPTATTTTTPATATTTAAASTTAQSAANKVTLNIDRKASTAEYDYRKDAEFHKFNAKSGNVFNKVMEDKKLVWESDGNVFGTMVGTNGDFLIILLTDKFRMFIKSNGDWTDITSPNIFKIKFLTANDNQLTFFKFKYIPGDQSHEIRFNPGSECHKIKYDGVIVWNPSGDPKFGPIKSLKLDLKNNKLTIINHEDVVKELDLKSNNLTTINHDNTVKNLNLKSANTINQKSQPEIEVD
TP04_0097	hypothetical protein, conserved	1	1	1	o	307	0	0	0	0	0	0	0	0	0	0	0	2	FAINT-1 (89..162); FAINT-2 (188..267);	MKFVKFALLAVLVSCPYKSARGADTSGSSQPTGTTTGQTTPTSRATTPSTQTTSPGATAGTTPGTQAATPTSGTGPAAESGAATGTTVTLDIKKTKGTDEFDYADLDTSKLFTAKDNRVFSKIVSKNSEVWTSKDNDDAVKVLVQGKGSSKKHLALFLKSGKLTILYKDGKNKPWNDITSTKHDVSKVKFFGEGDKELSVSDYKIDIGFIFSYIVKFNDGVNCKKITYQGKDIWKHTDDENFKEIKAFSLGLGSNEFYVRKEYNISKKLELGATPVQTGTGTSNGSGTTQGSGTTTPGGQTGSSPST
TP04_0096	hypothetical protein, conserved	1	1	1	o	288	0	0	0	0	0	0	0	0	0	0	0	2	FAINT-1 (32..106); FAINT-2 (129..207);	MKSVKLALIAILISCPYKSAYGAGATNVTAVTLDIKKKQSTNDCEFYKTGDFRSYTAKDGREFSKIVSKNKDIWTGGGNDNAVKVVVNGARKKKKHIAILLKSGKFVLIHKQGNNLNDITSKRHDISRLKFYGENDAELKKTDYEVTIAFFPYRVTFNDRVKCRKIMFGDKEIWKSTEGDEFKEIKSLALGLISNEFSVINSKKETKKLDFNKSTTTGSTTPGATTPGSGATEGGQSGTGTATTATTARAGSGTTPGSGITTSGGHTGTGASQPATGASTTTPATGQG
TP04_0095	hypothetical protein, conserved	1	1	1	o	222	0	0	0	0	0	0	0	0	0	0	0	1	FAINT-1 (67..138);	MKIVKLILLVVLLCPYKSAHGADGVDKSQSSGANSLRASPGTQASTPSSGTTTPSAKSSGTNLKPVTLDITKTRSTNDCLYSDYGNYATFNPKPGHGFSKIVKRNKAVWTAKDDYATGVFLKDLGDKKKELSISLGDKVIILKKEGRKKPWIDITSKRNGENPNANDGSATVDPSNASSTGVSHGINLSVHSSDRRPTTDPSGRRPAEDSSARRPPEDSTRR
TP04_0022	hypothetical protein, conserved	1	2	2	o	1099	0	0	0	0	0	0	0	0	0	0	0	4	FAINT-1 (389..464); FAINT-2 (615..684); FAINT-3 (770..843); FAINT-4 (878..968);	MRRWIKITSIYICILIFCGRKIVDTKKHGDEDTHSSFKVVTVNGSDYRVNDTSKYDFVEHEYIANYKFKNEGKCVEVMYGDSPIWRNPNKNFDIFPKGITLNFFSKTILVDYTNTWLCYYKHKNKYEIDSKNELNLISPSDINIVTYDAFGYKVNDETKYDKKCIGYVLGYNFKDESRCVEVRYNHNIIWKHNVDECGTEYPKSLFVNLYSKIIMIDLTNDWSYFSKIRIDPNSGKEPEESNQNDDTLSNITIITKGEDNRLKENYKKSYDIIKYKHVYEFRFKDNICCTEVKYKNKTVWKFNENEFKNNFPKVIYFNVYAKMILLDLNNNWRYFYKYKQELTGYDNQFTYSSSVSDESPSPAEYKTPDQAIQNYFSYYVNGKETKLITLDIGKSESTD…
TP04_0012	hypothetical protein	1	1	1	o	439	0	0	0	0	0	0	0	0	0	0	0	2	FAINT-1 (186..257); FAINT-2 (280..358);	MNGKLIIAVNLFFYITLLGQWKGVGANQTSDSSSATPASTTPDPTSSTEGTTTGSDQDPSATAPDQTTSSSSPDQSAATTAPDPTSSSNPDQDPTATAPDSSTAPDDTSATTPDQTAPDATSPTDQDPTASESTDPSATSLTTAPDSTESTTDQSTSESATETDQTLTVSATPTTPVSTDSAKGVTLDVNKTESTAEYECTNDRNFHKYVPKNGGVFGKVVQGSTVVWESDGSVYGTEVIFVSVTKYLIVLLDNNKFSFFKYYFARWNDMTNKRYDVSKLKLYGESDKELSSYDYRVNLRLYSFRYEFNEGVKCLKVKYGDDVVWKDSDDSDFKSVKMFLLDLPSNNFFVKNHSDKVKRVCPKPDQDASESTAPDSTSSTDQDQSATAPDSSTTPDATS…
TP04_0010	hypothetical protein, conserved	1	1	1	o	478	0	0	0	0	0	0	0	0	0	0	0	1	FAINT-1 (378..454);	MKRNVTYNFILIFMILQCVESQDKNPDQPADDEEDEEENVEILDLDKSVQERVDQFDDPGYQPNYHQLPESQYPTQPQAQPQQYYQYQPGFLQYQPEPTYYQPQPLDYQPYGQYQPQQFQTPQVQGQTQPYGQHHYYWHPQTPVTQPEQYYLNPLPQPIRPSYIYYVPPSTQPQPQQIVQPQTVEEYDNFYMTEHDQPIQEPETVPKPVPGAIPKPGAGAGRESTQKSIKPSKQRPTQPRKRKRTRTIIGDQSEKKDGEELVKVQTLSRPKKSAHVKLFKKDSEGNVKQMTEEDYVIICGSSNKTEFMFIVNLEELEYKGEIIYVHTSGTPYCSSLTYSKKTKIVVMTFSDVFVLVKKTKGVWKTTEEPIPDDIKMFTKDEYDKLMYLTKEHYKVTLTS…
TP04_0928	hypothetical protein	1	1	1	o	287	0	0	0	0	0	0	0	0	0	0	0	1	FAINT-1 (188..267);	MNLCDTYKIILLFILIGYVKCADKPGDQSNNENNSSESYSDTESDEEDNFDVTETTGQTQAHPPEEKKETKPVKPESICNSLIFMKKNEEGIIVPMDEGEYKQIFEDPYKKKYLFQKNLEMILCDYKVIYEQIPGKPYTSSLTHFKNENTFIIRREGEFIFIICQRKKWVIFSRKRSGFIKLYSQNSKGNYDELGDDSYQVRLSRNGTLRYEFNENVKCTKIMAKQTVVWEKKADDPCPLQVNINLKGDIVLYYSKYYIIFTKNNKNPKYLYKKPRKKRRKIRRHNK
TP03_0485	hypothetical protein	0	0	0	o	718	0	0	0	0	0	0	0	0	0	0	0	1	FAINT-1 (335..409);	MYQQVIQFGYPQFLAIMRNGKPFVIRKNGLHEQWYSVTHLRYDIAKLLFTDTDDRDYNYVESDVELYELIVVFTFGFKCRKVWFDGRLCWTMPSNAKEFPKYLAFHLRYNQMYLMFSKLRMERLDLENPQVDAGVIERPVSLKRTVQCDNRIVKEAKRVCKRKSKMAKTVIEPGIGEVDGGSTSLNMPRQTEPPRIEPIEQQSENCSIPQEMTLESCYLPSEGVRIDVLGKNDREILRLFQENWHKIILCNGYNSTTNNNIYRYKLDKKFLSKRFRRNCVRELIESIDFYKEQKIIVLGTLTKFNLYKLENNEWTKKEYEIPQIKLRGRGNSRRSATLSSDQYTIELSMAGDTILLVYRVNEGMKCVRVKLGNRLVWKNNNKDLYFIKTLVYNLTDGGI…
TP03_0368	hypothetical protein, conserved	1	1	1	o	290	0	0	0	0	0	0	0	0	0	0	0	2	FAINT-1 (94..168); FAINT-2 (194..273);	MKFVKLALIAVIISCPYKSVHASDTTGTSQSTPADSAQTLGSGQGSTPADQTTSSETTTGQAEPTTQATGGSAPATGTTPAAQTAEKTEDTGETIDIKSGQGTDKIDYSCVGKYKAYKAKAGHTISKIVGKNGLEIWKAQPSDHAIMVVLMGKGSKKKHVAILLKSHKLVLFYRDGKSNPWKNLTSERKDVSKLKFYADGDRELTTSDYKVTIVGRDKTFAFTYEFNSGVTCLKIKHSGSEIWKSSDDPEFKDIKKFSLGLLSNCFHVYKSATEYKRLGSDSNTATSKKK
TP03_0316	hypothetical protein	0	0	0	o	1039	0	0	0	0	0	0	0	0	0	0	0	4	FAINT-1 (120..195); FAINT-2 (213..295); FAINT-3 (321..403); FAINT-4 (588..661);	MTGCVSWKNHLGSITREVFNGNVSTEDYDYTVDHNRNINIYTAKGSSVFNKVIKSGGGCCGSACCGSETVIWSTNDSIKYGSKVFTDIKGENVSIYLVTGEIIHYGKSYDGWQKTSNKISLNISKTSSTIWYDFHHDGETRTFTAKPGYLFQTVLLAGAEVFWKSSFDQLCSDKVIIYGVESTIRNVNIFLKDRSVIHFHKADYKWVSTTAIVLNIDINSNNDRFEYRATRGFGHFNPKPNLKIRKIVKAELDIWEAKVTTVDGKTYIDHGLKVVLMGSGKKEKYLSILLQSGRFVLLQKIAKGQPWQDITQNKHNFQGIKLFSLDEGTSKYHELTREDYEPIVFEYRYGYEFRDNVKCVMITNNGKNMWTHTEDTEFGYPKGVYLDLRRNSFSVTNLK…
TP03_0297	hypothetical protein, conserved	1	1	1	o	628	0	0	0	0	0	0	0	0	0	0	0	4	FAINT-1 (88..161); FAINT-2 (187..265); FAINT-3 (276..356); FAINT-4 (380..457);	MKIVKLALIAVIISCPYKLVYASDTTGTSQSTTADSDQTSGTGQATTPSTQTTSSETTSGTTSPGTQTTTPSSAAATPAAKANLKPVTLDIKKSNSTDESEYLKDGNYRTYTPKPSNAFSKIVKGNNDVWTSTGNDNAVNVVLMGSGNNPKHLAILLNSGKLVFLYKEGKNKPWTDITSQKHDLKKLKFLGENNTELTSSSYKITIVNLSYTFTFNDGVNCLTIKLGDKDIWKSSDDSNFESIKTFYLDLSNNLFSVTNSKDQTKQVTKPEVTKVTIDINTTQGTAQFDHSKSGENHTYTAKSGHGFNKVTEGNSAIWESKEDVYGTLVRTKTVDKKDKTTDIEKYLAILLDNNSFKLFEKKTGGSWTDITDKKRDVTKLKFYGENDIELTTSDYTVTI…
TP03_0263	hypothetical protein	1	1	1	o	788	0	0	0	0	0	0	0	0	0	0	0	1	FAINT-1 (452..530);	MKNLFLLYIILPICLVESNDPKILNLAAKEFPGFHVTEIPHPNYRHLQFELSSESMITAVVDSGSDIWIAEESEKSFLFRAHVYVKNKVAHLVELKIYVSNIDITKYYVREDGGKFKHTNQDIFNDLKQTDVYFCGDLILDFERGFGFHFFKKEKIVVFGQDFIKFVPSIGLDVVKLTNGKDVICDSSKNRTFSYAIYFYRPGVDEMIKVVVEDANKDHVYFYFQFSKNRWIRSGPAMLEHYYKTPQPSAVATGSLLPVTIKDEKAEDKLEVYETTPKPESSKSLALPYSVDKFEDTGAVEPFTKKIVSDHLVLTLETALDDPNFDASDTTYANGLIFRFVLPNVQNLKEIRCNSFHCKVDGVTEVSYDLVSAYLYKDVFHLIKIVLTNIYGSTEEDYI…
TP03_0243	hypothetical protein	1	0	1	o	1739	0	0	0	0	0	0	0	0	0	0	0	16	FAINT-1 (77..150); FAINT-2 (175..253); FAINT-3 (260..334); FAINT-4 (358..437); FAINT-5 (447..520); FAINT-6 (543..621); FAINT-7 (629..702); FAINT-8 (725..804); FAINT-9 (816..889); FAINT-10 (912..990); FAINT-11 (1003..1077); FAINT-12 (1153..1233); FAINT-13 (1272..1341); FAINT-14 (1392..1466); FAINT-15 (1490..1574); FAINT-16 (1586..1667);	MVGLRCIHGYLIIYLLYNYLKISVNSLDPNADTGEGTSNGTHLVGSAIKNDPVSQSTPATVTAEATPVSTPSTTPVTLDIDNTQSTSAFEYSKDGVFHSYDPKSGHTFSKVTQGHNVIWESKKNISGTFVRTKSENNVKYLVVLLSNNMFKLFHQSNKNNPWSDITSQKHDVTKFKFYGENDAELTLSDYKISIVDYSFCYSFKTGVKCKKVLLGQEVVWKSGDDRKFKEIKSFSLGLTSNSFFIMNPSGEVKKLFFTVTIDINITQTNDDFDYSKSYDCHKFVPKDGYLFSKVTQGTNVIWESINNVFGTLVRTKVLFDDEKYLAILLSNNLFKLFYQPDGKTWNDITDKRFDIKKLKFLGDGDDEINPATSYIITIVNYSYRYRFINGEKCKKIKYG…
TP03_0242	hypothetical protein	0	0	0	o	1426	0	0	0	0	0	0	0	0	0	0	0	8	FAINT-1 (9..82); FAINT-2 (144..227); FAINT-3 (256..335); FAINT-4 (367..446); FAINT-5 (475..556); FAINT-6 (720..837); FAINT-7 (944..1023); FAINT-8 (1069..1137);	MFYYDDDTTGYLLLKDDNYSVSLEKFLYAYEFDGDTKCHMIKIGNTVIWSHGADPKFESLKSVRLNLLRNSLTVVNPDGESEEINIPGVIRPSDIEDESKEQEEFEEEDSATIDSTQPPSSDVQPEQTESTTTVVEVRSENLMELDLNNMKNSENNDYLNRNDNHVFTVKNGFKFSKVRKGEHVLKEFLKPDYSCKVVVNYGQAGKIMLYAYKNDKDFDLLLLDDPNPLPRDITELPSGAVDVQQESAVVSEHFKLFGLTDDGSSQELDATKLKKDNLVSMVNYTFEPDAKCSEIKYNNKTVWKYDKSKHGRHYPTNMLLNTATSFILLESEGHYQYYYTYINDEWRCISGYKAQDLQPLYPDKLKIFTLNAFGTPVADDTTQYDKSEDGPFTTFKFNP…
TP03_0219	hypothetical protein	1	1	1	o	293	0	0	0	0	0	0	0	0	0	0	0	2	FAINT-1 (68..142); FAINT-2 (167..247);	MKFGIFTFIAILISCPYKSAHGADGNGSSQSTGATTGTTSPGAQVTTPATGTTPGSKTGEKTGGTGLTLDIKKNKGSNEFKYSERGKCRLFTAQGTHTFSKIVTGNTDVWKSTGDDHAVKVLLKGKGDKKKHLAISFKSGKFLVLYRDGKGKPWNDITSSKDDITKFKFYGEGEKELTTADYKIDIGLMFCYLVIFNSEGKCKKIKFGDKEIWKPDDSDTKFKKFKFFSVDLDSNDCLIINNYGEHKRIEITKPTTTGTTPGTGTNQGSGSTPSTNPSGQTGTSTTEGPKKSP
TP03_0218	hypothetical protein, conserved	1	1	1	o	294	0	0	0	0	0	0	0	0	0	0	0	2	FAINT-1 (39..113); FAINT-2 (136..204);	MKFGILIFIAVLGSCPYYSVHGGCCGGKSTETTDGTAVTLDIKKTSSTNAFECSEKNDIRTYTPKNNKLFSKIVKGNSEIWTAHPNDQAVKVVIKVQNNNEKHLAILLNTLKFVLLEKDGNNLKDVTSKKHDVSKLKFFGDNDKELTTSDYKIDLVKLSYTVIFNDNVKCKKIMLGDKDLWKSTDFSNFETFKELLLGLISNDFFLRKSEKEFKKIEFKHSTTTTTTPTGTGQTTTTPTGQTTTTPTGQTGTTPASGGQGGTTQGTPTPATPAGQTGTGTRSTPATTTPASTTT
TP03_0200	hypothetical protein	0	0	0	o	849	0	0	0	0	0	0	0	0	0	0	0	2	FAINT-1 (25..102); FAINT-2 (140..217); Abhydrolase_1-1 (592..839);	MPLFRRKRKKETEVTVSNTDVRLVDLNIGQLKSPDFTVRKSVLFDFLLLTYSPSRGAVVGKVFLKDTVFWQKGHSQDLAEFVRCYFRQGAIKFVELVVTSNNSTQYLYFYKEYFRWVSTTSHKYAQVFSHQVSNYYVFKSVKLRLTGNVNRSYFFVNRLENAPFYIITPKPAFRVSKVVDCFLTVWDSNKYDSCVNALVFHKNKRPVLAHLQISSSEGLESLYFKKEPLTWNRITRLEFSDAIRNSGFNPDVLGSFLTVKLDLNHVSDKFDVETYGCSYKPSDNLLPTTDNTPDSAAANENLDNSVENSATSKQSVKRTSSGNMSTLVVSKSISPKPGYNVVEITDGNFTVFKTTSGTTNTNVDSSNAVENSDPNKFVVFVNVLTYHNEYKLLGVYFRG…
TP03_0197	hypothetical protein	1	1	1	o	712	0	0	0	0	0	0	0	0	0	0	0	1	FAINT-1 (597..671);	MLDPHNFHMFFCIFSNGFLLISLNSALCNVFDFGSDKCLTRFTKTVKVGDTFVNTYHPKNVKSIVMSETESIKFTNSQKLTLLMLVLKDNEVKQAQITYSDSTKNHELFDWFYVRQDGKWQSVSSPVFDSNFFQLAQNIKKFDLLKLGEEWYKCIDGVSDKLCQIEDNYLVESIVIGNSVLWSNKDKLEVLAVGITLKTDQNTNKLTCKIYFNTQKSSQIIEIEQKINTSQATVINSKFSKLSTVSPKPQTEKQFQAQEAAKLLSKLITITLDCDEASVEPSYTVNGFVSLGLNGIKYEPRPGVKVLCLRDGDVRIWESYGDDKTFQSATFYYFNNSNIFLQVNYTLKSKNCFCSKTSDEVKHYMKDQTWITLSHEEFFKQIRELQDIATQNTALRAGT…
TP03_0181	hypothetical protein	1	0	1	o727-749i	750	0	0	0	0	0	0	0	0	0	0	0	3	FAINT-1 (43..121); FAINT-2 (302..378); FAINT-3 (589..666);	MEISRVFILNIISVILIKGCLNIKGEFPRNPLDSTTKSNYYKSLDLSVKDSLEAINLVKSEINDVDTILLFPKKGYKIGKLLISNEVIWVGKTGQHLLFATLSSNPNSKFLLINITVNGTRQLSNVMILGKNGIYEQIPTFQFMDYLAELRIRAEPKNFVLDLDSSHIPEVVDHTVRLGSILAAVFIPHRGYKATKIILGGQTVFDAKDSNLHVPIAMGYEHKRNSYLNFIAVDGTNNFGYIYQYNVSDNQIKFITKSDVKFIHQVFTFHVEDFINHRVSFDPLKERGSGIDIEDSHLSRLTFDIHNINNDLFKVQKVSVLNLETFKYTPIKGLIKSVVYNTKPIWHSNSRELSCKEVMIHYSNKLQHSVELKILLSTDAIDTRIIPYKSILMDDTSLA…
TP03_0149	hypothetical protein	1	0	1	o	557	0	0	0	0	0	0	0	0	0	0	0	2	FAINT-1 (52..129); FAINT-2 (177..256);	MLYYILIFICNIRVSHGVDLFYPLGLRDEIGVVNIPAGSNPRYNVNDPHNLVIDILSNNNPNVYKVTTKSGYTSTVRYSSEDGYVIRKVVYGNKAVWECTTKFEVAKTVEAVRKKGMLQLVSVKNGQLESFFRREKCSFVTVETGQEYSKLKRSLDNESYFLDTWVEMDLSMSDPVSIFFSRDIYYEEGVATFKLMTLKPFKLFRVFDSETLLKVKAGNQKTETLWEYDENLMCEWVLVHNFQNGTLLKLLLSDGKIKVKEDFKFYKKMDGNWHPLEKNEFESEYKLLKSNVTSRDITLDLGVKTKDERFYRKHEKVGKNSRLSTLFPKTGYNLKRLFYDGQEVVSLSGEQRFSSVLIHCENNGIAFVNALAHDNDQEVKLLYFLKDEKGLVSVDKEKY…
TP03_0148	hypothetical protein	0	2	2	i20-37o	1433	0	0	0	0	0	0	0	0	0	0	0	1	FAINT-1 (1084..1156);	MQFPQNVLFVCYFPHTCLKILHFTFCQFLWICVIMYMNKIFLFTLFLANIQEIFATGEVQAGTKQDVNVDLRRFKEHCRHDENDSKIHLKAYVCEPGDTKTFLKVFYEDTDLWNSSTTDGKTFKKLVVYVKQNFLQLLHLTLTKDGRDEDLYYKKNKLEFPTLVPDEFTKQKTELEKTKYYLDQWFLLDMGNKDFYLNHVAETESLLDGVEKKLFSVSKGKPSFLREGTQKVWEDNGHAKGLTSAELYDFGNHKLLLLNLGGENKFFVKSNSTQPQSQWTSLDDRSAFDTKVSQFKSRYFSNNMEYDLAQKPDLNKLSLRRSSFPGNLNELTLTPTREYLLNKVKYNQTDLWTPGGTQKRVFMMRLTLLGFEVRAAALFVTDSRTKLTPVENLHYYYKE…
TP03_0114	hypothetical protein	0	0	0	o	1696	0	0	0	0	0	0	0	0	0	0	0	11	FAINT-1 (56..128); FAINT-2 (151..229); FAINT-3 (455..537); FAINT-4 (656..730); FAINT-5 (749..842); FAINT-6 (985..1067); FAINT-7 (1078..1150); FAINT-8 (1291..1364); FAINT-9 (1387..1465); FAINT-10 (1499..1572); FAINT-11 (1595..1673);	MGMTRFNGSSGGHCGSNPTEGTQPSQATPSQPNSQPEINASQQQSSASATTTKSVSLDISKTKGTNEFDYKKENKIHTYTVKSGHSFNKIVRGNTPIWEQKNNIRGTRAIFIDEDKKYLSVLLVNNTFTLLHLENNTWKDVTSTKHDINKLKFFGENDKEITKANYKVTLHEYSYRFKFNEGVNCKKIKLGDDDVWKHSDDPKFDSITLFDLGLISNAFFVKNKTDFKKLEFKPVTKVEGAKVEPVTADADSTQVKSQPETTGTTATTPQVSGPAVTPSTVTPVTAEAPVAEAIIPTVAPKTEVVKSNDPVPAKVKVTVETPMGNPRPKRTPEVSACPKKAVPVNINGKESTSTSDFSEDYLKNVKVYTPKDKFIFNQVVFIKTGSNCCGSNCCASETV…
TP03_0006	hypothetical protein	0	0	0	o	183	0	0	0	0	0	0	0	0	0	0	0	1	FAINT-1 (37..119);	MSTQKIVKSRKSVETSITTSNNTKLKIKNKKGSKLIKLNIDSQKSTDGYHCIPKNAAFEYISRSGYIFNKVLKGKKVIWESQNNEFGYKAGKNDIFEMITDIKTHSDLKTFDDEISSNTDVDSCIKLYTKDNEGKNVLMPTDMYDVEFNGEDVEVYSFKKGSKCTMVKLGNCVIWEYEKNKNI
TP03_0002	hypothetical protein	1	1	1	o	491	0	0	0	0	0	0	0	0	0	0	0	1	FAINT-1 (392..475);	MHILQIWIIFILTVTEYVHCGDKPNNTNGTIEIDSHGEDDNFEVTEQTSEQPTQEPEEQPFVLEPEQTEPLDLSMKPAQPQPVHPQPRLPIQPIQYPLPIHPQASQPGFPVQPGYPVRPIPRYPPGYQPYPGYYYPGYPPYPPYPYPPYPPYPYPPYSPYPYPPYSPYVPPTQPIPPRPTHYVPPPQQPIEQPIEETQPIDQPIEETQPIDQPAEETEPIEQPAEEPEPIEQPIEEPEPIEQPIEEPEPIEQPIEQPEPIDQPMPVDIIEPSETQENVIEKKTRVKCKIIKLMKRNERGKLIPMTKKDFKKVSYHITKVKFELFANLEQLICDGELAYEHTPGKPYASSLIQNRQFKEFFIRIKDILTIVRHINNKWKISDHKIPFCFELFTKDSEGKE…
TP03_0213	hypothetical protein, conserved	0	0	0	o	1120	0	0	0	0	0	0	0	0	0	0	0	9	FAINT-1 (61..139); FAINT-2 (157..231); FAINT-3 (258..339); FAINT-4 (375..447); FAINT-5 (470..546); FAINT-6 (587..660); FAINT-7 (683..761); FAINT-8 (793..866); FAINT-9 (890..968);	MFCRIKADNVIWETKDPTKYASKVFTDRSAKNASVYLMDGKILHFEKGPYGGWLPASNKITLDLGKTSSTIGFDFNHDGERRTFTAKPGFLFSQVILSGCTGGNTFWDAKTDDQCSTKVIVYGVESSINNFNIFLNNDKVIHSHRVGTNWISKTGFVLDINTNSNSDLFDYRSTRGFGHFNPKANLKITRIVKKGLRIWDAKDRDYGLKVVLMGSGKDVKHISILLESGKYVLLTKSGQGQPWQDITQNKHNFTGVRLFSLEDGTSQYHELTRADYDPIVFECRYGFEFKNDVRCVMIIDKDMLLWNHTEDTEFGYPKGLYLDLRKNSFSVTNLKDQSKEVTPTKMSVAIPVRTPVVETSVEETPLSTTYTSLVTLDIYNTQSTSEFEYSKSGGSLIFI…
TP03_0865	hypothetical protein, conserved	1	0	1	o	780	0	0	0	0	0	0	0	0	0	0	0	6	FAINT-1 (64..142); FAINT-2 (168..248); FAINT-3 (409..486); FAINT-4 (504..581); FAINT-5 (598..672); FAINT-6 (699..769);	MKISLLSFRSIIFKYSLVFILVAQIRYFTDCADHPGDSEGAVGGAIGGIGEILTKQRSVPKVHDLDIGDPSKTELYVHYKDGNYETFCSKAGNSFKKIIKTKKNVHKLIWEAKNDKNCEFVRILKRENGYKYMLIIVTGGSFRLLRKLPNGKTWQDITYTRKNFSTFKFFFFDDGKFKEFEPSRDLVSVYKFSVGYQFRSGINCHKIQLGDKVLYDYELDPEFGLLKGVYLDLLTNDFNILSRNDITKELNIEKAESIQTSVPVRYSNLPRELKLIGYEPVDPFDPFNPDNFSEICHTKYTVTRAGLDYEYDLTSVRCVTIKCGDDIIWNKPHDSDTHPLFMKLLKVEKRILLRFSDHFVYFIHIGTVWRPQKFLYKESEGLKEIHEAVASITITEEQL…
TP03_0863	hypothetical protein	1	1	1	o	1964	0	0	0	0	0	0	0	0	0	0	0	13	FAINT-1 (38..113); FAINT-2 (186..261); FAINT-3 (277..355); FAINT-4 (373..448); FAINT-5 (466..542); FAINT-6 (802..886); FAINT-7 (1210..1284); FAINT-8 (1302..1376); FAINT-9 (1410..1483); FAINT-10 (1502..1574); FAINT-11 (1600..1677); FAINT-12 (1700..1768); FAINT-13 (1794..1869);	MKPWGARFMVYLLTWKFVASKLEHNNLELHPSRLKIYTLDDDGVPVEDKTKFTVTSDGMIYTFRLNDGVRCTEVKFDESTLWKTEENDLKQPKSVLIGTYNNTITIELSNNSNLVYNFDPVHKIFYSERGQFLPSVNFISSLSDEKQQHTRRNEVFITPTQKLTTPRAYCHDESNDSDLENSTPIVIDITTKGSAYEFDFFKSGKNSIYSAKRGFSIKLVKKSNEIIWKSTKPSDYASKVNVLDTDKGNIVTVHLSYEKTRQYYKCSNQWVEKGLVVIDINKTESTASFHYSKYKNYTTYIARNNFFISSVKEGESTFSPNINIFQAKDASEYLSSVMVHSSGKMTLYFANGNMKHFYKKNRNQWYERKPELSLDIRTKENQYEFGYSEDNNVGTYFPK…
TP03_0861	p150 microsphere antigen	1	1	1	o	1452	0	0	0	0	0	0	0	0	0	0	0	5	FAINT-1 (325..400); FAINT-2 (554..626); FAINT-3 (685..761); FAINT-4 (807..880); PT-1 (1233..1268); FAINT-5 (1321..1400);	MASKLVGLIIFAVFLNATSAIKNITLNIGRYKPDQDPTKPAPNPYKIFEFSPKAGKKLSRAVLGPILIYEDLTLKWRIVSLHLETLNLVPQIAKLILTDGANQEILYYKWEKHGFVKETYENHASYKFILTNNALVASTPYLDVSRQINFMVFDTSIGIFNEVPITTVKPKDGYTMHHIISGNDSLIKSEEPVLSISGYRMGDQFKTIEGKFESPKPTVYWVLEEKTWIQCDHQKFLEKSKKYHEDYLKTQLVPTTTPTPVIHGPLPTPPSIPEGPDLSYTLLHPKITPPDPTLLDQIVVTTPMERPSTPLAFVPRTPPFPNSVVIDLNKIGTSFTVDSANKNDYQVLTVHPNEGISVFEVVETGYTLWHNRREARLVKIELFLRSKLIVLVTIFINRA…
TP03_0835	hypothetical protein	0	0	0	o	350	0	0	0	0	0	0	0	0	0	0	0	1	FAINT-1 (133..211);	MAELKSSETGSNDFLEDFNDRSENVFRDPSQVESLKPVGLKVKIEVNKNRKHAALIGHGYTPTQGFIFNKVVKTRESGKDELVWQTINPSEYAHEVNFTDKANENIIYLKLVNGDVKKMVRNDGVWSEAEKLTVNINWDESSEEHYFNQCTRVESKCRTYRPKNSYPVKRVVYQDPASGSEKTIWVTEDSKEYSHEVSVLSVTKINNEYPDKHVCILQENNNYLLFLRDRILNNWVDITKTRIKMSKLHFFHGLKRLAPEEYEVKYEFLRFHVRLKTPCNKVKYDRKKLIKKPITKAIINLSDSVIIFGNNGETLFKILFRHLENVAGDLPETAEKFDEYGLRTKVVFIK
TP03_0822	hypothetical protein	1	1	1	o	746	0	0	0	0	0	0	0	0	0	0	0	4	FAINT-1 (57..143); FAINT-2 (428..509); FAINT-3 (526..603); FAINT-4 (629..706);	MEINILCKCVIICVLVSSVCGASFDQESSLSNDSDDSDYCDEYLPYNPVTDRPEFLEFDLNNNNSVNKVDCQVSQTNYDQCRNCKAKKGYAFNKVIRTKGSSFGFDQVIWESPDETVYVTEVTLCSNVLNRRYLVLLLSNGNFLLFGREDRGTEWVNLTSRRLNLSNFKLLTFNETINNLVELEPTKYTKAFNYLTQVYKLRSRIACYVIKLQEQVVFNYDEDPEFGAAKQILFNLETGDLTVINVENDTKKVKYNQYKWTLPETDWTTEVTGEDLTLPSTELTLPNKELTTVGTGEELNLPEVEKLRLPEANDLAPGVPGDELNLPEPEQQNQVPESAAPEPDLTPETTESTPTLSEQPKESELTSPPETSEQHVPTPETSLENVPTPVENVPTGETL…
TP03_0753	hypothetical protein	1	1	1	o228-250i352-371o376-395i	422	0	0	0	0	0	0	1	0	0	0	0	0	Rhomboid-1 (183..422);	MLPSISIFHVIFLLVSLKLIKCFKINTQLVNFHQNNQLVDFNYKFKPNVYHDSRLGSFVLNPDEFKAIPNYLRYETLTNFISDRAEFVQNLKKSLSRYKSVTLKTVNKFKRNSLSNFRKCYSDLWEEIKFWYLKGSNFSFYDLFTLGDNPVYLLVKLNLALFIVDLFFKGELSKNFSVKGLNLFYMNEHYRIITSLFFHWDLRHLLSNVGSLLSVGNNVLKLFGPRNLLVIYFLSGITANYFSYLYNYIYKNGIPANLLLLLRSIGKNFTNATKPIVLATNTIVDDILHKTKRIGFPLFFFDYIFTSVTMSADYCLAKLAQVLTGITPRSLNDVDMKVKEICMTKSKNDFKSCGASSSIFGLYGALLTYYIKSGYINNYSVINNLFVSFVVPYVLRSFT…
TP03_0738	hypothetical protein	0	0	0	o	666	0	0	0	0	0	0	0	0	0	0	0	3	FAINT-1 (19..96); FAINT-2 (137..213); FAINT-3 (254..330);	MQYKNINSRLENNGKTMFTLDVTTDVEEYKFEILRQSPHGIPTYTYLPCKNYKIASVVEKSIPIWSPAAVGEVCTKVTVCTRDGPILVHIIKVSPEGKEASIYYVKQTKSWREVTLNTFYSLFNHLALNKSVLEYVTLNIGSVIDRTHFSLNSTPDKPFKIIVPYPGYVLSRVFDGINTIWKSRFCDDHCTYVNIFYNNKKPLLIHLAISKRRSEERLFFKKVLMSWKQIGKDEYIESLNEVGFDLTVFNNHITFDFSDPDRYKFVVQRTFNMDITSEIFSPLPGYSVKRVVDNEKIIWESNSTDQCIFARFYSRNKIPLLCHLLVTDSKENKILYFMNCAEKWSLIDKRTYNYVLTNKDDPIYTHRGIRVDNKGDRKLLMSHFRNKQGLLIRTYCCKV…
TP03_0660	hypothetical protein	0	0	0	o	717	0	0	0	0	0	0	0	0	0	0	0	1	FAINT-1 (333..405);	MYWQVIQFGYPQFLAIMRNGKPFVIRKNGLHEQWYSVTHLRYDIAKLLFTDTDGRDYNYLECDVELYELIVVFTFGFKCRKVWFDGRLCWRLPSDAKEFPKYLAFHLRYNQMYLMFSKLRMERLDLENPQAGAVVERPVSLKRRVQKDKKTVKKAKKVCNRKLTTPKTSIEPSVEEVDGGSTSLNIPRQTEPLRIESTQLQSQNCSTPQEMPLESSNLLSERVRIDIFGKNDRDILRLFQENWHKIILCNGYNSTSNGNIYRYKLDKKFLSKRFRRNCVRKLIESIDFYREEKIIVLGTLIKFSLYKLENNEWTKKEYDIPPIKLCRRGYSRIFDTLSRDQYSVELTMVGGIKLVFRVKEGVKCVEVKFGSRPVWKNNYKTTNFIRTLVYNLRDNSMLV…
TP01_1223	hypothetical protein	1	1	1	o	1399	0	0	0	0	0	0	0	0	0	0	0	8	FAINT-1 (270..345); FAINT-2 (374..445); FAINT-3 (575..668); FAINT-4 (802..883); FAINT-5 (908..981); FAINT-6 (1004..1082); FAINT-7 (1181..1254); FAINT-8 (1278..1356);	MKKWIITVNLLFYITLVAQWKAVESAQPPSSGSGPPKGGGSTPNQSSTPKSQPTTQANQSQSQSNPTNATSASPTPGTQPSQATPNQPNSQPAKNASQHQSSASATTEKNQSEIKSEEPTGTTTHDVPATKLTVTLLSPIGSPRPKKTPEVFAAEGPREAVPVNINGMATGTTDFREDYLRNVKVFTPKPKFIFNQIDFIKTGSKCCGGRCCASEKVIWEAKDQSEHFEKVLVDGLGSFSSISNFSIYFCNGSIKHFKKSGGKWNESPSLVDLDIKITNSNITVDFSKKDNCRTFTTKPGYSIRKVKKKGKLIWGSQNENALKVVLIGIKKEPKHLSVLLESGEVVFLFKEGKDEPWKDITSSRNKLTDLKMFSLDGKKQMELNKGHYSVTIFGTYYGY…
TP01_0650	apical membrane antigen 1, putative	0	0	0	o697-719i	785	0	0	0	0	1	0	0	0	0	0	0	0	AMA-1-1 (197..778);	MKKLGLKIRAQKDKLNPVLGANSDPSEEYDSFQQNVFTHQPTQLHKSHHYTTHQNKTNQHIDDLNFYNGKINQKSKIGPEKVVGRTRNLVEGEPLSKDGNKGKSKLKSRTGSILPRILKSLSFLAVLGSINSFSLAINDSFGQHTSHRTPFEVSLIQSNNTLSPIHNSQTRNPHFHTTHNSFSPNTADNTSLVETRSSVLNTTLGRFGSFLQSGLITSKSEKKKRTGANRRAPKGKKGKGGETEEKRNKWTEFMAKFDIAKVHGSGVYVDLGESATVGIYDYRMPIGKCPVVGKAIILENGADFLSSITHHDPKERGLGFPATKVASNSSKQDMENQLLSPISAQVLRSWNYKHESDLSNCAEYSRNIVPGSNRNSKYRYPFVYDESEKLCYILYSPMQ…
TP01_0647	hypothetical protein	0	0	0	o	1896	0	0	0	0	0	0	0	0	0	0	0	11	FAINT-1 (469..544); FAINT-2 (568..646); FAINT-3 (720..793); FAINT-4 (816..893); FAINT-5 (943..1024); FAINT-6 (1040..1114); FAINT-7 (1139..1217); FAINT-8 (1227..1314); FAINT-9 (1327..1401); FAINT-10 (1418..1491); FAINT-11 (1515..1589);	MFGGKSFWKYTCGPYPTSLYFKSSGPGPLLYLNFDPYYYLYVYDGTKWVLREELSHRSSVKLEPSLYPENITIFTEKIEGESVKVVENDTCLYRVYDHGNGIFLYVFDLDARCVEVKYRGHTVTKRQSRGPYPRRIVFDSRTLTFEFEFQNKSTIYRVYDSGWYISDVSDKLEHIEYEIPNWILQHSYYKFGSKLYLSNFRMLTSDNKYGSDAKPVSVHNFILSCNKWVFGYFYPVPINIPYLELTYKGHIVFKSTEYPYRGNPRIVLFNIDDNKICVFFDSKFKLSFNYIDVSDKKTVVETERKPEIPETSQILKTVSEPVSEPKTESVVTKEVSDKTVAKPLPKPAKTDTKVDRPPETKPEPKPVPIEVSKPEIKPDIVVTESVSKPVDKSVVTSES…
TP01_0621	TashAT2 protein, putative	1	1	1	o	653	0	0	0	0	0	0	0	0	0	0	0	4	FAINT-1 (25..102); FAINT-2 (219..298); FAINT-3 (339..414); FAINT-4 (492..566);	MFTHHVLIIFLAGILCKNGNVWAEDLDLKYVINSGFSINTTTNNGLIYTEISSNTQKHITRVKNGVDPLWEEEDGQFCMSVTVVSSSKLDDSLVSIEILKSEGFVTFYYNKMGNLYLRIDKDVYDKKIKDMEIVSNSNTSNNVENGAKNDVNDVLTQFDSTDNSFSNSAVTSKHPDHTVPSDNINDSFDDILENYNQMADKHETKSRNVNELEVPSRRILNILALENNDRISYEYELNDGIPSLIVEVLKPQNKRISVVSENEALIWEASGSERLLTVSAHSFYGEYRLVEVIYTSDGSDNISSYYKKYDNQWVQCDSKDFEDSYIDMKSKIEIIGSVVLDVSAQPNSDEFYLKHENSELLKATTFFPLTGYHLKKVIDSGKEVWKSGSKRSTAVTLIT…
TP01_0620	TashAT2 protein, putative	1	1	1	i7-29o	1111	0	0	0	0	0	0	0	0	0	0	0	3	FAINT-1 (471..547); FAINT-2 (587..664); Tash_PEST-1 (747..765); FAINT-3 (990..1054);	MNRLRGISLLYLLTLCYINLSSGVYIDINNLYGKGLKILKYTKNNVKKTIIYSTTNLPITGLMDNGSLVWSDYLSENCEKIIVNRFAHSRDLIVEVFLLKPMFTKTKIYLKHKGEYSRITKQIFRNKIKILSEIQNYGPEKIFTPQVETATTSEQTRKRRKPTLQPQTKPKAKKRKKTPTTTKDGQTSEDSEAIISSTSSDSESESSDLSQKIDESSDDSDESTTCEIDDTSSESSVKAFDPSHKVVLENVSEGNLSDKSGGLLSDVPSDLSFERSVTPVETPIPTPSDPVFDVSEGELEAEIVQIEISSDSDVDLSKNTKIQSDVKKTKVGSFKKGGKGTKIGKTQTDPIKTRVRSVQTESKRTKIGKTQTDPKKTEDSQTQTDAKIDIQEGKSVDEK…
TP01_0619	Tash1 protein, putative	1	1	1	o	204	0	0	0	0	0	0	0	0	0	0	0	1	FAINT-1 (25..102);	MVRLNILYIIVLLILYHVKTVSSLTLDLRDIDTSKFDVSSVVENGVTKTTILTKRHIPIDELYFAGEMIWKGRPGESVNSITHYSFENHHKMLLYIEVDNSAFEDILYFYTRRGIYLDITEEEFWKLYMEITKDQQVFSPDTSEPTISTDINYEHTEVEKLEPDTESQYTPQKNTIKSEFNEDLGPKIIKAEVGSDGEDDETEL
TP01_0617	Tash1 protein, putative	1	1	1	i2-24o	426	0	0	0	0	0	0	0	0	0	0	0	1	FAINT-1 (25..102); Tash_PEST-1 (190..208); Tash_PEST-2 (345..363);	MVSLINVCLIFVVIVYCTSFVSSLTLDLNNLFNSEFNTLKIVENGIIKTTIFSTADRPITKIRKGSKVIWQALSGESAKSITHISSKWSKSMVMTIEVDNHVNDDMYYICKTRSDYKYVTKEIFDEEFVELYKTFISMNERYSKRSHKRKKPKDDTDNTQIPKKRGKPRKIPAEPPGQTELEQQQPPENQQLEPDTIRVEMGTDDEDESTDTASEDLNEEQRKHLIMERINFVVSSDGDSDMDIDEPTNPQIIQSDAITQTEPPNEQSEIQTEHVLESEIVDKELIPNKHLNKGSLEFSDDELESEIIQVNLGLDTDDEEPLIITTHIPTNKPAQPQPQPQPQPQQLEPEVVQVAVESEDDEECSEVQQLQPSIDNSMLLSEAVFNQEVENLLETDFDD…
TP01_0616	Tash1 protein, putative	1	1	1	i7-26o	315	0	0	0	0	0	0	0	0	0	0	0	1	FAINT-1 (25..103); Tash_PEST-1 (189..207); Tash_PEST-2 (235..253); Tash_PEST-3 (296..314);	MIYLKNTFLIFVVFVYCIKIASSLTLDLNNTSMSEFHTLKLLHQGIAKTIVLSTPDRQITEVRQGRESVWMGHPGESIKCVTFYISFKWSSEVLMTIEINNPNKTAMYYLRKHHHNYKYISLQEFESRYRDMVILSKQLDLINEQNIREKELVRKTKQKQPKKRKAETDDTGEPEKKIRRQPNETTEQQPLVPETIHFEISDSEEEHEIKLEISDDEQHEPPGLSHFKKPTQPSQPLVPETTQVELGSDEDTLTTNLIGEPLFEEGVQMMLETELKDLGLSEIDALFEEQSDFTETPAVPEIVQVEVESDDDEES
TP01_0612	Tash1 protein, putative	1	1	1	i9-31o	308	0	0	0	0	0	0	0	0	0	0	0	1	FAINT-1 (27..104); Tash_PEST-1 (252..270);	MKNVFLKNVCLIFALIFYHIKIVSSALLNINNIDNSKFKVVKIVDGFVIKVMIYPTADNPINEVCKNSKIIWEVHPGEKIKCVTHITSKLCDAQLMVIDVENPEKKYTIYFRKYYLHFRVINENTFDKMLKKIVRSSVRKIRKHGDPNIDKDKNRRKRKLKDEVDHKARKIKKREITEKSDPIEATQSTTSQPLEPVTTQVVISSDEDESTDSASEELTEEQKKQQRKDLMESLKKKIQQRIEDKSKESESKALEPETIQFEVSSDEEEADEPTSKGDDYDKEEPPSDSKDKRDPSTLPLKKRPYKPE
TP01_0610	Tash1 protein, putative	1	1	1	o	314	0	0	0	0	0	0	0	0	0	0	0	1	FAINT-1 (25..102); Tash_PEST-1 (246..264);	MVRLNILLLLYAGFLYHIKSVYSNTLNIQIIADSGFFTIKVYENGITKIMVFSTADKPITEVRQGPKSIWDSLPGESIKCLTYYQFKGSNRKLMTIEINNPVKDEMYYLHIHNYNYVYATKEMFEFEYTEMARVAKYMHEKYSKSSDKVPIPKQKQPKKRKADTDDTGGSKKKTPAVSEKIEPDIVQVEVESEEDESTDTASEGPIEDQKQERKDLMERINFVVSSDSDNDINELEVPFDPSIKTNPSEPEITQVEMGSDDDDSDLLNESLFGEDVEKWLESELEDIGLSESERDSLFEDTTGDVTGDDESSND
TP01_0609	Tash1 protein, putative	1	1	1	o	271	0	0	0	0	0	0	0	0	0	0	0	1	FAINT-1 (27..104);	MINGLLKILYLFIILTLYHIKIVLSNVLDLRDIKNSEFHTLELLQQGIIKTMIYSTADKPITKICKGSRVIWQALPGESAKCITLIRSKWAPGNLMTIEINNPSKTDMLYIYKEYFHYYYTTEEGFKTRFLALSKPQPTKYIKRDIPKKRKAETDDTGEPEKKIPSQPAQQQPQPQQIEPEVVQVEVESDDTELTDKHLRKEHLRQKIRAKIQKKKELKMMIIEKIKKIYRIRYNNLVLKLNSKNQNIKRLNILQQSIYYQVKGNRRNLLI
TP01_0607	Tash1 protein, putative	1	0	1	o	309	0	0	0	0	0	0	0	0	0	0	0	1	FAINT-1 (25..102); Tash_PEST-1 (186..204);	MNILDVKYLGVLIIFNCISFVFSEILNIKNLTDSGFYTIIIIEDGITKTMIYSTPQKIITEVRQGKRVLWTALPGESVKCLTIYTLDWASIRVMTIEINNPVKDGMYYFNRRYSNYVYATKEMFDFEYAEMARVAKYMHEKYSKSSDKVPIPEQKQPKKRKAETDDTGEPEKKIPSQPAQPQPQPQQLEPEVVQVEMESEEDESTDTASEGPIEEWDIQNIQFQVSSDEEQKDIDISDKELIFSPSDTEEEPELIAEHIQFQISSDSDNDIDESTDDQIIQSDAITQTDKQNDNRDPSTLPIKKRPYKP
TP01_0606	Tash1 protein, putative	1	1	1	i7-26o	350	0	0	0	0	0	0	0	0	0	0	0	1	FAINT-1 (25..102); Tash_PEST-1 (197..215);	MVRVNILLLFYALIVYCIKTAFSNVLDLKNISNSGFWALKIVEGNITKTMIYSTADRPITKVRQGTRVIWEPYSYESVKCVTHYSFELHNKILMTIEISDPVVNDMYYFKRRRTHYVYISKKEFEYQFTQLSHPPPVFFQQTKPKKPKKSKTATGNTGKSKKPRKRKADTDDEEPLIITTHIPTNKPAQPQPQPQPQPLEPEVVQVAVESEDDEECSEVQQLQPSIDNSMLLSEAVFNQEVENLLETDFDDMGLSKTQLDSLFYKTTDESIKPDKDEKDLELENIIFEISTDDEEPTKEQTSQLIRQKLREKIQKKQQRQDLIDKFEKKNEEKSYKTSELDDENEEESET
TP01_0604	TashAT3 protein, putative	1	1	1	o	465	0	0	0	0	0	0	0	0	0	0	0	1	FAINT-1 (25..102); Tash_PEST-1 (204..222);	MATLKLSHIIFTLFLYQIKIASSEILYLDNIVGSGFNIIKIIENRITRTMIYSTPDRQITQVRQGRKLIWMGYPGESIKCLTIFSFESSSKILITIEIENPAYDSLKFIYMHRNYFRYVTKAYFETNFAMQAKPLKSPTSKPIPGKLPIPRLKKPEKRKADAEKSKEAKKKIVGHPSETKTEAERQTQTELYTTTSQQTTQPQKQSEPEIIQVEVGSDDEGTDDFLVVSTSQKVDLYSETVDTTTGTAIHPKEQQVKILTQIRYTQTDTHESEDTETQTDTQQSKDTETQTVILTDSTETQTLIPTDSTDTQTDTHESKETETQTVIPTDSTETQTDTHETEDIGIQTKLRTRYPKKQHAVKTNSVQTQTEMVVPIGGEFDDEDSEGEIIPVLIGSDGE…
TP01_0603	TashAT2 protein, putative	1	1	1	o	338	0	0	0	0	0	0	0	0	0	0	0	1	FAINT-1 (25..102); Tash_PEST-1 (257..275);	MARLRFTYLVPVLTFYFINLVSSDKLDINDIYNLNIQRVEYSENGMTTIKIYPTSEQPIRQVYDGQNLVWSALLGERAKVITVLKFKYSGEVIVKVDIDFPVSKSQKIYCNRKGNYQEIDRKTCQEKIQSFSTIQKYNPSKIYQPKTEEYPIPQMRKTRQKSKTERSKHLRGKHKRRKYVTPLNEDTETSSETEEILKFRINEGTTSSTDHPTSQSTGQPPDTITHSDGLPVNVHRERKIKKSKKKVSSVSTQVFREELEPEVFELEISSDSDMDVDESTDPKVIQSDASTQTDTQCAIQTKAAETQTDSQQTEDPVVQTGTPIPSALPLKKRPYKPD
TP01_0602	hypothetical protein	1	1	1	i7-26o	1033	0	0	0	0	0	0	0	0	0	0	0	4	FAINT-1 (25..102); FAINT-2 (498..575); FAINT-3 (615..692); Tash_PEST-1 (846..864); FAINT-4 (900..979);	MAKLKPTYLVCIVVLCSIKAVLSNILDLNNLTKFSFKIIQYTKENVNKTIIYSTNESPITQINVGSILLFKPLHGEKIKSVTIMRFKNTKEVLLVLEIENAIAGPQKYYSRRKGPFKPIDERTFLLKFESLSNKPKYDPSKIVTPGVDPKVQKSFERKLRKRFRDGFFKEKEITPQDVTNIANEPPIDILTESFSDEEKGDESWTKSEESTDSSPHKSSTEEKEYKPDISTHPIEQEQPAPTDDGWDLDSIHFEISDTEEPTEEQKKQQRKDLMEKLKNKIQHRMEEKSKIAQTEPEVLGDVDIKELLGTEDDDFDLESIPMDFGSDEEQKDIDPKFSSSYTGGEPTQPQTDVLLADVVQVEVESDDDEENDTEKQSEPQTQPSVDENVQVQAEQQQDG…
TP01_1222	hypothetical protein	0	0	0	o	870	0	0	0	0	0	0	0	0	0	0	0	4	FAINT-1 (426..499); FAINT-2 (522..600); FAINT-3 (610..682); FAINT-4 (714..791);	MVVEPVNEVVEPVNEVVEPVIKAAAPFTKVSVPVVSGQVTSVFHKHLELCKCDSVDRSKSVPMEFEVLEYPNSDSLLYLLGSECSQLLFDGICVWNYMSGPYPTSLYFKSSGFLYLNFDPYYYLYVYDGKSWVLKKDLSHRPSAKLDPSMYPKDITIITEKTEESLKLVNNDTSLYNVYDHGNGMLLYVFTPNARCVEVKYRDQTVSKRQPGAYPTRILFDTESLTFEYDFQKTSAIYRLSDSGWYLSDAFDKLEKIESEIPSWIAKQSNYKFGSRISLSKLKIFTSDNRNGSGAKLIHLKSSMLHCNKWNSGYFYPVNGLYLKLVYNGHVVFRSTEYPYRGRPTVVLFDLDNNTVTVFFSSNFKVSINHIDDTDKETVLVTKRETKEPDAVTEPSESV…
TP01_0540	hypothetical protein	0	0	0	o	549	0	0	0	0	0	0	0	0	0	0	0	3	FAINT-1 (16..85); FAINT-2 (355..424); FAINT-3 (449..527);	MYPENISIFTEKTGDSVTLVQNDTSMYKVYDHGGIFLYLFSDGVKCVEIKYCDHTVHDAKSVGQYPNRFIFDSKSLTFEFDFENKSTTYRLSDSEFSASGDSKKLEKIEYEVPGWIRRQSNYKFGSKLSLSDLSILTSDNRDGSGAKRINVKKSMLSSKKWLSGFFYPVTKPYLELRYKDNVFKSTEYPYRGNPKILLFNTDDNNISVFFDSKFKVSFNYLDLSDEETVFKAKRKPTDPDPDSSGETESDSDTNSDSESNSESEGETVPVAEIVVTPPKTTVTTPESQPQTVYSPTPKVSTSGPKRSHTKSSSVSTESNFNPESKAISKQAKTKAPVITIPSEPTDLKSSTTLAIVDIEKKHNTNEFNYYRNDNFKTYVPKSGYGFSKVTEGSSVIWES…
TP01_0539	hypothetical protein	1	1	1	o	2154	0	0	0	0	0	0	0	0	0	0	0	15	FAINT-1 (121..196); FAINT-2 (221..293); FAINT-3 (349..419); FAINT-4 (442..520); FAINT-5 (613..690); FAINT-6 (724..804); FAINT-7 (1001..1074); FAINT-8 (1132..1210); FAINT-9 (1236..1318); FAINT-10 (1388..1461); FAINT-11 (1485..1563); FAINT-12 (1630..1700); FAINT-13 (1724..1798); FAINT-14 (1888..1961); FAINT-15 (1985..2063);	MKRCIINIKLLIYIILLQQWKALESLPTSSSSDKSPAPSNPSGGQSSTPRSQNQTSSSSTQSQLRTSTNNSTRTNSSVNQQNQSPKSPSQSQSQSQSSSSINSVTTPTGTRSDQSQVTKITVDIDKKSSTNELEYSKNDEIHKYAPKSGHVITKVTNGSAVIWESDDNVYSLRVALNDVSSNPEEHFLSVLDNNGALYLFQKSSDNSWKDVTEDRYCLFNLKFLTDNDEEIAKDKYSLCIYCFTYSCAFDKGSKCSKIKYDDQIIWNANDHTGFAPIKEVYLYMIPIKAFVRGNKDQYKKLELKKSAQPNETVDTVAKVTDASDTKSSPAPVATQSTPTRPTTRLTNVIVDIDKKQNSNEFDYSSDENYHTYTRKTGHSCSKVMQGTSLIWESQDNACG…
TP01_0494	hypothetical protein	0	0	0	o	729	0	0	0	0	0	0	0	0	0	0	0	1	FAINT-1 (63..139);	MSTIVSKKDSIKTESSYKNDPTKTDLSTKSDTSTKSDREIKSDLSIKTNSEIKRDLVSWENIELDIKTEESTDQFGYFIKGKVKCYSSRNLRKFVRISESGETCELIWESKSDKEETILVIVYEEGTKKWLALNVNGGFLLFHRTGKGQAWNDITRTGDDLTNVKFFGEDRKEGEMLNCKLSLEVTDHIIILFSPPRTIAYGSAPIWIRNKNTISENFQKNEIPRLLLLNIGGNTLYVTFDVLKPANSEVKFERNVVKEEVVPVNNTYVPHSLKHMFDNSFVKYLRNPEDCVKQDQSLPKPAEVVEVDHDLIVINPDKPDIPIKNPVVLDVVEVESDDDCYFDGYSPKVKLDVDPSQRLSKRIKNDQVLDRANRPGGLSAYATYQDPEPEPKRQQVENQ…
TP01_0464	hypothetical protein	0	0	0	o	666	0	0	0	0	0	0	0	0	0	0	0	4	FAINT-1 (22..94); FAINT-2 (145..215); FAINT-3 (381..451); FAINT-4 (475..543);	MIKIKDTNTFMGLPADDCELVTLNLDIKAESRKFEYISRNNYREYNSNYGYLFTKVLESNTVVWKARCTTEFATTVLVCEGDDKCILVIPYDNNMILFSQLKDNTWNRINTEINMNKLRMIERLNYMCRWKSYGKYGELSDFPRLRDLYRFSEYNYDLDKHNFKIVFNNLCDRVIYGNNLVWIYKDDPFQPYPDYLNFNLVDKTVNAVLKNGTVEVLYLNLLSHKRPRYNQSVDSVHPISNTEEKRVKKRRTSQKLKKSTIKQPGSNQSVDSVHPISNTEEKRVKKEPISVDLIFLDADMIMSTNEYKTFCGPDFYYFKANSGILFGKIIDDGKVIFDTEDPTKYVAEYKSRLKIDRKINKKIEFFKFLKPNIDKFKFYTSKDILLKHEDYRVEHAKDY…
TP01_0463	hypothetical protein	0	0	0	o	712	0	0	0	0	0	0	0	0	0	0	0	1	FAINT-1 (22..95);	MSTTEGTNAFMSLYPENWNLVNLNLKVIKKQKRFEYFIRNKYREYISNYGYIFDKVFGNNNVIWVGRSFNELSRLVLMYEDVEKYVLIIPNDDNMILFHQLNDNTWKRINTQINLAKLKICKQFGYDLLWDFKVKLEDCESPKTLEDLSIFESYYYDLDKHNLKIIFNAFCHSISYSGKEIWKHTKDDAHHGQLNSLKFDLISGDVTITFMDETTEPLDLNGSSNKRPRDEAESIYPANVSQSIYPANVSQSIKSVNLKSESNNEKVVKSESMLRDLNMPSIEVPRDPAESLSSLGVSSDAGVEQRVNESMSVDLIFLDRDTKLSATKYRTDCDPDIQYFITNNGFLYGRITDDGKVIVDKDDSRHFYRIYKSGLEIDRAIKKYVDYLKFVKPNIDSLK…
TP01_1221	hypothetical protein	1	1	1	o	1816	0	0	0	0	0	0	0	0	0	0	0	14	FAINT-1 (130..198); FAINT-2 (222..304); FAINT-3 (360..440); FAINT-4 (457..535); FAINT-5 (553..627); FAINT-6 (654..735); FAINT-7 (929..1002); FAINT-8 (1025..1103); FAINT-9 (1145..1218); FAINT-10 (1242..1320); FAINT-11 (1406..1480); FAINT-12 (1504..1582); FAINT-13 (1639..1708); FAINT-14 (1731..1813);	MKKWIITVNLLFYITLVAQWKAVESAQPPSSGSGPPKGGGSTPNQSSTPKSQPTTQANQSQSQSNPTNATSASPTPGTQPSQATPNQPNSQPAKNASQHQSSASATNVTSSVTGQASGTPVSSGSTKQVTLDIENKLSTTEVDYAKNGKYPTYTAKSGCGFNKIVKKTEVIWESKDVCGTIVATKGNDNVAIFLETGGCIVLKKSSGKWNDISSQKHDITRLKFYGENDNEITSSNYKVKVLGYSSSFAFIYEFSEVKCLKIKFGDNDLWKHTDDDEYKDITMFQFDPIKNELYVAKNKNKYKKIDYKGPLAPPASQPGATTAGTTQAQPKGATTTPQAQAPATPAVEAPKVAPSSRPVTLNISGKASTEDYDFTTDHNRNIKIYTAKGSSMFNKVVKD…
TP01_0408	hypothetical protein	1	1	1	o	969	0	0	0	0	0	0	0	0	0	0	0	5	FAINT-1 (24..101); FAINT-2 (226..303); FAINT-3 (354..422); FAINT-4 (569..641); FAINT-5 (862..938);	MLLLVKLLLLFGLLAARPPVHSVTLELTELDNDFSKTTLSYFVSSTMVRFDVKDDKVVDKVTLDNLSVWSPPDDTEKLRCAKVIYNEFGPRLVLLDSKSKYGKHELLYYIYTLNGWVLLNSVNPFNISLQENEVEKEHKSPLHLVNGDVYTNFTHKLGKTDGTVDTVKNSVVKTQQLPKAVDSGKSSDLSSLVLATTTSGNTSVNTVNSSNTVDGVDGVDIFGISGVDLSNVPEPPVCRKCTYVVDGILYTIHYFHFKTKFRRVYYEGQQLYEVPKGKHLSGSCVYSRNSKVIFVDFLLSSPGKTHFVYFEHTSAGFVKLPKEEFNERLQKYKSIPTTVDLSTFNSKTYSVTTSKRLNKRKMDESVSKVDCMLYTPNDGYVIRRVIDGDLLVLESDNDI…
TP01_0379	hypothetical protein	1	1	1	o	220	0	0	0	0	0	0	0	0	0	0	0	1	FAINT-1 (40..118);	MKLILIVAMALEVSRVVICTPGDDLKKIDKRNNPSKMYHSLDITSQISRNLFVFDKKEINGVIYNDVTVKPGVIIDEIYDGDSEIWRAKANRQLMKLMIIQEKKSNTYIVLTKDKHERLAETYILVTRVLLSFDPFVDLDYPLPDYQPDSYEERGKNLRTSEAQTEPQVRRPIKDTKAPFQNKEYMSELLPNFVTRAKFREMEEDDKVKDNSGTQTSGPK
TP01_0336	hypothetical protein	1	0	1	o	3945	0	0	0	0	0	0	0	0	0	0	0	22	FAINT-1 (116..195); FAINT-2 (212..284); FAINT-3 (401..471); FAINT-4 (491..564); FAINT-5 (581..654); FAINT-6 (672..744); FAINT-7 (854..935); FAINT-8 (1112..1192); FAINT-9 (1398..1480); FAINT-10 (1545..1623); FAINT-11 (1652..1731); FAINT-12 (1788..1862); FAINT-13 (1982..2050); FAINT-14 (2083..2163); FAINT-15 (2327..2409); FAINT-16 (2440..2508); FAINT-17 (2657..2738); FAINT-18 (2792..2861); FAINT-19…	MRTRHIYRYLYLYLILTYIQNFICSIDPLTPTTPTSGENETKSSTSDPSRQSGHGVFTFVDDSEDSETTQVAQEATESSTTVEYSQKSLSEDTSQDSQDNSHPEPSQPEVSKHPISLDISQSDSADEYDCDKDNDVVTYTPKEGYVLNKIVKSSGKGSGDIWSPDSETDYPTKVVTFLSGSDVISLTIYLSDDKIKRLFYFNGAWSPTTEVVLDVKKTDNTNEYDCVKDNKIATYTLKDGYVSNKIIKSRTLGSDEIVWESETSFATKVVAFPSGSDVNNVTIYLYDGEVQRFIYSDKKWIASTETTIDIKKTESTVDYECVTENNVVTYTSKGIVVFDKIIKSSGKGSGDIWRAEADYATKVVTCLSGSDVTNVCIHLRNGEIVRLVNSDKTWIPSTE…
TP01_0257	hypothetical protein	1	0	1	o	2383	0	0	0	0	0	0	0	0	0	0	0	14	FAINT-1 (70..138); FAINT-2 (171..252); FAINT-3 (272..355); FAINT-4 (381..459); FAINT-5 (530..608); FAINT-6 (821..900); FAINT-7 (927..1005); FAINT-8 (1052..1124); FAINT-9 (1280..1354); FAINT-10 (1512..1579); FAINT-11 (1608..1690); FAINT-12 (1732..1805); FAINT-13 (1836..1915); FAINT-14 (1958..2029);	MRTSYLFRYYFIYLLLNNGKWFVISADNEPSKAKGSSQSTNPVQASSTTSSSVTVPSDVGLFTTDASGKKVKLDDSQFKTVQEGVEYSFEPDSGVQLTEVRHGSTTVWEHKSGEPYPKSVSYKSDDKQFAILFDGRVFMFRFQNNEWKSELDSLSPDPTKAEGKPAVTGVELDLKATAGSNQFEYKRSGDTATFTAKTGHEFTTVMETTGTGGSRTVTWRSANPNENATKVELEGVGKNDQKLTIHKKNDSKLKFNKSGANANWEEVVTKVELDLGKTSATDQFDYDRKNEFATYFARDGYGFNKVLKAKATDYSREELVWAAEASSKNFVKLVRVKLTDNHVALLLNNLELLLYHKTAEDQPWKDITSDRHKLSELKFFTFDQSGSPKEIDSTYYRVE…
TP01_0256	hypothetical protein	1	1	1	o	1354	0	0	0	0	0	0	0	0	0	0	0	5	FAINT-1 (541..614); FAINT-2 (639..717); FAINT-3 (761..840); FAINT-4 (1062..1141); FAINT-5 (1175..1246);	MSLGCLLRYLVTYLLLFSLKSFVSSAESKSGSKGSSGTTARTGNASPNQSSSSQSGGSSSGRAGATGAPSNVTGSSSASGQSQSQTSSTQKSQNSQQQSSSSETSQPRSGASVGQGGQTGVSTTVSQTRGTPGSTSASGTTATSSATGQAKETAAETPLDVSSYTRLKTSGETPPDKVKLYSKKSDASDCAVTKDDDDYEYDLKDLECEAITHDDKCVWKRKEGQGHPLKMIYNGDDVITINFDDIYILCTMFDNEWHLDERKTPTSGAAATAATTQPQSSASATPQPRGGTTASPVQAKVSEGEGTPAKETAPTTPPLDVSSYTRLKTSGETPPDKVKLYSKKSDASDCAVTKDDDDYEYDLKDLECEAITHDDKCVWKRKGNKPYPLKMIYNGNDVI…
TP01_0179	hypothetical protein	0	0	0	o	713	0	0	0	0	0	0	0	0	0	0	0	2	FAINT-1 (145..226); FAINT-2 (516..594);	MEINDLYFYPLASVYPKRIPSKYSNKGLKPKVLDLSKELDPIECSLSRNCDILSYFGLFHKVYNKIILSNHKLIKKFSNGNIPEDTKDEEVVWESNQPEDYVICVEARIIGTYWNNRRITLVSVDNSIKYLKYQDGKWVESREIVLDINSLNTGKRYKIFKRNNLTNFQANDKLHFSEIVEKNSENNEIVTIWRGDSDHRYCKVVSLFEMSNGNKVMAMLFLGNNLLIYYFDGIWKLKADSLKNNDLKPRLDHLSFPHVSIDEVFEFSSIVINLFNKITNPFSQNDSNKTIDKESVTLENNPKESLNEIENNYMRPFYGLEVTLRDMYLIYRIYFTTSGHYADKSYKYAFINLIYPSTVLNDKDSFREVDPRSNFYQNTPLYYSFYEDIDSTNTGNTDV…
TP01_0178	hypothetical protein	1	1	1	o	790	0	0	0	0	0	0	0	0	0	0	0	1	FAINT-1 (29..101);	MNCFYILLFIFSLFKTAFSQTKPPGLPCVLNISGNNDRTKIDIDDKDSSVTIFTPTNGTEVLEVVYGSQVLWKRTKLTKFLRLLTYKRGNSLYYLQLFFSRGGKIYAQTMSTDGEKWINSTTFRLTKRNSMELFGDLNLTSGSSEDENPYENPDQVRQEGAENEPNYADSVILQPKKGESDEDTSESDSSSTKSEPSLKSESDASTTKSEPSDKNKLKSFGKYLKNLARKGPKKKGESTSNTDSEGESSGESTPINKEAKKPPQSKYRVEYEDLANLGPKPSETETGPKLPKRSPPVPPVRTVSLENKQVEAGTRPSSPTRLSPIPEPRTLFPNKTTSETETGSKLPKRPPEPPVRTVSLQNKQVGNSASYVSSSDSENSETDEKPKNRKRRRINFFRR…
TP01_0133	hypothetical protein	0	0	0	o	406	0	0	0	0	0	0	0	0	0	0	0	1	FAINT-1 (22..85);	MSIENEFLDLFDSEVIKLTPVTLDIDTENSSDQFTLSIGPPGRLYTCLKGYLINKILLNDTTIWETNEKSKYVIHVFVHEINGTIAWIELIKNHGFVYVLYNLNYFDETNKITIDFSKREDEFQEDYMVFGSDFDLYYLERNGEVIKYTNLCDKRYIARRVKPINKIIDFPSIIPCDNESISNSEVQDMANLKISEVQDMANLKISEVQDMANLKNSEKVVIWKAEKESECAWAVSVCIRSIKERYFAILHKNTSYSLYQWNNSSDKWENKTEAKFNLADYKFYFHYEKYARDIEDLLESCQTTLVGMEYHVLLNFHRKYKDVYGRDLANAIVFDTVNKTLRIDFQNNKSVSLDVKNTNIKLIYNYQPIKKKPRFSMANDSYHKNIPITKHRSCLSLCP…
