# Supplementary material for: In Silico Identification of Specialized Secretory-Organelle Proteins in Apicomplexan Parasites and In Vivo Validation in Toxoplasma gondii
Source: PLoS One. 2008 Oct 31;3(10):e3611. doi: 10.1371/journal.pone.0003611 (PMC2575384; doi:10.1371/journal.pone.0003611)
Supplement: Table S11 — List of candidate microneme proteins for Theileria annulata. (0.18 MB XLS) [file pone.0003611.s014.xls]

## Sheet: TANN.GeneDB.pfam.adhesive.SPTMP
id	description	SP_NN	SP_HMM	SP_ensemble_pred	toplogy	Length	Peptidase_S8	Etmic-2	GETHR	TSP_1	AMA-1	VWA	Rhomboid	EGF	PAN_1	Duffy_binding	EGF_CA	FAINT	Domain Architecture	sequence
TA02735		0	0	0	o	201	0	0	0	0	0	0	0	0	0	0	0	1	FAINT-1 (35..107);	MYSEQVESYKSVETSIPCINNIIKIKKQNEPKLVELNIDNPKLTPEYKYIYKDGKVEYITMSDYAFNKVTKGKKVIWESQNNEFGSKVLISSYNNEEYVTIFFTRKNFKVFKTCGKEIYEIPTDINSHSKVHTFDEICSNCQINSSIELYTKDNEGKNVLMPIDMYNVEYNEDFGIYTFKRDSKCSMIKFGNCVIWECEKK
TA02845		1	0	1	o	2845	0	0	0	0	0	0	0	0	0	0	0	16	FAINT-1 (114..191); FAINT-2 (225..305); FAINT-3 (509..582); FAINT-4 (708..789); FAINT-5 (816..895); FAINT-6 (950..1024); FAINT-7 (1057..1132); FAINT-8 (1144..1226); FAINT-9 (1243..1322); FAINT-10 (1357..1430); FAINT-11 (1489..1572); FAINT-12 (1714..1790); FAINT-13 (1824..1899); FAINT-14 (2058..2126); FAINT-15 (2294..2360); FAINT-16 (2397..2474);	MLGLRCIYGYLIIYLLSNHLKRSVYSSDPNDTGEGTSNSTLLVGSGSQEGPISQSATTEPETEAEPSTTPETTPGTTPASESSEETTPKPAEGEDEEDEDKVPEFKPNEFKLLTTDQSGQIVELPESDYIHESDRDEHTYDLNENVKCNEIKYENKTVWKLETGSEKYPLYFTYKIEQYKFIVTFEDKFVVCTFENGEWKEKGHSLEQGEAPPETKEMTKIKTTVLDLNDLKNDENYDTVENGNVLTFTPKDNGEFSGVIRTTGEKKVTWSVVWQIQGEFELAKNISFEDFGGGRQVLILDTRSGKKMLYRPKEGEFWKEVAEQPQNAFETVGALIVQGDVGVDMFEVDILKDYKDTKNYVYQEFDTENRPKEEEMAKIEKDRKSWKKKDDEEEQERRP…
TA02980		0	0	0	o693-715i	782	0	0	0	0	1	0	0	0	0	0	0	0	AMA-1-1 (204..739);	MKKIGLKIRAQKDKLNPVLGSNSDPSEEYDSFQQNVFTHQPTQLHKSHHYITHQKKTSQHIDDLNFYNGKFNQKSRIGPGKVVNNSRNLVEGETLSKDDNKTKSKIKSKTASILPRLLKSLSFLAVLGSINSFSLALEEPFTQHTSNRTPFEVSLIQSNSSLSPIHNSSTQNSSHHNGFSGSTVNNTSLIETRNNVLNRTLGRFGSFLQSGLISSRADKKKRSGMNRRGPKGKKGKGGEDEEKRNKWTDFMAKFDIAKVHGSGVYVDLGESATVGSYDYRMPIGKCPVVGKAIILENGADFLSSITHHDPKERGLGFPATKVASNSSKLDMENQLLSPISAQVLRSWNYKHESDLSNCAEYSRNIVPGSNRNSKYRYPFVYDESEKLCYILYSPMQYNQ…
TA02995		0	0	0	o	1650	0	0	0	0	0	0	0	0	0	0	0	7	FAINT-1 (356..429); FAINT-2 (453..531); FAINT-3 (633..699); FAINT-4 (867..945); FAINT-5 (955..1032); FAINT-6 (1055..1129); FAINT-7 (1249..1340);	MCVQLLYNDVVVWKQFCEPYPVSIYFRSYDSYDSTYCAILYLNFDPYYYTYVYDGNMWILRKDLSHCYSFKLDPSMHPKDITIVTESGGSEESSSSAKEESAATAAGYTVYDHGDGIYLYDFGTARCSEVMYRGQTVSKRQSGGPYPRRIVFDTESLTFEFDFKNKTAVYKLNAGGWYISEVSDNLEHFKYEFPEWILKQTYHRFGSKLSMKNLKILTSDETDGSGAKPINVHSSMLLYEKWQFGYYYPVHTLYLELRYKNQVLFKSTEYPYRGRPRIVLFDENNNNIWVFFSSGFSFSLNYIDHSDETVLKAEPANHTEPVEFKTERKTDAPSISPEVANYESTPKSKPTITKISLDINTTESTDDYDFNDENGVITYTAKSGCLFSKVTQGNKDIWK…
TA03025		0	0	0	o	2123	0	0	0	0	0	0	0	0	0	0	0	18	FAINT-1 (86..158); FAINT-2 (182..260); FAINT-3 (441..523); FAINT-4 (557..628); FAINT-5 (642..744); FAINT-6 (752..842); FAINT-7 (863..937); FAINT-8 (972..1045); FAINT-9 (1053..1126); FAINT-10 (1149..1224); FAINT-11 (1258..1331); FAINT-12 (1357..1432); FAINT-13 (1463..1536); FAINT-14 (1559..1637); FAINT-15 (1697..1770); FAINT-16 (1795..1873); FAINT-17 (1884..1955); FAINT-18 (1978..2052);	MLKHLGELSVLTQSTGTGTSAGQVSQSPITESQPKSSSSATDQSSSGSGESQEGQSTTSTNPVTSGSGSGTEGTVVPKSVEPTKVTLDINSSQSTSQFDYTKSDKINTFRVKDGHVFSKVTKGSTDIWEFKDNDCGTKVIFIDENKKYVSILLQNGGFIFYILSDDGTWKDITSTRHDIDRLKFFGDSDNPLTKNDYDVTIADYSYRFTFKAGVNCKKIKYADDELWKPSDDPDFAEITAFDLGLVSNSFFVKNRSKFKKLDFNPTQAKGGQSTTPVSEVVTATSVQQTSLTIISEPAPEKASVTVLAPTGRPRPKKTPEVSTDNRTAITLNIAEKASNSAIDFKEDYQKNVMVFSSKEKYVFNKIIKTGGSECCDSKCCDSETVIWEANDQTKYFDKV…
TA03110		1	1	1	o	619	0	0	0	0	0	0	0	0	0	0	0	4	FAINT-1 (25..104); FAINT-2 (192..271); FAINT-3 (313..390); FAINT-4 (463..537);	MFTHHVLIIFLAGILCKSGNVWAEDLDLNSPLNSGFSVNTTTNNGLIYTEISSNTEKYISRVKNTLDTLWEEKEGQICMGVTLVSSPKLDDTLVLIEVLTSDGFVNSYYKKMGNLYLQIVEGEYNKKIRDMEIVSTDNTTQQGTDSKDTSSKDTEDSTSNLGSNLEANTQNTHKSDNKSRNVSELDVPSRRILNILGLDSNDRISYEYEINDGIPCLIVEVLKPKNKRITAVSENEVLIWVGSDSERLLTLSAHSFYGDYRLVEVIYTSSEQSDNFSNYYKKYDNQWLQCDSQEFENTYMDMKNKIEIVGSVVLDVSAPPNLEEFYLKHETSDLLQATTFFPLTGYHLKQVVDKDKQVWKSDSKRSTAVTLITSISSDLTVNMLKIEITNDRKDSFKYF…
TA03115		1	1	1	o	1105	0	0	0	0	0	0	0	0	0	0	0	3	FAINT-1 (30..107); Tash_PEST-1 (318..336); FAINT-2 (448..524); FAINT-3 (564..641); Tash_PEST-2 (731..749); Tash_PEST-3 (800..818);	MKDLKMVVLKGVSLLCLITLCNINLSTEVYIDINDLEGKGFKILRYTKENMKKTIIYSTDNLPITGALDKGTIIWYDYLSEDCEKIVVTEFDNSNEVLVAVDLKKPMFDKTKYYIKQEGEYVRTPQKEFKHKMLVLVEKQEQGAEKTFEVNVEKASTSKKPVKRKKTQIQIQAKPKGKKRKKTATKTIKKRTKEDSETKISSSPECESKSDKLRSKIDESIHEIDDLTSDSRSESAHSSSKIEKSSSYFTSECQKSSSKISDSSSKVKLQDGSEINLTDASSGLLSDIPSVMTSDRSVTPVITPIPTPSQAVLEASEHEFEPEIIPIEILSDSDMDVDEPENTQIKSDAITQTDIKRTKIGETQTDSHMDRSTDEKKLEAVELERKSSIMAEGGSHGKF…
TA03125		1	1	1	o	416	0	0	0	0	0	0	0	0	0	0	0	1	FAINT-1 (25..102); Tash_PEST-1 (188..206); Tash_PEST-2 (231..249); Tash_PEST-3 (283..301); Tash_PEST-4 (353..370); Tash_PEST-5 (398..416);	MVRFNTLCIFYGLVIYYIRIVSSNVLDLNNLDNPKFYTMRIVEQGVTKIMILSTPENKITEIRRGRLLIWSLDPGEYVKCVTVFIFHWSGKVLINFEIENPRRTDMYYLHKYYSHFKYISKREFEEEYRTLLLIEKELESEIRKHKSIGETDLGFKPTKLRRLIGKIKHSEEPTKHTQPTELETTEPEDLDPETIHFEVSSDDEEEKPLDLSIKHKSKTTEAEQIETTESEEIDPETIKVEVGSDDEDTCEEELTKQERKDQLMDKLKKMIKQRIKEKSKHTQELDPETTEMELESDEEEKPLDLSTKQDRKQVMDKLKKMIKQRIKEKTKHTQELDPETTEPEDLETSEPEDLDPETIPVELESDEEELELPEPLDLSIKHKSKTIEPEEVETTEPEE…
TA03130		1	1	1	i7-26o	429	0	0	0	0	0	0	0	0	0	0	0	1	FAINT-1 (25..102); Tash_PEST-1 (240..258); Tash_PEST-2 (363..381);	MVRFNTLCIFYGLVIYYIRIVSSILLDLENVNISKFYTMRIVERGVTKIMILSTPENKITEVYNGIFFVWSPDPGEYVKCVTIYEFRYTKRVIMSIEIENPRKTDMYYLSKYRWNYKYISKEDFEKEYQSMLLIEKELEYGIQKQKHESGTEKVFIPKRKRGRPRKHKPKIKDTDYKTRKSKKQSIAQEETTQQLEKLDPEVTTTTKEESEESKEPTQTPTKESKTDSAQITQLTEEPKPQLQPEITPVEIGSDEEPEEEEPVHLSQYYTETIEHIEPTSTMDLLLSDYEHLEPEELEISDIEPSESVVEQTEEELELDSIHFEISSDESSQQTEKQPEEHKEPEIEFEISSDDEPEHTRETTELQPETIPVEIESDDEHEDIDLEQELLNEPLFGEDV…
TA03140		1	1	1	i7-26o	390	0	0	0	0	0	0	0	0	0	0	0	1	FAINT-1 (25..102); AT_hook-1 (139..151); AT_hook-2 (169..181); AT_hook-3 (186..198); Tash_PEST-1 (323..341);	MVRVNTLLLVYAGFLYHIKIVSSIVLDLNDIVNSGLKIHEDSQDGIVTTKIYSTPEKKITKILNGKALVWMALPGEYVKCINIFMFKRCKKVLCTIEIENPRKTDIFYLHKYYSHYNYISKEEYYENFERFSYKQPKPKKKLGRPRKQKPEPETDHSEVHKQEKVAKPKRKRGRPRKQKSDREEPKRKRGRPRKHKAEERETDEEDHESEISDIELLFSSDEEPIELLDTELTDSADEHLEPEEPIELLYTELTDSADEHLEPEEPIELLDTELTDSADEHLEPEEPIELLDTELTDSADEHLEPEEPIEPLDTELTDSADERELQPETIPVEVESDDEHEDIDLEQELLNEPLFGEDVEKLLERELDRTGLSTNELDSVFEEKSKEDDN
TA03145		1	1	1	i7-26o	378	0	0	0	0	0	0	0	0	0	0	0	1	FAINT-1 (25..102); Tash_PEST-1 (203..219); Tash_PEST-2 (268..286);	MVRVNTLLLVYAGFLYHIKIVSSIVLDLDNEDISRFYTMKIVEQGVTKVMILSTPENKITEIRKGKSLIWMADPDEYVKCFTRISSRWYSEELSTIEIENPKKTKMFYLRKHYFSHFYYISKKDFEQRFLTLTKYCKQLEYMDNEVVKGKRKIPRLNIKRKRKFPFEKDGIEKTTKKEAETQTEDKELESIHFEVSSDDEPEIEPETIPVEVDSDDDEVPLDLSQYYTEPIEQTEHTSTGDLLSSHDEEQPIDLTIKHKSKAPESVVEPTEPETITVDLLSSHDEEHEDSDLSDIELQISSDDESHEDHTHQDLIILGSEPSEESHTEDNNSSTIVRTESTKPQPDISTEDTHTQTDTDIDKKTRSSLPLKKRPYKQD
TA03150		1	1	1	i7-26o	403	0	0	0	0	0	0	0	0	0	0	0	1	FAINT-1 (25..102); Tash_PEST-1 (187..205);	MVRVNTLLLVYAGFLYHIKIVSSIVLDLNDIVNSGLKIHEDSQDGIVTTKIYSTPEKKITKILNGKALVWMALPGEYVKCINIFIFQWSGKELINIEIENPRKTYNAYFFMHRGYYKLIDRGGFENFFLQYSNFVSKISEKIVKSRSLKRKFPFEIDGREEPTKKKIQSQLSGTTIHSEQEQIDNKKQLEPETITVEIGSDDEEIDESNVSKPKETQTDFPTKESSIQTDIQQTQDIETQTLVPTGSTETQTDIQQTQDIETQTLVPTGSTETQTDIQQTQDIGIQTKLRTKYPKKKTTKTSSVETQTEIIMPMDDQFVDDVEDGEIIEVLIGSDGEYVENYDWEDEYNSDIQFEISSDSDMDVDESTDSQVIHSDAITQTDTDIDKKTRSSLPLKKRP…
TA03160		1	1	1	i9-28o	503	0	0	0	0	0	0	0	0	0	0	0	1	FAINT-1 (27..104); Tash_PEST-1 (187..205); Tash_PEST-2 (315..333); Tash_PEST-3 (367..385);	MMMVYTNNLFLVVIVMLYIIKIVFSNVLDLDNVDNSSFYMIKIVERGVTKIMILSTPENKITEIRKVKRLIWMSDPGEYVKCVTIYEFYNTRKGIMTIEIKNPQKTKMFYLRKYYSHYVYTSKQKFEDELKELSKYTHQKHEKALERMQKFSIHRKRKFPSETDDTEEEPLDLSIKQKSKVDESHTEPLEPETIQVEISSDDEDDEPIDLSIEQKSTTTEPVVEHTEEEIIHLQISSDEEGKTTEPVVEHTEEEIIHLQISSDEEGKTTEPVVEHTEEEIIHLQISSDEEHIQTREPEHTEESKTTELETTKESEQLKPETIPVEIGSDDEPEVQEPLDLSQYYTKRTTSEAEHIEHAEPEHTKHIEPTEPETITVEIESDDDEHEEELTKQERKKHVM…
TA03290		0	0	0	o	321	0	0	0	0	0	0	0	0	0	0	0	1	FAINT-1 (51..125);	MTEKKSNNSEKILELLKKDIEKKRTPTLRRSPKKQHLEIKSFITSDCHGTKLDIIGDTPILKYEWYTHTYFDDYIMPYNKVYSQVSEGEEMIWEATDLNDCGLKVEVFYLLDQADMVIILKENLGLHIFQKYKCEECEKMEKRERTSKWINTGGCEKCKQQDEWVDVSKKYLDPLKFSFYAEDGDHPDREPMEFEVSLGGYNYEIILEKPCKFLTYGDRILFDQNGETKGLSINIIRYHLGRKELNLKLSDGRTLTRKFVPENPEQYQTQITKYFNEECFNISVYCQKCTSDDFIFLEPIIETRFKKSVRKSSKRKINEEY
TA03300		1	1	1	o	670	0	0	0	0	0	0	0	0	0	0	0	1	FAINT-1 (528..603);	MYLVVLIFGILVDLSCVSGTTGVIDISDVGQRSLFSGPSKLGEAMFYKLTCNYNGSYSNVFDGSERLFPIRSHTRLVGLVLATKNESPELLQVMYSDVAKDYSYRSLYYFKDENHWKLTDSVTYKSHLLKLKNNQTNFNIKDKHNKFFYTHNTENSVNGTNNTNNMDKSVQNGTTRYYLKDGMELDKVCNGDVVIWENDLKYDFKYLELSEGLSGPESLTIHYSNHHNQHSNYFSNYTTNDLSNYLTNSFQHYKKIAGRWVHDLLTTNINFSNKNQENDTTSEDKVERQNISDLIVGVKRLFLKDALNLDVENPMAGVVLNLKSDEKFDCNLTVNGYQYYGLSTYELLQPSGCNLTSIFDQGDVIFEHDNEYTSSYFQVAKFNFTNRHPNLLVSVTESN…
TA03305		1	1	1	o	727	0	0	0	0	0	0	0	0	0	0	0	3	FAINT-1 (295..366); FAINT-2 (442..519); FAINT-3 (615..686);	MIKLLLVLITFRSVLCSVFDFGSDKCLNTFTKTVKVGDTFVNTYRPKNVKRIVMSQSKSITLSDTHKLTLLMLVLKDNEVRQAQITCSDSTRNHELFDMFYVQQEGKWEPVSSQIFDSNFIQLAQNVKKFDLLKLGEGWYKCSGDASEILCQIEDNYLVESVVIDNSVLWLNENNLEVFAIAITLKTGQKSNKLMCKIYFTSQKSSDIVEIEKQINDSHANKINSLLSKFSTRSPGTDTKKPSIPPENEVTLPTKSEETEVREPVSSPTTLAQAKDGIKLASKLIGIRLDCDEDSVDPTHTVNGYISLGLNTIKYEPRPGVKVLCLRDGNARIWESYGEDKILKTATFYNFENSNILLEIKYTLKCKKCFCTKTSDKVKYYMKDGTWFTLTDNEFFTQI…
TA03315		0	0	0	o	792	0	0	0	0	0	0	0	0	0	0	0	2	FAINT-1 (25..102); FAINT-2 (140..217);	MPIFKRKHKKETEVPVSNSDVRLVDLNIGQLNTNDFTIRKSVVFDFLLLTYSPSGGADVGKVLLKDTVFWQKGNSSDVAQFVRCYFRQGVIRFVELVINSNGSAQYLYFYKDYFRWVSTTSHRYAQVFSRQVSNYFVFKSVKLRLSGNVNELFFYVHKMEKAPFHIITPKPAFKVEKVVDGVLTVWDSNKSDSCVNALVFHKNKRPVLVHLQISSPEGLESIYLRKEPLTWNRITRSEFTETIRNSGFNPDLFSSFLTLKLDLSNVTENFNVDNHSYSYSPNNFLPTSDNTPDNAPDTVEVGEHLSDGVKDTVTSKHMVRRVSNVDMSTRVECISISPKPGYTVVEILDDDFSLFNVNTHNTSRKNSGGHNNSFENGPAKKFVVFVNLIRYKDYKLLGI…
TA03385		0	0	0	o	3096	0	0	0	0	0	0	0	0	0	0	0	26	FAINT-1 (25..103); FAINT-2 (119..192); FAINT-3 (215..293); FAINT-4 (330..403); FAINT-5 (426..504); FAINT-6 (550..622); FAINT-7 (645..723); FAINT-8 (907..980); FAINT-9 (1015..1084); FAINT-10 (1210..1300); FAINT-11 (1321..1415); FAINT-12 (1441..1523); FAINT-13 (1530..1603); FAINT-14 (1626..1704); FAINT-15 (1712..1785); FAINT-16 (1808..1887); FAINT-17 (1936..2009); FAINT-18 (2032..2110); FAINT-19 (2…	MFSLFELVGSDWKDITKDRYDVSKLKFFGDNDNELKSSDYSVTIFFLSYEFTFNSDVKCKKIMLAHDDVWKHDDYTEFADIKSFSLGLTSNNFFVKNQSDKSKKVDFKPTAVKTPTKVTVDLNATQSTNEFDYTDDNGVVTFKPKDNNVINKLVQGTTDIWEAKNDVNGILVRIKVSKGVKFLVVLLDNNKFTVFNLEGNEWKDVTSMRHDVTKLKFFGDNDFELKSSDYSVTIVDLSFAHIFNNEINCKKIKLGDDELWKHTDDPKFESIKSFSLGLASNSFFAKNQSNELKKIERGLEPEAMVTPTIASQVSAPLASSVSRPKGNPVGVDIENKQSTNEFDYTDDNGVVTYTPKSGNVFDKVVDGVKDVWQSKDDVNGTLVRIKVTKNIKYLAVLLD…
TA03521		1	0	1	o	4293	0	0	0	0	0	0	0	0	0	0	0	32	FAINT-1 (91..164); FAINT-2 (187..265); FAINT-3 (273..346); FAINT-4 (369..447); FAINT-5 (454..527); FAINT-6 (550..628); FAINT-7 (635..708); FAINT-8 (731..809); FAINT-9 (815..888); FAINT-10 (912..990); FAINT-11 (997..1074); FAINT-12 (1099..1177); FAINT-13 (1186..1259); FAINT-14 (1282..1360); FAINT-15 (1406..1483); FAINT-16 (1517..1597); FAINT-17 (1802..1875); FAINT-18 (1940..2019); FAINT-19 (2046..…	MLGLRCIYGYLIIYLLSNHLKRSVYSSDPNNAGEGTSNSTLLAGSSSQEGPISQSATTDENSQPNQPKAEDGKPKEGDSKATPVTSVTVINLDININQTTDQYNISDHNGVVKFTPKYNHVFGKVVDGSIDIWKSKGDVYVSLVMTKTVDGFKYLAILLDNNMFKLFKLDGNEWKDITSTRHDITMLKFIGHNDAEIKATDYIVSIFDLSYEFTFKSGVNCRKIMYGEDDLWKSGDDNKFSEIKSLSLSLITNIFFVSNKEFESKQLTKAKLTLDIDKTESTNDFDYTEQNGVVTYTPKDSHVFNKISQGTRVVWESKDNLCGTLVSTKSEDNKKYLAILLENNMFSLFHLENNQWNDITKDKLDINKLKFLGDSDSELKSSDFKVSIVDLSFTYLFKS…
TA04490		0	0	0	o	2711	0	0	0	0	0	0	0	0	0	0	0	23	FAINT-1 (51..123); FAINT-2 (146..224); FAINT-3 (269..341); FAINT-4 (364..442); FAINT-5 (492..565); FAINT-6 (588..666); FAINT-7 (848..930); FAINT-8 (966..1035); FAINT-9 (1049..1142); FAINT-10 (1159..1252); FAINT-11 (1270..1347); FAINT-12 (1373..1455); FAINT-13 (1466..1539); FAINT-14 (1561..1639); FAINT-15 (1647..1721); FAINT-16 (1839..1912); FAINT-17 (1935..2013); FAINT-18 (2042..2115); FAINT-19 (…	MDVAGKDPDQGLGEIIGTISINRDWYQCRSGNSSATPGTKTEAKAELTKVSVDISKTKGTNEFGYSKEDKIYTFTAKDGFKFNKVTKGTDAVWESKDNACGTKVIFIDERDKYVSILLTNNMFLLLHLEGNEWKDITKDRYDVSKVKFLGENDTELKSSDYTITIVDYSYRFTFKDGVKCKKIKYADVDVWKHSDDPKFESITAFDLGLVSNNFFVKNQSEFKKLDFKPTQPKATTVTKSEVEPEVKPAIVSQVSASLTSAVTTLTKVTLDIEKTESTNEFDYTDESGVVTYKPKDNHVFDKVSQGTKVVWQSTDIFGTLVRIKVTKNIKYLAMLLTNHTFILFHLENNEWKDITKDRYEVSKLKFFGDNDTEITKNDFSVNIVFLSYEFTFNTDVKCK…
TA05380		1	0	1	o	558	0	0	0	0	0	0	0	0	0	0	0	2	FAINT-1 (52..129); FAINT-2 (449..527);	MLRINFIFMCNIWVSYSVGLFYPLGVQDEIDIPNIEPGTNPNYNLNDPHNLVIDILSTNIPNVYKQTLKSECTNTFRYSSEDEYSIRRVVFGTKLVWNSTTNFEVAKTVEVVRKNGVLQLVSVKNDQLESFFRREKCSFVHVPTRQEYLKLKTSLDNDSTFVDTWVELDLSTSDPMSIFFSKDIYHEERVAIFKLSTLKPFKLFRVFDSETLLKPKDGDQNTETLWEFDDTLMCESVFVHNFQSGTLLKLFLSDGKINVTEDYKFFKKWDGNWYSIEKSEFVSEYNRLKSITTRRDITLDFGVNIKDERFYRKQEKLGKNLLSFALFPKTGYNPKRLFYDGTEVASLSGDQIFSSVVIYLENTDPVMVNATVSDTHREVKLVYFLKDGETLVSVDKEKY…
TA05525		0	0	0	o	110	0	0	0	0	0	0	0	0	0	0	0	1	FAINT-1 (28..106);	MTNHMLSLFHLDGEWKDITSDRHDVTMLKFFGEGDVELTSSDYSVSIVDLSFTYLFNDGINCKKVKLGDDEVWKHTDDDKFAEIKSFSLGLCSKSFLVKNQPGKSVSQSQ
TA05530		1	1	1	o	2985	0	0	0	0	0	0	0	0	0	0	0	21	FAINT-1 (54..127); FAINT-2 (150..228); FAINT-3 (235..316); FAINT-4 (402..482); FAINT-5 (509..588); FAINT-6 (633..712); FAINT-7 (745..820); FAINT-8 (832..914); FAINT-9 (931..1010); FAINT-10 (1045..1112); FAINT-11 (1169..1242); FAINT-12 (1400..1471); FAINT-13 (1505..1582); FAINT-14 (1589..1662); FAINT-15 (1714..1787); FAINT-16 (1831..1908); FAINT-17 (2065..2135); FAINT-18 (2296..2366); FAINT-19 (24…	MKKWIIILNLLFYITFFHQWNVVESNPTTPDGSESSSVSTETNPETTPKGTLVTLDIQRTECTDEYDFNDQSGLFTYTPKPSFVFNKVTQGTTDIWESKNNVNATLLMSKSKDGEKYLALLLTNNMFTLFHLDGNEWNNITSDRHDVSNLKFLGDSDTDLTKSDYTVSIVDLSFTYIFKDDVICKKIKLGDDEVWKHTDDSEFSSLKKLSLDLPTNKFSVMNPSDQSKELAVKVSVDLKPTQSTSESLNSDQKGVVTLTPKEGVGVSGVIRSSGQDRDTWAAIWQIQGEFELANTISFEDFGKGKQVLTLNTRSGKKMLYRSKDGDPWKEIVEQPQNAFETVETLKPLKQDSSDVTQPEESKESTPPEQQPADLTQQEPTPTKETEQKDPKKDPEKQLT…
TA05535		1	0	1	o	327	0	0	0	0	0	0	0	0	0	0	0	2	FAINT-1 (59..133); FAINT-2 (158..236);	MKKCIISLNLLYYITFFHRFNGAESQTASLSTGQSTSGTAAVDSASTNPPVTDTVTPVTLDINISKDTDQIDYKKDGEFRTYTPKDNHVFKKVVKKNADIWSAKPNDKAIKAVLMGSKKEPKHLALLLQSGEYVLLHKSGKNKPWNDITNAKYDVTKLKFLGEGDSEISKSDYDVDLHDLSYTFLFKSGVTCRKVLFGDDDVWKHTDDPNYSDIKSLQLDLPTNKFLVKNQSDQSKELTKAKVSVYVNATQSEGTDQSRSRSSGGTPKGEGTDQSRSSGGTPNSGSGEGTDQSQSRSSGGTEERIQLYSGSSDYEKLLDQNLQGMTW
TA05565		1	1	1	o	570	0	0	0	0	0	0	0	0	0	0	0	1	FAINT-1 (480..558);	MSKCITYTYIIILILIKCVYSADKQHTSVDTEDEDNNFDTVVRELESLVTEDDKTAGDTVISDNLMQHGLGHIISQPIYVPEQPDQPTQPTPTQPEQLPPEQPHAYEPGYYTEPYQQYQPPPAQPDYEEVSAGYDPFHYPTAPEKSPQEDKQPIHYHGPTQPIPQPRQPQQPHQPQKIYQPPYQPPYQYYQAYIPTQPIPSQPPYQPGYPIPYQPIQPPPGQFRPQPQPRPQIRQPISIHPQQPKPPYQPTRPIGIPTPKPTQPSYPPKQSIPEGVYKIPVQLGPSGLPKPTHLGTSIQDYQSRPLIKTGPDLLGPRPGLPKSHPQSKDGLLGPAPGPLRYPSDIMAQKREIETPLNETSELAEIINRCKKIKFMKKNEEGNLVELDTKDYMISFINEN…
TA05585		1	0	1	o	779	0	0	0	0	0	0	0	0	0	0	0	7	FAINT-1 (57..135); FAINT-2 (161..241); FAINT-3 (273..352); FAINT-4 (405..484); FAINT-5 (502..574); FAINT-6 (596..670); FAINT-7 (695..768);	MKIYLKSYRSIIFEFYLLFIIVCQIRHFVSCADHSIGAVGGNDNTLPEETDTSSVYILNISFVEINELYYHFADGNYESFCRKNNNLFNKIIKSKVIGSKEIWESKDNNHCKSVRTFKAVNGHKYLCIILESDDFVFLRKLGKGKPYEDITHTRINFSILKFFFFDKGNFSEFVIDKTKINIYKLNLVYEFKDGVNCHKILYSDRVVYEYELNPEFGLLKGIYLDLLNNDFNIVNENDTSKKLDMEAGKSIPQNVPIHPNHYPKEIKLIGYQPVDPFDPFNSANFSEVFSGRYSVTMAELEYEYSISSIKCSMVKYNDTTIWEKSHESNIYPISMKLVRLKNVILLRFADHFIKLILKDNQWESKIYHYEKKLPEDETIGAVGGEAAPAVYLSPEELNA…
TA07435		0	0	0	o	529	0	0	0	0	0	0	0	0	0	0	0	1	FAINT-1 (443..508);	MFPQVVQAPYPKYLAILRNGKPYVIRKNSLSEPWYNITHLRYDIEKLLFTDSNNKDYNYLQCSVELYELILVIEFGFNCKKVWFDSKLCWTLTNSQEYPKFLGLHLRTNQIFLMFSKLRLELLDVENPKVEEGEIEGNMSGKRPGQLDWVRNNKYTKMSNSTNPFRPMIDPTKLVDTNPFSKYVRRRLIREAELKPVEEPSQSCPKQHQATLENDNEVDKVTKIDVIGKSYKNIVKLFHENTSNVIECNGYNLTVHGDNYSYKLNESASSDNLNSTSTSFRKENPKKLPPKSIVYYKKEKNVVLETRTKFIMYNLEDPDLTPINYKLPEIKLLSQDNEGNIIPLSSNEYSVQLSLYMAVKFIYTFADEAVCTQVEYGRRIFWKSKPGQNKPLYIVCSYW…
TA07475		0	0	0	o	650	0	0	0	0	0	0	0	0	0	0	0	2	FAINT-1 (140..222); FAINT-2 (441..519);	MFDESLLNYNRAYFKYDLDYFEPEPVELNINHESSASEFRYYEEFDTGHYMCRENYAFNKVMGFVSEGFERRLSNNRRIIAGERQVIWSTSEVTHYARHITVKLNNIYKNNKSIILHLVNGDVKRLSLINGKWVENSRTELDITKGCETKRYKISGEGRIINFQTCDGYVFNRIVQSQSVFFDNKMTICEAENGLECSKSVSMFSGDKGSKYLAVLMVNNDYQLFYKANDKKGWKNITRKRLTRNIFRRHKIEKTILKNLEGGFYETAIYDMYYIVRLLRNNKGRIGFYIYQDQVNCDYYYTNLMTNRVVVTHNGMFLEVDPKKNIYTNRNYDLEFYNESDYDKSVSPDSGNDRLFDPFFCYKNNSFKTKSVAITDVQKRFFNESKPQKHNNLIPKLEN…
TA07750		1	0	1	o838-860i	903	0	0	0	0	0	1	0	0	0	0	0	0	VWA-1 (257..443);	MNVLKFSISYLIILIQFSYNNVICNPAFDESDVQHSPKSVFSPKVTKSLKERLNHYGSLAPSPSYKPNATDTDTEKLSKEEVTQREEEDTKVKEQGNNHNEENPNVEENLVTEHHQEDLGGQKLNEAENTVSELNEDLGGENPNLEETLVTEHRHVYLGGERPNQPDPADIANVPYDTSSTDLPSHKEEEPQVHEEEIKEVKVDNLEETLTPQEHPSPTEPKTNPKPKDKQYSFTDIDGSMFSNLEELKKCTETPHDFVVMLDESDSISNYNWKRYVKQFTTLIATAISQLNQDNTLSVLHYSDVPTLAINTQKIDPNSFKTTEDKIKQIFERRRSYGNNYTGKALEYVRKELFHLPEIAEGSSSDSPDTSNKVVILVTDGAAKDIEKAYYESLTLRYN…
TA07755		0	0	0	o	606	0	0	0	0	0	1	0	0	0	0	0	0	VWA-1 (212..388);	MTFFNLSLNTVKKLRCNTAGRLCRGLVTKSEATCTRKVYGENDKVTLGPPTYTIFSPEVCLTLKLKRDELTGDNGLLLTGMTRLKDGSNSFNKNSRISSVLPMETLDRLSEAITKNSEHPVTFEGLDGGSVVVTNNSDTFSIKLYPSLPGLNLTPGMLPTTKPNSHINFTGNHNEHALVKHALHDLSSSNYDKGLYPDGIKKPSSYCHRELDLTILVDESSSIYIEEWNKLIPFLKSLVRSINISPNYVHLSMVTFSTSIRWLISFLDPASKDEQLALAVLDKLKNSKPVFGYTFTGQALNFISEAVYMFGARRNSPKGIIIITDGSSTQTNVTSQASALLRDAGVTILVVGVGKAKESECRGIVGCSTKGECPLFFMTNWDEIIRKVGELMAEVCETI…
TA08290		0	0	0	o	680	0	0	0	0	0	0	0	0	0	0	0	2	FAINT-1 (44..118); FAINT-2 (250..322);	MVRKEYEHKARLNDGIPVLSCRFGKNKPWVDITHTRYDVQKLTFKDLDDNECKISNCKVKLVDLILEIAFNFACFQILYENNVIWNFFGYMSSFIPKSISFDLVKNKFFLNPWTGTSCELDTRLHVVGNTSLGRSNGVLHIDDPYNEKTKHLIITYFDEPIRKIMCGRKIIWKHRRGQLPPVKFVGDMKKGIRYILFPDKYIIAKIEGNKWQITEHETNPEDKLLNLIQINEYMLDLIIISKFNEMNGVKLDIDIKKSTDKFEHRFMNDFRSYNCILGKKFTSVREEGFVIWESENADTGANSVFISERKERFVLILLGNEYKLFHKPGKDTQWRDITSERIKINGICLSYNNDLKEKIDYDYKIRMFEYMFYFKEGCNEVWYMGTLIWRFSENFIGKT…
TA08360		1	1	1	o	430	0	0	0	0	0	0	0	0	0	0	0	1	FAINT-1 (24..101);	MWLKYMSFLVLFVGLVLGQPERFALDLFDINDSRYVAEKTRFDNVSYVVFKPQKEKLVTEVLFGQERVWRSSCDQETAQLVLLATKVEVPFLLYVKSELAGPKHYYYYFEDYTWVKTNFEHYLDLLNKHKSDVETKEFTLNLSLTHSSEKVNFSGTTNFKKFDSFFVDNSLVDEWKTEFAATKVVHDVTPLWFAKKEGERAVAGWAYKSGKEHYLVRVLVRNSDFKFRFFNFLKVGNSWTNLELGPFKFLKSDDKVFPEDFYYPEYLNNEPSPTHFMTDSSVSLTNLDDFVDESFEYKPESRPEDYDFKHFNAPIPFTKLHRLDFSKRVPGSVATNVTGLFDNKVTVQSYYPTFGNFFGVVRDGKHVIFERNLDVEACVGVHFYNKDKQRFLADVLVYS…
TA08365		1	1	1	o	821	0	0	0	0	0	0	0	0	0	0	0	3	FAINT-1 (24..102); FAINT-2 (437..509); FAINT-3 (711..789);	MVYLGLLLIFTAVSYCFNPLKLRKLDISQRSLNSCTEYNEHHLDNVYYSYFKPLPDVLINSVYEGHYKIWESKLHGEFCKYALVAYKHQSPYLIYILRDNPEFTCDAYYVKYELGWEPIDGTTYKELINQLEKIRHPHNVTLFLDNNSTLPTYATVHEYVGKFRVQFVAPKYGYTAWRVHLNGTIWSSRGNESRCAAVWCYLLDGFNITYVRLLVKHSDGEAELLDFYQKNRRWERPLDTTRFATILGIESPDSFLHPEYDFMDRIGEIHFPPFRPQTAQWDLVSSNTDPNVLYIDTFITNEYVFTQKIHLDGVFYQVFRPKGDAMVYSVKESYLKVWRPYRDEVLKLAIVAYDRNIPVLMYTIINFGNTINTFYFRKKVLRTNTASNTTTDTASGNNF…
TA08370		1	1	1	o	867	0	0	0	0	0	0	0	0	0	0	0	3	FAINT-1 (27..103); FAINT-2 (143..220); FAINT-3 (493..570);	MKMFSVFSLLFVFLSLRFVNCNVEGFKLRLDEPDENVFKVKTSQFDNIRYKHYTPLKHNYIVSVLDSDYKVWESDGFETCVYSLLAYRKQLPYLLYFQVDSGHTLQHFYYVKELNRWKKIDINNYCNLLKEVKNEVIVNGVFGYNLFNAVRNSMMSVENASEDVPYTQFTSTIGYLAHYVYFKTHKLWSSKAPGERCAAAFCYSHSDQYYMVRLLITNANEESKLETFFNIKGKWVHVHTLDEVHDKKLYVQKPESFKYPNYTFTCKPVDFNKVQTLHTKVDEPDEFESDKSGEPYFDLTDEFYKYKVQYEDTDNTFGFHDHVHSHDYVDRVESACQEPYFDLTSTPDTSHSSDYDDSGEMFDKCVSASGLRSDYTTKLDISIAGINLFTQLRCVDNVF…
TA08425		1	1	1	o875-892i	893	0	0	0	0	0	0	0	0	0	0	0	4	FAINT-1 (37..113); FAINT-2 (151..226); FAINT-3 (269..345); FAINT-4 (381..458);	MKFLVLLFNILCLFPILGADELVMSPIPTTDVQPKVTFDINSEVSSGPLYLNPVEMAGVKYLQLQRQPGVQVHKVVEGDIVIWENEEMPLYTCAIVTQNEVPYMAYVELLEDPDLIFFLKEGDQWAPIPEDQYLARLQQLRQQIHTESFFSLNLSFQHENYKYEMVSSFQHSIKMVVFTPKNGHICKMVYDKNIRIFKALYNEYVTSVIGFFRGLKLLLLNIFVIDDRGMIGNKYFQLLDDKYAPISVQGYVATIPKLKDFAEPYHPIILDISDIDYVNFYLGDATYHDPGFKIVPKTPQCITKVVDGNEVIYESSNPSVECVYKVTYYDKKNESMLRLDLNHSPPSYTSYYAKREGVWVTSTYIDLEEKIEELQDHRSTELDVMFMSDKDLNVVPLTN…
TA09140		1	1	1	i7-28o	355	0	0	0	0	0	0	0	0	0	0	0	1	FAINT-1 (60..139);	MKKSNRLTYAVSSVLLLLVCGVSAGILVKINFFPTDSVAKSTTRLVGSANSPESKSVVEMVDLDLNKRTLTNFKYYENSFGVKFVVKNGFGIRRIFDSTKPFEMIYSSDDPLEYATQVTVNNSFKPFETNVMVLLSNNKVILRRQSVYNFFEDSGLDLNFSKLKFYNSKNHELDSKKFMPNLYNLSYGYQFTHTHTYTNTHTNKVNEEFVTKIEFNGRVVYNYNDDVNFGILSGVYYDFMKNSFFLVNTGNETKELVFGKYKFLELKLQREDKKLVEKGYLASPGTVFNKVFDGENLVWSSEEPNESAVKVLVKMKSDVEMLGIIMQNGTFLLFQNSDNKWDNITQRLLYTQLTH
TA09275		0	0	0	o	396	0	0	0	0	0	0	0	0	0	0	0	3	FAINT-1 (71..147); FAINT-2 (168..242); FAINT-3 (277..350);	MVYTSKGNSIFSRVKDVSVIWNTKDPKKYSTKVLVDTSGLNVSIYLLNGDILHFGDDGTVDGWKPSSNKIILDVDKTSSTIGYDFVHEGETRTFTAKPGYEFKTVKLGKTFSEDHTFWKAKKDDECSTKVTVYGVETSVKNINIFLNNNQVKHFHEVDDKWVSETTIVLDIDKNKDNDLFEYRSTRNFGHFNPKPNLTITKIVKKELEIWTAEPEDHGLKAVLMGSGKDEKFLSILLQSGNFVLLRKSGKGQCWEDITQEKSDFSGIKMYSLEEGTSKYHLLTENEYDAIIFESRYGYEFKDSVKCVKITYNDNLLWSHTDDPEFGYLKGLYLGLASNRFFVKNQSDEVKKIEKELVTDNHYFGCLPIFYDLKFHVVYLIHSLSKIGVIALHLALL
TA09450		1	1	1	o	3091	0	0	0	0	0	0	0	0	0	0	0	20	FAINT-1 (64..137); FAINT-2 (160..238); FAINT-3 (410..490); FAINT-4 (517..596); FAINT-5 (641..720); FAINT-6 (753..828); FAINT-7 (840..922); FAINT-8 (939..1018); FAINT-9 (1053..1122); FAINT-10 (1181..1254); FAINT-11 (1414..1483); FAINT-12 (1526..1594); FAINT-13 (1643..1716); FAINT-14 (1739..1817); FAINT-15 (2194..2271); FAINT-16 (2303..2385); FAINT-17 (2697..2769); FAINT-18 (2789..2867); FAINT-19 (…	MKKCIITINLLFYITFFHQWNCVESNPTTPDGTESSSASTKPTQETTPKGTPSTGTGTKGTPVTLDIKNTQSTNEFDFADQNGVVTYTPKSGHVISKVSQGTTDIWESKDDVNATLVRTKVSKGVKFLVVLLTNNMFTLFHQESGQWKDITSKRHDVTKLKFLGENDRELSKADYKVSIVDLSFTYIFNDGVKCKKVMLDDADVWNHSDDPKFSEIKLFSLGLASNSFFVKNQSNELKKIEKSDLDLKSTQPTSESLHTDQKGVATLTPKEGDGISGVIRTTGEDIDTWTAIWQIQCNFDVQKTISLEDFGKGKQVLTLDTISGKKMLYRPKEGEPWKEVVDQPQNAFETVEALKALKQTPSDVTEIEVSIEDETEEPTATEETKESTPTKETKKATPK…
TA09505		0	0	0	o	523	0	0	0	0	0	0	0	0	0	0	0	2	FAINT-1 (139..212); FAINT-2 (229..304);	MDYLKASHNQNNRMVRFPFKLIELDITTGQATPSYSDTPTHTAPHNYYEIGKPYGYKLGDHGSYTCEEGFAIAKLMRGRNLILRAVTSSDYMKRVFISCSAIDYIVIQLFNGNFKIIRNRKDGLGWVKITYRLPDLLKLKLLDESGNEVTEQEFSYGLISTDFIITFNFKCSEIKYDTHTVWKLEDPQEFPEALTISLKYQSILLLFKNDKKTEIVMRHFINNFKWLSPADVDGNIERSITQITYNGDLHKIYEANSNYCIRSFKLNNEIVWKAKDTSEYASAIISSVCYNMNRSILIIRYDKFTLLSKSHGNDWEDVTLNSFDFYQLKFFDENNNKLSIFQCTAEFFGLKLCITFDFNCDHITYKEEKFWERESCGEYPLKLCIDLTTNSVCFFYRST…
TA09510		0	0	0	o	523	0	0	0	0	0	0	0	0	0	0	0	2	FAINT-1 (139..212); FAINT-2 (229..304);	MDYLKASHNQNNRMVRFPFKLIELDITTGQATPSYSDTPTHTAPHNYYEIGKPYGYKLGDHGSYTCEEGFAIAKLMRGRNLILRAVTSSDYMKRVFISCSAIDYIVIQLFNGNFKIIRNRKDGLGWVKITYKLPDLTKLKLLDESGNEVTEPEFSYGLISTDFIITFNFKCSEIKYDTHTVWKLEDSQEFPEALTISLKYQSILLLFKNDKKTEIVMRHFINNFKWLSPADVDGNIERSITQITYNGDLHKIYEANSNYCIRSFKLNNEIVWKAKDTSEYASAIISSVCYNMNRSILIIRYDKFTLLSKSHGNDWEDVTLNSFDFYQLKFFDENNNKLSIFQCTAEFFGLKLCITFDFNCDHITYKEEKFWERESCGEYPLKLCIDLTTNSVCFFYRST…
TA09550		0	0	0	o	217	0	0	0	0	0	0	0	0	0	0	0	1	FAINT-1 (132..205);	MSSQANVESNSKIKRVVKKKKEKLRLLEFDIVTSKAKRTGSARSKTNGHIRLSDGNYLCKRNFFFYLIKEGNHVIWKAKNHHEYIKRLFVSCSGKDYIVIQLFNGNFVVFRKLIDEKVWSEITYKLPDLTKLKLLDESGNEVKEQEFSYGLISTDFIITFNFKCSEIKYDTHTVWKLEDSEEFPEALTISLKYQSILLLFKNDKKTEIDILSLVEKT
TA09615		1	0	1	o	1322	0	0	0	0	0	0	0	0	0	0	0	1	FAINT-1 (583..658);	MKLIILIILNISLQNYSCNINSKNNPQQTINPLESTNLQESTNIHETTTKFRNTKNVETLENVENSENMEQSEKLDEIEFDEKLVLNILKRRPKGFEVIRQNYYGIDILVFIPYGIITEIIDSNGIIWKNYNNIKYIKVTTFKHNSKLLHIQFFNSPVTVLGQTDSNGPKVSSSKGISSTTGTVGASTVTEGKGANDTFSTPGKGANSTLMECTPGKGANFTLMECTSGKGANSTATECTSRKGANSMPMECTPGKGANSMPMECTIGNSTEGSKGAIGTRFESQSSNTTGREPDTVTEVTEIYYHRNGRVWNEIDEENFYNIFNIIRMESSCLGKYTIYLNDKNSHRNVIWNHSDERYATYAPASGIRINKLCDYNWGPICLKSIWRTKKNEYLLYTS…
TA09755		1	1	1	o	165	0	0	0	0	0	0	0	0	0	0	0	1	FAINT-1 (33..103);	MAKFIYFLVIIFVKLLICECENVVLNISAKPVELNTNKINSNTYFVNGLPCKKFAPKPNNSVKKVMEGNIKVWEDSRSECTDAIVYPETDRPKLVHLFITTDARSSHEYYSREGDKWTKIDEAKYRTLLDEFLPQTSRPSMGKKKGSFQLPSLFIVFLQFFLYSF
TA09770		1	1	1	o	1694	0	0	0	0	0	0	0	0	0	0	0	15	FAINT-1 (95..168); FAINT-2 (191..269); FAINT-3 (416..489); FAINT-4 (511..589); FAINT-5 (596..690); FAINT-6 (715..794); FAINT-7 (805..878); FAINT-8 (900..978); FAINT-9 (985..1079); FAINT-10 (1104..1184); FAINT-11 (1195..1268); FAINT-12 (1290..1368); FAINT-13 (1375..1447); FAINT-14 (1501..1574); FAINT-15 (1582..1660);	MKRWIITLNLLFYITFLNQWNFAESQTVNGDSTTPDSDGSTPVNSVDPTGTSAGQASQSPITESQPKSSSSVTDQSSTEGTPTDTTPTSAVNKVTLDLNASQSTTEFDYTDENGLVTFTPKADHVFNKIIDGTKDVWKSKNNVNGTLVRTKTVDNKKYLAILLNNNMFKLLKEEDNEWNDITSQTSDIKKLKFFGENDTELKSSDYTVILIYLSYQYTFKPGINCTNIKYGEDDVWKHSEYTKFSKIKIFSLGLITNSFFVFNNEFESKKLDFKPTPEPEAKPETPEPVTPTPEPTPPTPEPTPPTPDETKPETEESTKPPQEPTQSTEESSTHQSTEESSTHQSTQPETPEAKESQPEAPDDTIEPKATPPTPTPTPTPTPTPHSQPTPSPTTVEDST…
TA09775		1	1	1	o	786	0	0	0	0	0	0	0	0	0	0	0	6	FAINT-1 (146..220); FAINT-2 (245..323); FAINT-3 (330..414); FAINT-4 (437..515); FAINT-5 (544..617); FAINT-6 (640..718);	MKKWTITVNLLFYITFLNQWNYVESHPTSSSRGIPSADGNPTRGQTSTTKSSSTTPEIGTGTKVKPSSHPASSGSRSTPTTTTSGCTQPSRAGSTIPAKTQPAKPTSTPTSGSTTPTSQSSSGTGKSQQRQSITSTNPGNEGTLVTLDISKSKDTNQLDYKKDGNFRTYTPKPNHLFTKIVKKDLDLWNAKPEDHGLKAVLMGSKKEPKYLALLLQSGNFLLLYKSGKNKPWQDITSQRHDVSLLKFLGENDTVLTSSDYKVDLVDLLFTYTFNSGVNCNKITYDDTPVWTHTDDKSFQSLKSIALDLPSNQFSVTNTSNNKKELTTKVALDINTTQSTNEFDYTDKNGVVTYTTKDNHVFSKVFKKRIIRNLVIWESKDNLYARLASIRFTKGINTLD…
TA09780		0	0	0	o	1784	0	0	0	0	0	0	0	0	0	0	0	12	FAINT-1 (379..458); FAINT-2 (577..660); FAINT-3 (679..758); FAINT-4 (793..865); FAINT-5 (977..1050); FAINT-6 (1073..1151); FAINT-7 (1192..1266); FAINT-8 (1291..1369); FAINT-9 (1377..1471); FAINT-10 (1496..1574); FAINT-11 (1582..1655); FAINT-12 (1681..1759);	MYPNPNSLLYILKDSMCVQLLYNDIVVWKQSCEPYPVSIYFRSYTSHESSFGAILYLNFDPYYYTYVYDGNIWVLRKDLSHCYSFKLDPSMHPKDITIVTESGGSEESPSSSEESSSAGYTVYDHGDGIYLYDFGTARCSEVMYRGQTVCKRQSGGPYPKRIVFDTESLTFEFDFKNKTAVYKLNGGWYISEVYDKLEHFKYEFPDWICKQSYHRFGSKLSMKNLKILTSDETDGSGAKPINVHSSMLLYEKWQFGYYYPVHTLYLELRYKNQVLFKSTEYPYRGRPRIVLFDENNNSIWVFFSSGFSFSLNYIDHSDETVLKAEPATLTEPAEPITETQPEEPITETPVPEEPITEKPVPENTIEPASVTIPTATLIELKINKSTADTAFDYADIGIY…
TA09815		0	0	0	o	558	0	0	0	0	0	0	0	0	0	0	0	2	FAINT-1 (136..220); FAINT-2 (364..438);	MSVNNGIPNSSLKYLHLVKPIVLDIRTETSTDEFKYTEDQEKRKYTCYKGYAVRRLIDSTGEKDGPVLMWEAGNSSHYAFEILKFGNSLKTREVCLCLVNGDYRIFAKRNGVWTRNDKITLDIGKSYSTNEYEYEVLGSETSKTNYTALEFEAILNASYYTNYVATFNHLFNKIVDSVDNDGLGTVIWEANNPFECAKDVSLYSKSDKKYLGILLVNYNYILLKWSPKCKNWVDITDSRVNLSNFKYRTEVESAYNYIQDISFDYKVSLYYMRYCISFVDPNPENSEKVITKCLIYDLIKNIIKVRYTNGKSVSVDLDDTEIKLYHDNNSQKFKKPKYMSTSSDFYPNDNYYRILQDKTGKPITLDISNTNDKNRNYYKFGEISKFECKKGFKFTKIVD…
TA09920		1	1	1	o	660	0	0	0	0	0	0	0	0	0	0	0	5	FAINT-1 (41..115); FAINT-2 (140..218); FAINT-3 (384..459); FAINT-4 (477..551); FAINT-5 (576..649);	MKITKIYKFILQFILVYQCITVVYCSDRAGEGATSGLIPVTLNISSATTRHIYYYKEGENLKTFNARPGRCICEIEKGDNKIWTAHRNDNGLKAVVMGSKKEPKFLAILLESGMFVLLRKFEKGKPYEDITHTRTDMSKLKMFNRNGEEIDSSHCIVDMTRLSLIYEFKDGVNCHKILYSDRVVYDYELEPEFGLLKGIYLDLFMNDFNIVNETGKSKKIDMESDRSIPQHVPVHPNNYPKEIKLIGYQPVDPFDPFNSANFSEVFNTRYSVTMAESEYEYSISNIKCSMVKYKDTTIWEKSPDSNIYPISMKFHRLKNVILLRFVDHFIKLILKDNHWESKKYNYEKKEPEDETIGAVGGEPAPAVYLSPEELNALSRCIKIDIDIQRDRENDWYTID…
TA11415		1	1	1	o	662	0	0	0	0	0	0	0	0	0	0	0	5	FAINT-1 (37..115); FAINT-2 (140..218); FAINT-3 (250..331); FAINT-4 (479..552); FAINT-5 (580..651);	MKITKIYKFILQFILVYQCITVVYCSDRAGEGATSGLIPITLNISNAATIEIDHYKEGENFRTFKARPGYMISKILKKNVNIWTAQPEDNALKAVLMGSGKEPKYLGILLKSGNFALLRKFEKGKPYGDITNTRVDMSKVKMFNRTGEEIDSTQYIVDMLGLYFVYEFKDGVNCHKILYSDRVVYEYELNPEFGLLKGVYLDLFMNDFNIVNENDTSKKLDMDGGVSIPQHVPVHPNHYPKEIKLIGYQPVDPFDPFNSANFSEVFSTRYTVTMAGLEYEYNISNIKCSMVKYNDSTIWEKSPESNIYPISMKFHRLKNVILLRFADYFIKLILKDNDWQSKKYHYEKKEPEDETIGAVGGEPAPTVYLSPEELNALSKCKKIDIDLEKSIGNDYIQRC…
TA11480		1	1	1	o	444	0	0	0	0	0	0	0	0	0	0	0	3	FAINT-1 (49..116); FAINT-2 (251..320); FAINT-3 (360..429);	MRYKYQYLVIFLLIWNLKKVKCTEEDEASITEKSKTTDDQSEEEISLINLNINTKNNTTEYGYSKKNNEGTFVTKSGYGFNKIVKGNTVIWESSDTKIYAYKVVIDGISFVSSTKNISIHSNDGVKHFKKSSQGDKWEESNPSNNPTDTTSTTSTGCTTSTAPEKSTTTQPQISQTQSEKPTQEQTTPTKQPNDSKETSTQSTIESTESKQRTGTGESTPQIRADQITIEPSCSESDVKLYAQDRSDPTGIVELGSHEYNIDNNNEQMLKYTFNKNVKCAKFKLKNHDIWSYDNNQEHPETIYLHKAKTLVFVEFPNGSFNFYRFSVSDNKMKLETLSKMEDNYGSKHKLLTLDSDETSTIELDKSKFDIKKYNFGHEYTFKSDVKCTTLMFNDKEVWK…
TA11485		1	1	1	o	1689	0	0	0	0	0	0	0	0	0	0	0	10	FAINT-1 (26..103); FAINT-2 (264..337); FAINT-3 (475..551); FAINT-4 (593..671); FAINT-5 (710..786); FAINT-6 (844..921); FAINT-7 (967..1042); FAINT-8 (1081..1161); FAINT-9 (1338..1413); FAINT-10 (1578..1654);	MDLFTLLFLSLISSYDCIIYSRPSSLLNFSNINTTEITIRDSNHHSYQEHEYTPKSGVQIYKVTDGFGVVWEDKQKLNPCLGATTLTKNHLIHLIHLRIKRTSKKVEDKYYKRLESKFVNISDKEYDILRLDTDQLTDNSIYFDINSKEIDEHLFKTTIRPFDGVPTLLLQPLPSYKLVAIYDDFRTVWSKKSTQVYVEKLIAYYFFTKYYLIMLSINVKEETKYLCFMFKDGNWLEIEYYTFMNKFLRLKSHIPITGHLSFDILNLPDDQDYSIEKDEKYSIELATYYPRRGFVLNSVLKGEHIIWESATERCVSIRLVKKKGTIYGINLSLNDDRENHTTLNFVFDDYVFKSATDEEFKEFGKKLLDPSDYQKYQEERGKNKPPESQEEPEVIIEEP…
TA11900		1	0	1	o	253	0	0	0	0	0	0	0	0	0	0	0	1	FAINT-1 (27..101);	MNFLNINLIILSFVIIRFNKFVTSDHTINIRKCNRFTISSFEKGDYKVKLLSPNQWTNITSVSDGPSVLFKCEEPEKVDYVFITYLYDVDRLINIVVVSPEDQRNLFLAYIGGAWSSVTGDTYLLMKELLKFERKLDIALGIDENTFNIETHNLYGLPAYILHPKDDLKLVAVYDDSHLIWQHEHPAHNAAFVIVHGELTTTKLVNVIVNGTQESINQYFMKEDDEWKEINKSRFYLELNALDIEVIMNETAI
TA11940		1	0	1	i7-29o	262	0	0	0	0	0	0	0	0	0	0	0	1	FAINT-1 (27..103);	MINIKAYVYILIFNVVLFSKFVHSYHVFNLRNPDQNLIESVTDQSNGPVTIRMFRFRHDSNVTRIMFFNEVVWTSRSYLERVLFIRLIISYDRERLMELNTINGGFHITHYFRRTTTTWRSITQRGFTNIESSIRSERILDIKGPLDHETFEYHHNQLHGLESHTFVVREPYSVHNVSDGNTFVWFGNRNLRCLGAIVHGTLQRPHLIQLNLIRANRERSRIYLRFSNGVWYHITRSAFYRTLAMLDAEEEQRRRLQNDENQ
TA12195		0	0	0	o	488	0	0	0	0	0	0	0	0	0	0	0	1	FAINT-1 (303..381);	MNFKNGFSGALKSMNEPIFKKIILDINEETPINNYVKCKIKRNSVYFKSRFGTRINKIIDSKHVLNGNPLVVWESDNEDELIKDVSYYINGFGEKYLAMLFENNNYAFLQFSEYYSVVKNNTHERKNLNFYKFYDINDSTYKKLEDVIDLYLIDLKGFKYSVEFHFSKDYKKKFGKNLPIQLNYNIFKDELYIKFIDGRIEFLNVNNKNIKLFDKKEKINSLNKLCQTNEFSINTNITNIHNSTTTIPLNTINKINESDAHTLSRVDSVDNSLNFYNIESFINNKRSFNNSTYFTNNGIKLVVVDIKKEEPTKEYNCINSGKFIEFRCYSGCGITKVLESNGRRVPRLIWSSPEPNCHACRIFLNKDNDNKYLMLLSTTNNYLLYHYSDEYCCWEDITQ…
TA12250		0	0	0	o	648	0	0	0	0	0	0	0	0	0	0	0	1	FAINT-1 (22..99);	MTLNDIYGTYLRSNSVKLKPTRININRIKTTKKYNHDLKVGEINFNANTGYGFRKVVKGFRTIWKAKGHREYANKIVAKSDEIIKKVREVTLYLVNGDVLKLHKQGKKWIQNIITLNINERGKIDETKYNIKMSTTMRDCHNKVTKKIESKRVLIKEFICVNDYGFDKIVETVDLELNQNVIWKKTERSVYAINVALATCSTDEKFMSLGSRRGAYELFYWTKETGKWERITKNNLNMQTFKFNYDQEKLYKFVEQGLIKYKEKIERFSYMMYFEFPDNFEPKKEYSLAKILEYDIVENTIKITYDNDKTVIHDLKNDKFDLLIKKEQQIIEPQTPLNHTNAVENEKESLATKFNQLNDSTNGSNFHIISDLNNATNYNRINKVDTTGNVNTDIDTIKN…
TA12525		0	0	0	o	652	0	0	0	0	0	0	0	0	0	0	0	2	FAINT-1 (204..277); FAINT-2 (475..546);	MSEDQEISSSVIDSHVDESNSNSPNSNDDLTIIAQNPIIIDESNSNSDNSNQGLTIIVKNPIILDESNSNSLNSSQTSTIEAQNVTIIIPESRSILPQLSLDFGVDPRYATIFAKQTHIGTNQNFSYDIHSSNDPKVKEGIEKFIIESTIDAFERLKNMPDRTDGIPNRVLDYLGGFVGFSNRTTKGSDKTTNDDAHQSENFELISVDTNDIPLDKVDVVHGDNYIIKPKKGFGISKLTEANELMWKSNNSSKYVKQFLLYNEGDKYCAFLLLNDMSLVSLERTDWSKTWEIVPNNFNFNDLIGINKNHYHDPVFEFLTDFHEHFLIIFMPYLMEKIIYKDSLVFNDNGNYPLFLSVDLLTCQIKPHLYQVKINHYLARFQLGHELSDVEKRGEEDIPV…
TA12580		0	0	0	o	616	0	0	0	0	0	0	0	0	0	0	0	2	FAINT-1 (165..239); FAINT-2 (438..510);	MSEDQEISSFLIDSYVLESNSNVPNSNQALTITAQNLSIIGQSNSRLLNPFRGSTIIPQNATIFAKQIDIGTNLKFSFRIHSSNDPEVNETIENFMNEVAIDAIDRFINKPDRSDGIPDDVLDYLRSKGIKNRKSIISNDIAYSYFKKNRYINEYVHEPEKNVQLISVNIDDIPLDKVDVVYGDNYTTLNVKKGFGISKLTDGGKTIWKSNESSKCAKQVLLYNKGDKYYAFLLLNDMKLVSLERTRWLKIWKRKTAPNKFKIKHLYAIKYNDCGASIFEFVTEFVGHFLIIFMPFPSKRITYNQSLVFEYNGNYPLFLSVDLLTCQIKTHLCQNKTKHYLAQFQLGHELSDLEKRGEEDIPVLENTGELISIHETKEMDEGNSSEKLTNELSDGYTKS…
TA12635		0	0	0	o	679	0	0	0	0	0	0	0	0	0	0	0	2	FAINT-1 (228..302); FAINT-2 (501..573);	MSEDQEISSSVIDSHVGESNSNALNSDKGLTIIAQNVNILGESNSCLPNSNEDLTIIAQNPIIHHGSNSNSLNSNQGLTIIVKNPIILDGSNSNSNSLNSSQTSTIEAQNVTIITPESRSIIPQLSLDFGVDPRYATIFAKQTHIGTNQNFSYDILSSNDPEVQEEIGKLVNEAKIDAIKRLMNKPDRTDGIPNDVLDYLVSKMSKNGTTTGSDKTTNDDAQRNNVQLISVDTKDIPLDKVDVVYGNNYTTIKAKKGFGISKLTKANKLIWESILSSKYVIKFLLYNEGEKSYAFLLLNDMSLVSLERKDWNVSWKIVANKFDFNHLNILRKNGYLLSQDKFALDFHEHYLDIFIPFISNEITYYDSLVFKYDDGNYPLFLSVDLLTCQITVHLCQNKI…
TA13130		0	0	0	o	606	0	0	0	0	0	0	0	0	0	0	0	3	FAINT-1 (214..287); FAINT-2 (417..488); FAINT-3 (519..587);	MENPEVKAGEIEGNMSGKRPAQLDWVRINKYIKMCNSTNPFRPIIDPTRLVDTNPFSKSVRRRLIREAELMSEKELSQSCPKQQQTTLENDNEGDKVNKIDVIGKSYKNIAKLLHENTSNVIECNGYDLCPYGDNVLYKLIESPSLDNENSTSTSFRQDNSKKIPAKSIAYYRNEKIVVFESSNKYIVYRLEEIEWVEECYEIPPITLYFRAELREFAQLSPDQYTVGLRIVEGINFVYRVKKDINCSKVMLGSRTVWLCENDLKSFIKTLIYSVIDDSIVLDGNLLIKYTKVDNKWIAISQQPYFLRHYVEDGLGDFIPVYIDRITKNYRSLKYTLDYKDVPKIDLVKYHEKTLWRREPEQYVPKSMFCRINTSKAFVFQFQDKFKVCYLQGNCSISN…
TA13425		1	1	1	o	2364	0	0	0	0	0	0	0	0	0	0	0	14	FAINT-1 (313..385); FAINT-2 (408..486); FAINT-3 (657..739); FAINT-4 (775..844); FAINT-5 (858..951); FAINT-6 (968..1058); FAINT-7 (1079..1173); FAINT-8 (1199..1281); FAINT-9 (1292..1365); FAINT-10 (1388..1466); FAINT-11 (1495..1568); FAINT-12 (1591..1669); FAINT-13 (1769..1842); FAINT-14 (1867..1945); SRR-1 (2027..2040);	MFNFYILLVIISGLWCGTGENILKKKADNVKDKYELVVGSAYKELAKQGAYSSVVTKIEKGEEITNPDDLKVKDVYEAYNNLKTEYDGMLNLIKLAYYEEKLKEAVESQPTSSSRGSPSAGTSPAGGQTSTTKSQNQSASSSSQSRSSQSSSQPASSGSKSTPTTPTSGGTQPSGAGSTPTSQSQSRSSQSSTQSARSGSQSQSVKTASQPTTPSSGAGTSASPSGSTQPPKAGGTSSPTTQTSSTPASQTPTSQSSSQSTGTGTSAGQVSKSPTPESQPESSSSETDQSSSGSGSGTDGTVVTKSIEPTKVTLDIDSSQGTSQFGYSKSDKINTFTVKDEHVFSKVNKGTDAVWDSKGGDCGTKVIFIDENKKYVSILLTNSMFLLFHLESGQWKDIT…
TA13875		0	0	0	o267-289i391-413o423-445i452-471o481-498i503-520o600-622i	673	0	0	0	0	0	0	1	0	0	0	0	0	Rhomboid-1 (383..526);	MEHVLDSNVNENTKLDNTKLDNKDLENVKSENVLKHEIKKKKKLKTKLKSVKNEKLDDKNLENNLENENLENEKPKIKKNAKLIKKTQLTNTNTTGTNTNTKGKGANDTFDTPGKGANFTATECTTKDTKGVGEGTGTVGPSTVTEDKNISREKVAKLKKKFETKKNQSTYNKVINLFKQHNLLTEQQNDEKNQLDDKKSSDDKKILNNENNSLNDKNSLDNVIINIESNTNKQNNTTNTTTGTTTNTTTATTTVGMNKIKGVKKITTVFGGYPVLTLTSSVILFVFLFQIILNKISFNGRCISKVLYPNDSKAYHTMFGYGACEYNLQQKIEEIGYIGTKANDKGWPSTLVSDENVVESTSTFDSPNYRGFTLFGGMNTNYIRNYKEYFRLFWSMFMH…
TA13905		0	0	0	i93-115o248-270i282-304o319-341i348-370o400-422i474-496o506-525i	606	0	0	0	0	0	0	1	0	0	0	0	0	Rhomboid-1 (208..369);	MTGTKDTKGTGTKANTTKANGTKVNIPKANNAKANLKVKTIGNIFDNKDTRINNELEKIRINDLKLVTSKTKFNKELIKLKDDSKHKDNPLRGRLVVCIFTSTAIIFTFFAQMIYNKTTFGGRCISRILYKNESNFIPIGHGACENNLLTNATKRVFMGPSEADKGWPIIKTTNIEREIKWYFPFETDSNTFQINSIFSFGGLETNYIRNYKEYFRLFWSMFMHKGVAHLLINLLSQIQILWIIEPDWGFIRTFLLYFISGLGSSITSASLDPCFITIGSSGALYGLYGGLLPYIIVLGNITISNFLDNFPHYFHCKNFYTIRQLDYIIKLIGIIGVLMGFTQNIDNYAHLGGCIFGLLWGFSTIRSISIFDACPRPTIDLDITPKRRSLNPPKGFPSY…
TA14200		1	1	1	o646-665i	926	0	0	0	1	0	0	0	0	0	0	0	0	TSP_1-1 (406..459);	MKIIAFLLLIKLSILISNQNDLFDQDYLSVNKMMVSTNETSNICNGVKGTTKSYEKFCLEQCLKLVEMCEKEENILKCVAKVKAFDVNYNLFFKRCKFAQNFQESIERFENVILNGCFITRSVYRDSWVNEETNSCNCAVLNAEPCTLEDVNSVPENVIEEIKGSGICPNIDYGNLVKDNNKSIYGVSISNNKQLHCPIINKSTNSENLELENRPIVSDLNQEELVNYCKRGPVYSSYTKNNTQYGEYHCAFVKSLSGDSDNSCIEICEEIEEHCDQFDSNLIKCIKDRLTVQDEREQFEKYKCQIGEEKGLNELCKEVYKASDNKDECLYLCNFSKDVCQTYTNSTKNLCKHSLFTTDDKINEFKFNEIKEKVDKFGEMCKFEKGNYLGFGYVLCKYK…
TA14205		1	1	1	o	765	0	0	0	0	0	0	0	0	0	0	0	1	FAINT-1 (40..120);	MKLMQLILLLLCIIKTSNGVNNGFLNPKLTTYQPPFEPIILDLRLESSTKVFEHLDRDNSEEYIAKDGYIFDVIVVTSPFGPVLQHIYKARDISNCAIKVIKYTFCHDITSVSLFLVNGDFKKLVKQNYEWVEVNDLKIDISNNRNIDTSMYVIQHSGSFNEVVKDDKKTRVFRRFHDYKPTTIVLINKVVETRPVSGEETVIWKTDNTLYTAYQVSICTYQNLRYLAILHKNYDYTLFSRENTAKTWDDITLSRLNMRELRFYFEDEKDLSFVQQLSKSYVVYLNQFRYVIDFNFDQKLLDKYTFRLASNLQYNILEDTISVQYVNGLKVTLNPGVRNIKLYYNKISNISKQKISTMMTRRHFIYKLPEYFEFVNNINKTGMKKNNESDNESDMETET…
TA14215		1	1	1	o1318-1340i	1350	0	0	0	1	0	0	0	0	0	0	0	0	TSP_1-1 (588..638);	MKLMFLHICLLCCCSGYVTGTNSSNILEIDSFNLPEIRCPCGHHITVVAAHINCNSGQLDVYEEVWDLCAYRSSCMLNPSIYKRCNKSPHFEFVKFSCIKCIHTHLLLSHTSYDMLGYDCGLFYGVDMKDDEMCQMLCLNYVRSCTSRYDLVPREYYLKCLSKMFLRNNVKECEFLPDSKMKEFDSFKLEYYLKPKYILESVEINNYEWTELKYKEPIENPIVIVSPVQTVDNVVVIVNNVTQTSAKLILQSVVPNNSGVSRTKSMVEVLIITIGNHSVDLNKQIVVGLIEVMSDQFIKLPLDPLFDWVVVLKNQTDAMVNPILHENNTVKFYTQGPVTRVKLGYLALNKSKDKSMLLYENELKYDQTNVKQVKLSPNTRLFVTPIDKPNYNTVYNITF…
TA14285		1	1	1	o	706	0	0	0	0	0	0	0	0	0	0	0	3	FAINT-1 (116..195); FAINT-2 (414..493); FAINT-3 (529..601);	MSPGYLLRHLVVYLLIFNFKCFVDLTNSDPSTSGTSSSSSNGSSHSLGNGSSTANQQSSSQVGSSASVGHGANGTSSNLTGSSSTSTSSSSQASSSESADTIKPVSVSIPTLSPVELKINKTSAETEFDYSDIGIYKTFTCKQGYGFNKITKPKTTGSDEVIWQSTGNDYATKVRLRKDTSTKERQILLFLASMNYVFFHADKDKPFQNLTSKRHDFFKLKVYTLDSGVEKIAAHNQYTISLYHMSIGCTIKNEYICSKIMYEDREVYKKDDYQDLGQLKGVYLDLVRNSMYLIGINDETRVLEAMKTAKNVTLDISKDKSSDEFDFIEDYQKNVRIFKARGNAIFTKVIKAATLSSDEVIWQTSNNIYSTEVFTDGLSDFKKTKNVTIKLSDGIFKQF…
TA14675		1	1	1	o	350	0	0	0	0	0	0	0	0	0	0	0	2	FAINT-1 (22..93); FAINT-2 (256..324);	MIVPVICVLSFYLSLCQSDNIVLDISKDVDFSRFHVEKGSNSKVTTHKYYRKSDFKITKVVDGECVIWDGGIKGEVCVSVTQHLIDNSSLNIHIKVLGLNKENIDLYYEKRGKTWVQTDLKKSESYYHLNQFLDVKLVRFDVNSNPDRELFKVERTIKNGFIKKVCSPKIGVSVTSVENKNEKIWGKNENSKFFQITISYIRNEAILAELAVQNNNGLEYRYFENRNENWVEITPKSYVEKSKGNDLHFPLYDIKNLDLTKFSVEEYEVLDTNTIVYTPLIGTTILNISEGNIPIWGTKGGNCVDKIWLYSRGGKYLTTILRVIDSNERQRLINYKRIDGEWKLVVNEEL
TA14955		1	1	1	o	5808	0	0	0	0	0	0	0	0	0	0	0	8	FAINT-1 (23..101); FAINT-2 (160..234); FAINT-3 (417..492); FAINT-4 (678..788); FAINT-5 (1227..1300); FAINT-6 (2142..2270); FAINT-7 (2602..2673); FAINT-8 (4312..4392);	MAFLRELLLLLAFASYVQGSEVELDLSNASRDNFDVVEFETGPASVTRITPKLGVHVNRITDTLDGVWSPLSKDFSVKSFEIHQRSGHNSIGHLALFEKNVTSPSGPQEDDNSHQNLGESLSEKVVYSNLYFTKRDRGWFPLTKYHFDVLKDDMESLDAILDLHNFSDSLVSVSHLEDKVTRELLLARRLSRVTRVNHNGDLVWSSAGTELFKSAFLSYNTMNSLVLVKMTLTTPNATYNPLDEKSSRYYLDRTLYFYKNKSLVWKTVNQTFYEETLELLRIQFAYFSRRFHKLTLDVLPMLDGSDSDNPLYFDFRVEKKEYRGVKVAMVSPLGEATLTLVKSGDSLLWVSENDRTYCRDVHLYHLGDSSTLVDLCLASNPSDTCQYKFFKLESGHWGS…
TA15205		0	0	0	o	1668	0	0	0	0	0	0	0	0	0	0	0	14	FAINT-1 (205..287); FAINT-2 (323..393); FAINT-3 (406..494); FAINT-4 (513..607); FAINT-5 (624..698); FAINT-6 (725..806); FAINT-7 (816..889); FAINT-8 (912..990); FAINT-9 (1018..1091); FAINT-10 (1114..1192); FAINT-11 (1255..1328); FAINT-12 (1351..1429); FAINT-13 (1436..1509); FAINT-14 (1534..1611);	MSNRLTGTGTSAGQASKSSKPESQPKSSSSATDQSSSGTGETQEGQSTTPVSEVISPTVAKQTETIKSTEDASAKASVTVISPTNRPRPKKTPEVATGHRTAITLNIGEKASNSAIDFKEDYQKNVTVFSAKEKYAFNKIVKIDKSETVIWEAKNETEYFHKVYVDGLGTFSKTKNMSLHLCNGTFKHLNGSDSGPWSESPAVVDLDVRISNSNIQVDYFQKDNYRIYVAKPGYTIRKVMKSKKCSSDCCCSGLVIWEADKEHALKVVLMGSKKEPKHLAVLMKSGELTLLFKSGKGEPWEDITSSKNNITDLKMYAMAEGESVELHKGHYSITLFNEFYGYLFYEGVGCVKVTHNGKNIWDLREERDFGCLKGVFLDLKSNKFNVMNDNDRCWVCEKV…
TA15305		1	1	1	o	571	0	0	0	0	0	0	0	0	0	0	0	2	FAINT-1 (122..198); FAINT-2 (365..440);	MRISSTTKWILLCLIIAQLCGAEGNGNSEDSPSNQAEQSQSADLSSEQTTENNVEDVPKNSVDTHGHSPQDTQQSESENPSELQPTNNNEKLEEPSQGLEPTNTPDVVATIFYVPIILTPVKLDLGIKRDTKDFNYRSTAVQCMYTPKSGRIFSEVIISDPYGFSLVIWKPKSQSEYSYEVSVYTIKDTIILSVKISMLNGTKKVFGRPFIHSNWQDITFPLGVKLLTTKQDGTKVELGPSDYILNTHCGHSFSYTFHLYPHPKCTEIKHENKTVWSYRSHYIISNGIPISGSYPTCILYTISYNLNHFLCKHYKKDSEIHNFRLWFSDGFYIDSSLENGQWKQKFHLYKTLSLPIASETDNEISLDVTLDKSTDQFDYEYYNCPNSGYSVFKIFTAKK…
TA15520		0	0	0	o	901	0	0	0	0	0	0	0	0	0	0	0	2	FAINT-1 (187..263); FAINT-2 (686..763);	MNIKQHPDIGTNIEKSSDSRTNNTEHPDSGVSEKNLIPIILDISIEGSSDRIDYLEHRDGGTYSCNSRYGISTIIDSGVDEFSKPEIIYKAKNENEYAYAVQVENITPESKNIILRLNGSFIKLTKKNDRISNRITEENIDSTEENIDSTEENNNSMMDEKKNWIRSDRITLDIKENDHNNNYQIIGKNSTIFNSVFKDVDIPDHDCYTNYVAINGNLFNRIIEGNDLVIWESNDPLECIKEVSLYIKNNIKYLAFLSNNFNYFLYKWDNNLWNNLTNDFNSKLVTVDPVVGLGGGTSDLEVDKISLSEEKGNLEEDKISLEVDKISLGLQKIDLEDEKIDLEDEKIDLGDEKDNLEDKLINLRELKFYFNNDELKRIEELPGSYSISLYCLRYCVEFY…
TA15630		0	0	0	o	1931	0	0	0	0	0	0	0	0	0	0	0	14	FAINT-1 (60..132); FAINT-2 (155..233); FAINT-3 (413..486); FAINT-4 (523..592); FAINT-5 (718..811); FAINT-6 (829..903); FAINT-7 (942..1011); FAINT-8 (1022..1095); FAINT-9 (1214..1287); FAINT-10 (1311..1389); FAINT-11 (1417..1490); FAINT-12 (1513..1591); FAINT-13 (1675..1748); FAINT-14 (1773..1851);	MGSEILTQSTGTGTSAGQVSQSPITESQPKSSSSATDQSSSGSGTEGTVVTKSVEPTKVTLDINSSQGTNQFDYTKSDKINTFRVKDGHVFSKVTKGTTDIWDSKGGECGTKVIFIDENKKYVSILLTNNMFLLFHLESGQWKDITSTKHDITRLKFFGDNDATLCQNDYDVTIADYSYRFTLKAGVNCKKIKYADDDLWKDTDDSEFAEITAFDLGLISNSFFVKNKTKFKKLDFNPTQAKGGPVTPEGEAITATSAQQTGSVILAELPPEKASVTVLSPTGRPRPSKTPEVSTGSRTAITLNIGERESNSAIEFKEDYLKNVTVFSAKEKYVFNKIIKTGGSNCCGSRCCDSETVIWQAKDQTEHFHTVYVDGLGTFSSTSNLSLHLCNGTFKHFNK…
TA15685		1	0	1	o	256	0	0	0	0	0	0	0	0	0	0	0	1	FAINT-1 (157..238);	MNLVTSGIILYSLYICVCMDPEDGSEHESAVVDGDDATEPPPYETVVQNPNPPPYHHGYHFVHTHTSGTDDDDPPPPYTPEPQNYPLPPLNQQSQASYTYPYYSPRSVDSRSPTGSDATPDYYGSSLYGQGATGYTPSLSTTSQAASDQLPPDELQLVDLDTKSKCSSNSTLFSTHLIKVKGMIHKYSPKEGFGYKKITHGNVVVWSMENGIYATKASVIGVGFGSKQITIELINGITINLKKRGHKKEWVQVTPR
TA15950		1	0	1	o	347	0	0	0	0	0	0	0	0	0	0	0	2	FAINT-1 (44..121); FAINT-2 (245..322);	MNYVLKLLFLTSLYRCIYNNASEDINSLITTGVGDSTSECTEISLEASCKSSNDFYVVEKKKFGGNDFRTYTPTHSNIITAVNYKKHSVWKAQEGEHSKFVRIRDKGGKERIIVIKIISDGSDKEKTFKKVHGFYHESGTIAVNIKDKGNDDFTFTSNVANKNGENTYTPKDNKKIALVFSKSFLSTAQLFWKATGNWYCTKVKTTIESDNLVKITLDTTDGSNTSEVVLIDQGDGIWIPDKTVYLDIEKKGNAKNCKYSAEITNKNGSYTYEPIKDFDIIKVSEGDKVVWESTGDLFCTKVTGKVESDKTTRLRLDFKDSDGKKLNRVFCIYEGNWIEGTPDNNNL
TA16050		1	1	1	o	5261	0	0	0	0	0	0	0	0	0	0	0	54	FAINT-1 (85..158); FAINT-2 (181..259); FAINT-3 (265..338); FAINT-4 (361..439); FAINT-5 (446..524); FAINT-6 (547..625); FAINT-7 (632..705); FAINT-8 (728..806); FAINT-9 (813..886); FAINT-10 (910..988); FAINT-11 (1004..1077); FAINT-12 (1100..1178); FAINT-13 (1237..1310); FAINT-14 (1333..1411); FAINT-15 (1422..1495); FAINT-16 (1518..1596); FAINT-17 (1603..1682); FAINT-18 (1707..1785); FAINT-19 (1792.…	MKRWIITLNLLFYITILNQWNGAESHPTYSSTGSPTSGTAAVDSGSTESTPAATTLTHNGTESISTTPDATQSSDTATTVATPIALDLNTSKSTNEFDYTDQNGVVTFKPNSGYVFSKVSQGTKMVWESTNNVHVTLVRTKSEDNKKYLIVLLTNDMFKVYQLEGNEWNDITSMRRDISKLKFLGDTDTPIKSTDYTVSINYFSYEFIFNDGVKCKMIKYGDHEVWKHSDDTKFKMIKKFRLGLVTNSFFVLNESDSKQVAIKVSLNLNISESTDHHNYTDHNGVVTYTTKDGYVFNKIVDGTTGIWESKDDVFSSLVMSKTIDDGKYLSMLLQDNSFKVFHLDVGEWKDLTSKRHDITKLKFLREGDTEITKNDFTVSIADYSYRFTFNSGVKCKKIN…
TA16055		1	1	1	o	1202	0	0	0	0	0	0	0	0	0	0	0	10	FAINT-1 (98..171); FAINT-2 (194..272); FAINT-3 (410..483); FAINT-4 (506..584); FAINT-5 (591..664); FAINT-6 (689..768); FAINT-7 (779..852); FAINT-8 (874..952); FAINT-9 (959..1033); FAINT-10 (1087..1164);	MKRWIITLNLLFYITFLNQWNFAESQTVNGDSTTPDSDGSTPVNSVDPTGTSAGQASQSPITESQPKSSSSATDQSSTEGTPTDTTLTNPVTSVTKVTLDLNATQSTTQFDYTDENGLVTFTPMSGYVFYKVSQGTNLIWESKGNIFGSLVRTNTKDDAKYLAILLKDNMFKLFKLENNEWNDITSQTSDIKKLKFFGDNDTELKSSDYTVILIYLSYQYTFKPGINCTNIKYGEDDVWKHSEYTKFSKIKIFSLGLITNSFFVFNNEFESKKLDFKPTPEPEAKPETPEPVTPTPEPTPTTPYETKPETEESTKPPQEPTQSTEESSTHQSTQPETPEAKESQPEAPDDTIEPKATPPTPTPTPTPTPTPTPTPTPHSQPTPSPTTVEDSTYSEDTTT…
TA16090		1	0	1	o	1783	0	0	0	0	0	0	0	0	0	0	0	1	FAINT-1 (1589..1666);	MKSLIIYIYIIKVLVYCGRFAIFDVKGIYNTVQYILRKKSDNSLLCTILNVKKNNELYGVVSNDEILWIKQSKKEECQDVLVTKHQGKAKLALLQIQHFKSFYTVKRLRYFLGIWVPVSKELYNKIDKIISWKFDYKESEISVELTEEFDTAGLMVNNFFINEENKTRLYPRPGFKITLVNYRNNELWSKNDYQEEAIQIEIVKTDSKIQRLYVRYETYYGTADTIYYKCYPELRRVDRKEYFMDDDDDDDDGDDDYLPDGIDRYRRIGTRDVDSSHGTQPGGSSQTGTTDQGTEDQDQRASSPVYYGVSELVPLPLGTRPATPLPTPSKLVAPTPIKHFPEGIIRCFHVETFSEIGLVPQKTAKQREAAKQVTIRVGGTDDSQGQSEPTHYIPQHTEA…
TA16125		1	1	1	o309-328i	330	0	0	0	0	0	0	0	0	0	0	0	1	FAINT-1 (179..255);	MYSLLFFYLYYSFIGFSCKLVSSADFTLNLDQKSSNDQLLVNHTYHYGIASIEFFTQPGYHAVSVVQGKLPVWTAAHDERVDEAVLYFGTEALSLLYLNVTEGGTSMYKYFVKVKGKWAEVLEPVANFFVDIDRTAYTSDELDTFALDIMTKYNRDMLTQHLLFPQSYNFVIEPIDYCSLDIQNPSRYSIMKQTMIGAIFSYIFTPKIDFGFSKVTYDGHVLWSTDTNRVLCSSVWTYFKGDFDTLILVSLYDFVSKKAAFLHFKKTDSLIVASSERDFQRQIVKMTSAEYDEKDIKSYINGYLTERDFAFILSPILAIVVILTALIITH
TA16575		0	0	0	o417-434i	443	0	0	0	1	0	0	0	0	0	0	0	0	TSP_1-1 (201..244);	MDSDVLTYEAEKLKEFSRSKGLLLPNLEEIDPIVDIEDYNLSIIDITNKFEGIYTLIQDIRARKFKYDNLTNWNPFQFEYSHGCKPFFTKNIENFGYDPSTSNCKCPEKHFPCSLNQALSDISNWSNNILEQDIDKPVEELTIVIDGLKKIDIYGNSIKKGGELSVLNKPKEQDQLNLEDQFCKSSEVILCSSKVLGTQNTQWSDWSGCSSKCGHGTQERFKISYNGNNYKLLKESRACELSKCSNKYINDGVKCALKTTTTQKSKRFTKIGDQSDESYQIVKCECNEGERLCSSDEAYKSIDEWISTFRKYCDSELTKDPDSNILQGDIMGNKKEIFGKRLKIEFSDGFYFDCSENWGIGKPNDLHIYCKSGSPVLCTKETPIDYPECKIIALDIIKV…
TA16595		0	0	0	o	1417	0	0	0	0	0	0	0	0	0	0	0	8	FAINT-1 (75..155); FAINT-2 (172..246); FAINT-3 (281..354); FAINT-4 (364..437); FAINT-5 (460..538); FAINT-6 (567..640); FAINT-7 (663..741); FAINT-8 (790..863);	MFNQVVKTFGTSCCWSTCCDGEVVIWETNDPQKYASKVFVDKSGHNMSIYLLNGRILHFGRSEEGNWQYSSNKIILDLDKTSSTIGYDFAHHGETRTFTAKPGYQFKTVMVSKTLSEDHIFWEAERDDEWSNMVTVYGVETSVKNINIFLNNNKVEHFHEVDGKWVTKTTIVLDIDKNTDNDLFEYRSTRNFGHFNPKPNLTIEKIVKKDLEIWTAKPDDHGLKAVLMGSGKDEKFLSILLQSGNFVLLRKCGKGQCWEDITKEKSDFSGIKMYSLEEGTSKYHELTKNDYDPIVFESRYGYEFKEGVKCVKITYNDKTMWNHTDDPEFGYLKGLYLDLPKDQFSVTNLRDQTKHLTKAVTTVALDIEKTQSTDLFYYSDKNGVITYAAKSGHVFNKVS…
TA16685		1	1	1	o	978	0	0	0	0	0	0	0	0	0	0	0	1	FAINT-1 (375..462);	MRLIYFLFFLFGLFSNSFVGADSVLDLDFYDSEKVYHSSSLQNNYSVEVFHPNEGKFTDVTALGSSMVRNGDVSKVVCYSVNGLCQLVQLFTDSSDAPSGYFERSTTYFESVESSKFADDLNNLKLGTYKPKLFFLLNLTNKNNPRGLYSVEENVADGVDTNVFTSLFQQNLVSELFCGDDRVFMSLTDHAVKVTASKKGGDFVLLKVDTVNNDVSGTKFYTKDNNVWHPVDLPRYNELLRSLHPEPAVEDLTLDVNAPEDGKYHVKREYDRGLTSVTYSPLPRFHLVNVRAGDEDLWSGKFGRATEVLSVLLSDQVVSVRVTSLLASYKSFHHFNKVDGKFVEATEKEFWDNLEKLRQATEESRAEPEQPTPHTLDLSNPSGDFDVKLSSEQGVTYKR…
TA16700		0	0	0	o	400	0	0	0	0	0	0	0	0	0	0	0	1	FAINT-1 (24..91);	MLKPLDLDILTLKSKSTGLKRLFELFLPFFDFNGVLENGKYTSKEGYGISKIIDGTEDVWTARDESEYATKAFISSSYKKYVVIKLLNGDYEVFHNSRNGHGWREITEDCLYISKIRLFDESGNEVTEPELSHSLISSDFIINLNFKCSKIKYGTHTVWKLANSHDELPQALLVSLKYQHMSLLLKNCKKVVVFINYNIVKNVLQLKPVEVDGDIEMTTENIVYREPFNKIYEANRGLGICSFKLNNEVVWKAKDTSEYAVKIIYSEYLTSKILLIYNNIDYTVLSKSFSETWQDATVHSRDLSKLRFFDDKKNQFDIFDTFFYSDESKIVIYFYCNCSQINYGDKVIWKRKMFQKYPLDISIDLMDNIVDFHFKNGINKYYFTDDGLGRFVLDKTESRC
TA17105		1	1	1	o	988	0	0	0	0	0	0	0	0	0	0	0	9	FAINT-1 (50..129); FAINT-2 (152..230); FAINT-3 (241..314); FAINT-4 (396..475); FAINT-5 (500..578); FAINT-6 (585..658); FAINT-7 (680..758); FAINT-8 (765..841); FAINT-9 (899..971);	MKKWIITLNLLFYITFLNQWNFVESHPTSSSSDSTTTQTTESTDTITTVTLDISKSSSTSEFNYTDENGVVTYSPKSGHVFNKVTQGSMDIWVSTNVYSSLVMLKTIKDAKSTDGVCRILVILMTNNIFTLFKEENSIFKDITATRPDITKLRFLGENDAELTSSDYNVSIVDLSYTFTFDDASKCVKITYNDNEVWKHTDDPKFNTIKKLKLGLVSNKFYVINSSDESNQLSKPKITMVALDISKTQSTSEFDYTDRNGIVTYTAKSDNLFDKVSQGTIVVWESKDYVYGTLVRVMSDESKKYLAILLTNNMFKVFHEDAGNWTEISDDQLPTDLKTLIYPNSTPQQTQPTTPGTPSTTPSSGTGTPASQSETTPPTTSPTLVTALTTDTITPVTLDI…
TA17110		1	1	1	o	797	0	0	0	0	0	0	0	0	0	0	0	6	FAINT-1 (146..220); FAINT-2 (245..323); FAINT-3 (330..414); FAINT-4 (437..515); FAINT-5 (544..618); FAINT-6 (641..719);	MKKWIISLNLLFYITFLNQWNFAESHPTSSSRAGQSAGTSRARGQTSTHKSSSTTPEIGTGTKVKPSSHPASSGSRSTPTTTTSGCTQPSRAGSTIPAKTQPAKPTSTPTSGSTTPTSQSSSGTGKSQQRQSITSTNPGNEGTLVTLDISKSKDTNQLDYKKDGNFRTYTPKPNHLFTKIVKKDLDLWTAKPEDHGLKAVLMGSKKEPKFLALLLQSGNFLLLYKSGKNRPWQDITTSRHDVNKLKFLGENDTVLTSSDYKVDLVDLLFTYTFNSGVNCNKITYDDTPVWTHTDDKSFQSLKSIALDLPSNQFSVTNTSDNKKELTTKVALDINKTESTNEFDYTDKNGVVTYTTKDNHVFDKVFKKRIIRNLVIWESKDNLYARLASIRFTKGINTLD…
TA17115		1	1	1	o	4885	0	0	0	0	0	0	0	0	0	0	0	50	FAINT-1 (85..158); FAINT-2 (181..259); FAINT-3 (265..338); FAINT-4 (361..439); FAINT-5 (446..524); FAINT-6 (547..625); FAINT-7 (632..705); FAINT-8 (728..806); FAINT-9 (813..886); FAINT-10 (910..988); FAINT-11 (1004..1077); FAINT-12 (1102..1180); FAINT-13 (1239..1310); FAINT-14 (1333..1411); FAINT-15 (1418..1497); FAINT-16 (1522..1600); FAINT-17 (1607..1680); FAINT-18 (1703..1781); FAINT-19 (1788.…	MKRWIITLNLLFYITILNQWNGAESNPTSSSTGSPTSETAAVDSGSTESTPAATTLIHNNLGSSSTTPDATQSSDTATTVAIPIALDLNTSQSTNEFDYTDQNGVVTFKPNSGYVFSKVSQGTKMVWESTNNVHVTLVRTKSEDNKKYLIVLLTNDMFKVYQLEGNEWNDITSMRRDISKLKFLGDTDAEIKSTDYTVSINYFSYEFIFNDGVKCKMIKYGDHEVWKHSDDTKFKMIKKFRLGLVTNSFFVLNESDSKQVAIKVSLNLNISESTDHHNYTDHNGVVTYTTKDGYVFNKIVDGTTGIWESKDDVFSSLVMSKTIDDGKYLSMLLQDNSFKVFHLDVGEWKDLTSKRHDITKLKFLREGDTEITKNDFTVSIADYSYRFTFNSGVSCKKIK…
TA17145		1	0	1	o581-603i	605	0	0	0	0	0	0	0	0	0	0	0	1	FAINT-1 (351..429);	MRIELFKLIYILVILHGFRKVVYSSKYQLGLSSSLLKIITEDGSESRTNDRTKYVIEVLDSSLYFSFRTEAVCKEVKYHDYVLWEPEDSETKPRAICMHMDINEIVMQFDGYLNIYKYINDQWERETKNLNEIFENLPQDSVEIVTKEGNPNDYLSLGTVSVDYNFRGSEIKIQSIRFGGKVFWKPENKSDIKYPTRVNYDIVKKTALIQFENFYLLYSCRSDKCNLLSENNIYQPTDGITVVINDQNGSTQEGDLSKYLLRKYDLVSEYVFESQYNCTEFKFGSQTLWNYFGDSSNGYPRTLCFHEDLKLIFAEFENSIYSYKCTSEGCVPILKYSLDGFSNSKLTFVTENDMEEPGYNDPVQFDEKSFGFGTEFIFKPNVKCTEIKYDNRPVWSFQS…
TA17175		1	2	2	i7-24o	1095	0	0	0	0	0	0	0	0	0	0	0	5	FAINT-1 (255..334); FAINT-2 (388..473); FAINT-3 (613..682); FAINT-4 (766..842); FAINT-5 (877..957);	MRRLDNIISIYIYILIICGWKIVNTKKDEGEDTHNNFKVITVNGSDYNVNDTSKYYIEEQDYITNYKFKNEGKCVEIRYGDSPIWKNSNKNFNIFPRGITLNFFSKTMLVEYTNNWLYIYKHKNIYELNSKIGANVVDPSEINIVTYDAFGYKVNDETQYLKRCIGYVLGYNFKQHSRCVELRYNHNIIWKHNTEECGTEYPKSMFINLYSKIIMINLADDWSYFSKNRSDPNSSKESDELNQNEDILSNIKLLTKGLDNRLRENDKNSYDIIVYKNVYEFRLKDNVCCTEVKYKNNVIWKFNENELKNNFPKAIYFNTYAKMILLDLNNNWRYFYKYKQDQTDYDNQFTYTSVSEESGKSEENKTADQAIQNYFSYYVNGKETKLISLDIASKASTND…
TA17285		0	0	0	o	990	0	0	0	0	0	0	0	0	0	0	0	1	FAINT-1 (14..85);	MVGEHLNLALDGINLDLNKINFWKENVYNLVNLNYAPKPGYQFVKITNSKAVLWETDGSTFCRKVTVSQHNSSFIFLYINITNKVDSKSLYFVNSQWHSTIGDSSPNVAQSTLKKQRQAIINQPKDDWCRVKSTDFFEKLSKVVELHQFFSEVELNLGSKLNHRQFFINNSHKLLIDVYLPKLGYKLTKVKSGLFEIWSSNSPNEKCITAFAYPRTRYSYLHLVIETDSPSSPSSLTGTNTNTAGRRKNLYYKRSIYRWNEVSKEEFFSHFEMDFGKTGVNGEVCNLERDLYCYYYKNIPLKIDNIDEDLFFVTKTYCEKVTNLSINPKPGFFLKEIYLDRFILKCSKIENVLLVNLHMYNEELVTFYIVLSTFNFKSKFSRPLQSPEVSSTNNLNGLT…
TA17355		1	1	1	o	1966	0	0	0	0	0	0	0	0	0	0	0	15	FAINT-1 (38..113); FAINT-2 (185..258); FAINT-3 (276..353); FAINT-4 (372..448); FAINT-5 (466..543); FAINT-6 (801..882); FAINT-7 (1022..1096); FAINT-8 (1124..1192); FAINT-9 (1207..1278); FAINT-10 (1299..1373); FAINT-11 (1399..1481); FAINT-12 (1489..1564); FAINT-13 (1589..1666); FAINT-14 (1699..1767); FAINT-15 (1793..1868);	MRPWEWVTITYFLVLKFVTSKPEISNLELHPSRLKIVTLDEDGVPSYDNTKFTVTTDGILYTFRLNSGVSCTEIKYDESTLWKMEENDHKHPKSVLFSIYNNTITLEMSNNSNLVYNYDPVHKIFYSESDRYVPSLNFTSNLPDKKQKETRADEVFTTPTQRLSSPRAYCQESSGSDLENATPIVIDITNIGSAYEFDYFKSGKNSIFSAKQGFSFKLVKKSKDIIWQSSKMGDCANKVNVLDTGKNLVVTVYLSYEKTRQFYKYCNQWVEKGLIVIDINKTESTGSFHYSKYKNYNTYIAKHNFFISSVKQGGSFLSQDISIFHAKDESEYLDRVMVSSCGKMTLYFANGNVKHMYKKGYNQWYERRPEVKLDINTKKSEYEFGYSEDNYVGTYTPRH…
TA17358		0	0	0	o	2337	0	0	0	0	0	0	0	0	0	0	0	25	FAINT-1 (65..143); FAINT-2 (151..224); FAINT-3 (247..326); FAINT-4 (333..405); FAINT-5 (428..506); FAINT-6 (513..586); FAINT-7 (609..687); FAINT-8 (694..766); FAINT-9 (789..867); FAINT-10 (874..947); FAINT-11 (970..1048); FAINT-12 (1055..1128); FAINT-13 (1152..1229); FAINT-14 (1236..1309); FAINT-15 (1332..1410); FAINT-16 (1417..1491); FAINT-17 (1514..1592); FAINT-18 (1599..1671); FAINT-19 (1694..…	MMDNAELWSAKPNDNALKAVLMGSGNKPKHLALLLQSLTFVLLYNSDMDKGWDDLTADKQDVTKLKFLGDNDAELSKTDYKVDLLDLSFTFAFNTGVVCKKVTYSDTPLWSHSDDSKFASLKSLALDLAKDKFFVKNQSDESKELTKAKVSVDLNATQSTDEFVYSDESGVVTFTPKSCRVFNKVMDADRVVCQSSDDVYGTLVRTKTVDNVRFLVVLLDNHMFKLFHLVNNEWHDLTKDRLDVTKLKFFGENDAELKSSDLEVSLVDLSYTFSFKSNVKCRMVKLVDGRDVWKHCDDSAFGELKSLHLDLPSNKLFVKNSSDQTKELTVKVALDVNATESTSEFDYSMDNGLVTFTPRPDHVFSKVSQGTRVVWESSGCVYGSLVMSKTKAVKFLAVL…
TA17375		1	1	1	i5-27o	1338	0	0	0	0	0	0	0	0	0	0	0	5	FAINT-1 (319..394); FAINT-2 (548..620); FAINT-3 (679..755); FAINT-4 (800..873); FAINT-5 (1218..1297);	MASKLVSLFIIIVCFNAIFATKHITLNIGRYNPDQDPTKPAPNPYKIFEFSPKKGKKLHRAVLGPVVIFEDLSLIWYIVSLHLETLYLVPQLAKLILTDGTNETILFYRWDKHGFVTETEENHASYKHFLVNNALVSTTPYVDVKRQINFQAFDITTELIYEVPYTTVRPKTGFFLHLIIHANDSLVKSDEPILSFKGYRDGNEFKTLEASFETPKPTIFLVLEEGKWKEVNNQKFLDSSKNYHQESLKKQQLPTAPIPVVTPFSPPKPVDLTYTALQQPIRPPDSSLLDQIVVATPMERPSTPITFVPRTPPFPNSKVLDLNKITSSFTVDSKNSHEYEVLTVHPNEGISVFEIVESGYTLWNNRRSAKLIKVEMFLRNKLIVLLTIFFNRIGLRRIY…
TA17491		0	0	0	o	1204	0	0	0	0	0	0	0	0	0	0	0	10	FAINT-1 (52..121); FAINT-2 (247..326); FAINT-3 (344..438); FAINT-4 (472..546); FAINT-5 (557..630); FAINT-6 (653..731); FAINT-7 (760..833); FAINT-8 (856..934); FAINT-9 (1022..1095); FAINT-10 (1120..1198);	SKKEPKHLGVLMMSGELNLLFKGGKDEPWQNITSTKNKITDLKMYAMADDNTVELHKGHYSITLFNEFYGYLFYEGVGCVKVTHKGKTIWDLREEGDFGCLKGVFLDLKSNKFNVMNDDDRCWLCEEVRKVNPVTLDVSSKASTDDFDFTVDHNRNIKIYTSKGNAMFYQVIKTSSTNCCGSRSGDSEAVIWETKDPQNYASKVFADGVGVCSSTKNVSIYLLNGEILHFGEGFKDKVWKKYSHKIALDVGRTSSTIEFDFVHHGETRTFTAKPGYQFNLIFLKGTKTLFTTFWRAKNDEECSTKVTVYGVETNVKNINIFLNNNQVKHFHEVNKKWVSKTSIVLDIESNKDNDLFEYRSTRHYGHFNPKPNLTIRKIVKSYKSNGCVSTCCGRTCCGS…
TA17505		1	1	1	o	2732	0	0	0	0	0	0	0	0	0	0	0	20	FAINT-1 (248..320); FAINT-2 (343..419); FAINT-3 (602..684); FAINT-4 (720..789); FAINT-5 (803..896); FAINT-6 (913..992); FAINT-7 (1135..1217); FAINT-8 (1228..1301); FAINT-9 (1419..1492); FAINT-10 (1518..1596); FAINT-11 (1635..1708); FAINT-12 (1731..1809); FAINT-13 (1822..1895); FAINT-14 (1918..1996); FAINT-15 (2036..2109); FAINT-16 (2132..2210); FAINT-17 (2269..2342); FAINT-18 (2365..2443); FAINT-…	MKKWTITVNLLFYITFLNQWKAVESQPTSSSRGSPYAGTSPAGGQTSTTKSQNQSASSSSQSRSSQSSSQPASSGSKSIQPTRSSGGTQPSGAGSTPTSQSQSRSSQSSTQSARSGTQSQSVKTASQPTTPSSGAGTSASPSGSTQQPKASGTGSSTPPSSASQPPKAGGTSSPTTQTSSTPASQTPTSQSSSQSTGTGTSAGQVSKSPTPESQPESSSSETDQSSSGSGSGTDGTVVTKSIEPTKVTLDIDSSQGTSQFGYSKSDKINTFTVKDEHVFSKVNKGTDAVWDSKGGDCGTKVIFIDENKKYVSILLTNNMFLLFHLESGQWKDITSTRHDIDRLKFFGDSDNPLTKNDFDVTIADYSYRFTFKGGVNCKKIKYADDDLWKDTDDSEFAEI…
TA17565		1	0	1	o	1170	0	0	0	0	0	0	0	0	0	0	0	10	FAINT-1 (62..136); FAINT-2 (162..244); FAINT-3 (251..324); FAINT-4 (348..426); FAINT-5 (432..505); FAINT-6 (528..606); FAINT-7 (668..742); FAINT-8 (767..845); FAINT-9 (963..1034); FAINT-10 (1057..1135);	MKKWIITINLLYYITFINQWNFVESQPSKSNPTTPNSSGSSSTATSPTPVTAVTTDTITPVTLDISKSKDTDQFNFKKDGNFRTFTPKDNHVFNKVVKKSNDIWTAKPDDHGLKAVLMGSGRNQKHLALLLQSGNFVLLHKCGKNKPWKDITQERSDFSDIKMYSLDEGTSNYRELTNTDYDPIIFESRYGYEFKDGVKCVKITYNDKLLWSHTDDPEFGYLKCLYLDLPKDQFIVTNLKDQTKQVDIKVTLDINATQTTNQYEYSEINGVIFYGAKTGHVFSKVMKGTTDIWESSDDFYSALVVSKTKEGVKYLVVLLTNKLFTLFKQESDGTWKDITSDRHDITKLKFLGENDTELKSSDYIVTIVDYSYKFTFNTGVKCKKIMYGEGDVWKPSDDP…
TA17595		0	0	0	i	73	0	0	0	0	0	0	0	0	0	0	0	1	FAINT-1 (2..73);	MGKDMSCYNVSIVDLSYRFTFKDSVKCNKIKLGDYELWNHSDDPKFADIKILSLDLPTNSFLVLKNLITAQTN
TA17600		1	1	1	o	391	0	0	0	0	0	0	0	0	0	0	0	3	FAINT-1 (50..121); FAINT-2 (145..223); FAINT-3 (242..313);	MKKSIISLSLLYYITFFHQWNFVESQPEKTGSTTPDSAESSDTSSVSHVTLDINKTESTSEFDYTEYNDFHKFSAIPRYVFTKISQGNKDVWESKDNIHGTLVMYIKSVKYLVVLLDNNMFLLFHQDQYGNWVNITAMRHDVTKLKFFGEGDTELKSSDYKVSLVDLFYEILFNSGVKCKKVKYGKDDVWKHSDDPNFASLKSFSLGLASNSFFVKNQSDRLKMIQRALVDKAESTPSVTVSLDINKTQSTSDFDFSDQFGIVTYTPIPGYVFTKISQGNKDVWESKNNVFGTELMYIKSVEFLVVLLIDDMFLLFHLDNNDWHDVTSKRHDVSKLKLIGENDVLLKPSQRTVTIDDHSFHYLFHDGVKFHTVKYDDLDVWSHTDDTKSQI
TA17605		0	0	0	o	174	0	0	0	0	0	0	0	0	0	0	0	2	FAINT-1 (4..71); FAINT-2 (94..170);	MLMLISLPISSTTDHNGVITYTPKPGNVFSKLVDGATDIWESKPGLYGTLVRTMTSNGVRYLAVLLDNNMFKLFKLDDDNWKDITTKRYDVSNLKFLGESDTELTKKDYAVTLTDDMYEYKFNDGVNCRKITYNDMPVWKHTDDPNFSEIRSLSLDLPRNKFLVMKNLTNYSTN
TA18005		0	0	0	o	768	0	0	0	0	0	0	0	0	0	0	0	3	FAINT-1 (19..96); FAINT-2 (137..213); FAINT-3 (254..330);	MQNKIRNTRLENNGIVMFTLDVSTEVEEYKFEILRQSPHGIPTYTYLPFKNFKIVSVVEKSIPIWSPKVQGEVCTKVTVCTRDGPILVHIIIESPEGKEASIYYVKEKKSWREVTLNTFYSLFNHLALNKSVLEYVTLNIGSVIDRTHFSLNSTPDKPFKIIVPYPGYVLSRVFDGINTIWKSRFCDDHCTYVNIFYNNKKPILIHLAISKRRSEERLFFKKVLMSWKQISKDEYIESLNELGFDLTVFNNHVTFDFSDPDKYKFVVQRTYNMDIMSEIFSPLPGYSVKRVVDDERIIWESNTMDQCIFARFYSRNKIALLCHLLVTDSKENKILYFMKDGENWSLVDKRTFYYFLSNKDDPIYTHRGIGVDKKGDRKLLMSHFRNKQGLLIRTYCCKV…
TA18080		1	1	1	o228-250i352-371o375-397i404-421o	422	0	0	0	0	0	0	1	0	0	0	0	0	Rhomboid-1 (183..422);	MLPSISLLQFIFILVATELIKCFRINTQLVKFHQGKQLIDFDYKLKPHVYHDSELGSLILGRDEFKTIPNYLRYENLTNFITDKAELVQNLKRNLSRYRNLTVKTVEKFKRSSLANFRKCYSDLWEEIKFWYLKGSNFSFYDLFTLGSNPVYLLVKLNLALFIVDLFFKGELSKNFSVKGLNLFYMNEHYRIATSLFFHWDLRHLLSNVGSLLSVGNNVLKLFGPRNLLIIYFVSGITANYFSYLYNYIYKNGIPANLLLLLRSIGKNFSNATKPIIMATNTIVDDILNKTRRIGFPMFFFDYIFTSATMSADFCLAKLAQFVTGITPRSLNDVDLKVKEICMTKSKNDFKSCGASSSIFGLYGALLTYYIKSGYINNYSVINNLFVSFVVPYLLRSFT…
TA18363		1	1	1	o	681	0	0	0	0	0	0	0	0	0	0	0	1	FAINT-1 (464..552);	MQIILLSKYILLWILMGRVCGAGDDWELDSDDEDSDGYPLIGTTVNSPELMEFDINSDEQLKTVEYGNFKTNYENCTNYKAKRGYGFNKVMRNKSSSFGFDQTIWELNDPNVYVTEIILCPSPTPQMKLTLLLSNGSFLLFSRNGNETNWLDVTSQRVKLEDFSLLTFSETINNLVSLEKTRYKKSYEFPNQIYKLEDRVSCYVIKLGDQVIFNYDEDPEFGGAKQILFNIITQELIVVNIENDKKQLIYDPNKFEPITNEPMTIVKQPEEATPQPEFEPGTEDKEPVEPTQQQSESTATEDSTEAEDSTQTETEESKQESTQPPEPTSTEEPTPIPTTPESSYSINFTRHIIPEYAVRGLKTPIALDLNKFIDSQYYKINQQNFDNYLPRNKYIFDKV…
TA18855		1	1	1	o	2419	0	0	0	0	0	0	0	0	0	0	0	26	FAINT-1 (50..124); FAINT-2 (149..227); FAINT-3 (235..308); FAINT-4 (331..409); FAINT-5 (416..488); FAINT-6 (511..588); FAINT-7 (595..668); FAINT-8 (691..769); FAINT-9 (776..848); FAINT-10 (878..949); FAINT-11 (956..1028); FAINT-12 (1051..1129); FAINT-13 (1136..1209); FAINT-14 (1233..1310); FAINT-15 (1317..1390); FAINT-16 (1413..1491); FAINT-17 (1498..1572); FAINT-18 (1595..1673); FAINT-19 (1680..…	MKKWIISLNLLYYITFFHQWNFVESQPVKGASTTPDSAESSDTSSVSHVTLDVNSSQSTNDFEYLRNAEFRTFTPKAGHVFSKVMMDNAELWSAKPGDHALKAVLMGSGNKPKHLALLLQSGNFVLLYNSDMDKPWDDLTADKQDVTKLKFLGDNDAELTKSDYKVDLVDLSFTFAFNTGVVCKKVTYSDTPLWSHSDDSKFASLKSLALDLAKDKFFVKNSSDETKELTKAKVTVDLNATQSTNEFEYSEQNGVVTYTPKSCRVFNKVMDATKVVCQSSDDVYGTLVRTKTVDSVKFLVVLLDNHMFKLFHLDSGEWHDLTKDRLDVSKLRFFGENGSELKSSNLEVSLVDLSYTFTFKSNVKCRMVKLLELEVWKHCDDSAFGELKSLHLDLPSNKL…
TA18875		1	1	1	o	364	0	0	0	0	0	0	0	0	0	0	0	2	FAINT-1 (59..133); FAINT-2 (158..236);	MKICIISLNLLYYITFLHRFNGAESHPTSSSTSQSTPETAAVDSASTNPPVTDTVTPVTLDISISKDTNQFHYKKDGNIRTYTPKDNHVFNKIVKKDVEIWTAQPEDHGLKTVLMGSGNKPKHLAILLKSGNFVLLHKSGKNKPWNDLTSEKYDLTKLKFLGENDSELTSSDYKVMLDDLLFTYLFNSGVDCRKVKYDSDFVWTYNDDKNFQSLKSLSLDLPTNRFFAKNSSDESKELDFKPKTTPQSGSSSTTDASQTQTQSSPESKTTPQSGRTTPDTDTVGGTGTITTSQSTPTSGTPTTITTPSEGSRGTEQQSANSNGSPTSYDKLLDQNLQNLKKKSTPPETKPLTTTTQPTTPVITD
TA18880		1	1	1	o	292	0	0	0	0	0	0	0	0	0	0	0	2	FAINT-1 (77..148); FAINT-2 (171..249);	MKICIISLSLLYYITFINQWNFVESHPTSSSNDSTTTETAPETNPTPISPESTKSTNVLSSSYHAGTSIIPSESSISTEIKNTQSTNEFDYSRDDDFHKYTPKSGHVFSKVSMGTDVLWESKDDLYGIEVMFIEGVRYLAILLNDNTFILFLQLAGQWKDITDTKCDVSKLRFFGENDTELKSSDYKVFIFRFFFTFTFNTGVKCQKIKHGNEFVWKHDDDPNYKSIKSFSLGLGSNKFFIKNQSDQTKELDTIQSTSPTKTQVQSPTPETTPVTSGESETQTKPTTTVTPE
TA19115		1	2	2	o	2345	0	0	0	0	0	0	0	0	0	0	0	14	FAINT-1 (193..269); FAINT-2 (299..379); FAINT-3 (411..487); FAINT-4 (656..729); FAINT-5 (769..838); FAINT-6 (851..923); FAINT-7 (947..1025); FAINT-8 (1045..1132); FAINT-9 (1147..1219); FAINT-10 (1284..1357); FAINT-11 (1378..1452); FAINT-12 (1477..1555); FAINT-13 (1565..1642); FAINT-14 (1665..1743);	MCQWPKLSTISLDTIVCIIVLQYLSVLSTPLPNLDPSNSTQILESSGLSLLSTDLLGDSTILSSDQYQVTKIDDIIKIHFNDNSECTEIISSNKTLWKKSSRFNQVLVDTSSVDIQPPNDSIDYNHESTESSIPETSDTNPTSSFDSSSYSSPEYFVLNKSVALLTMYDKRIFVYKSGVEWRSFFDIVPKVVSFDVSKKDNSHICHYSKSDKIITYTTKHNYLINKVNCNSLSWEASDNTEYVFRIVLDKGSGFSRCNNITLHLLNGSILHGVKGNLDILDKKDKKSDHKLSEKNVCISLDVDIRKSTTQFQHILEHDISTYRRNENFKFTKIKQGKTVIWSSSGNKINNSKLRSSADSKDSDNYENESDVCDFSKKVMFDGINLSVYAGCDIKHFQKS…
TA19275		1	1	1	o	794	0	0	0	0	0	0	0	0	0	0	0	1	FAINT-1 (29..101);	MNCFYTFLFLFALLKPFFCQAKIFLRPCILNVTGNNDRTRIDVDEQDASVTIFTPINDAEVIEVVFGPQIIWRRAKDTALLRLLAYKAGDTYSYLQIFYSKGRKVYAQTMVNDGTKLINSSTFRLPGKDTTELFGDLNLNQRSTEENPYEMPEEKPQESIQNEPHYADIIVLPPRTTEFEEEISEPGSPTTKTKSSIKTKLKRFGRYLKSLVTKKLKRKGSSNSNTDSEGQTSDENIPIYAKVIKPPKSKYHVVYEDPAKFRLKREENEIPPELPPRPMSSIYENLPSPELPPRPLPRSVFSNAKVPETETSPPKLPPRPMPRANYSQAKQYGSSSIYVNPYENENSESSIKTRNPKRRKINFLNRRSNKNNVTESDDEEPIYSTIDLQLSKQQGEPIT…
TA19660		1	0	1	o	2470	0	0	0	0	0	0	0	0	0	0	0	12	FAINT-1 (67..133); FAINT-2 (164..246); FAINT-3 (266..346); FAINT-4 (375..453); FAINT-5 (514..593); FAINT-6 (711..794); FAINT-7 (813..892); FAINT-8 (927..999); FAINT-9 (1061..1131); FAINT-10 (1183..1242); FAINT-11 (1290..1364); FAINT-12 (1401..1472);	MRIGYIFRYLFIYLLLNDGEKFVISSDQETSLKGSSQSNGSFSADSSGSVAIPSEVGLFTTDGSGNYVKLEQSKVKVVQDGAEYSFEFESGVQLTKVEHNSSKVWEHEENKPYPKSVAYKSDEKLFAIISDTEIVNCKFENNQWKFQIDVLGQSSPKTSVTNVELNLSASAGTNQFEYNRTGDTAEFKAKAGHEFTAVIGTSGTDGVSGRVIWKPMNPNENATRVVLDGVDNNDKKLTIHKKNNEKVEFTKSSTNKNWEEVVTKVELELSKTTSTNEFDYDKKNELTSFIAKDGYGFTKVLKAKATDFSREEQVWEADTSSNNFAKLVRLKLNDNHIVLILNNAEFILFHKVAEDQDWKDITNDRHKLSELKFFTFDQSKSLKELDSTYYKVELNGFSY…
TA19665		1	0	1	o	2771	0	0	0	0	0	0	0	0	0	0	0	17	FAINT-1 (164..246); FAINT-2 (266..346); FAINT-3 (375..453); FAINT-4 (514..593); FAINT-5 (711..794); FAINT-6 (813..892); FAINT-7 (927..998); FAINT-8 (1055..1137); FAINT-9 (1289..1358); FAINT-10 (1395..1469); FAINT-11 (1476..1552); FAINT-12 (1605..1678); FAINT-13 (1701..1778); FAINT-14 (1937..2005); FAINT-15 (2043..2119); FAINT-16 (2325..2422); FAINT-17 (2435..2513);	MRIGYIFRYLFIYLLLNDGEKFVISSDQETSLKGSSQSNGSFSADSSGSVAIPSEVGLFTTDGSGNYVNLEQSKVKVVQDGVEYSFEFDSDVQLTKVEHNSSKVWEHKENKPYPKSVAYKSDETLFAIISDTEIVNCKFENNQWKFQIDVLSQSSPKTSVTNVELNLSASAGTNQFEYNRTGDTAEFKAKAGHEFTAVIGTSGTDGVSGRVIWKPMNPNENATRVVLGGVDKNDKKLTIHKKNNEKVEFTKSSTNHNWEEVVTKVELELSITSSTNEFDYDKKNELTSFIAKDGYGFTKVLKAKATDFSREEQVWEADTSSNNFAKLVRLKLNDNHIVLILNNAEFILFHKVAEDQDWKDITNDRHKLSELKFFTFDQSKSLKELDSTYYKVELNGFSY…
TA20082		1	1	1	o	994	0	0	0	0	0	0	0	0	0	0	0	3	FAINT-1 (26..103); Tash_PEST-1 (217..235); AT_hook-1 (338..350); AT_hook-2 (355..367); AT_hook-3 (402..414); AT_hook-4 (449..461); FAINT-2 (579..656); FAINT-3 (696..773); Tash_PEST-2 (849..867); Tash_PEST-3 (884..902);	MMVVLKLSHIIFTLFLYRVKFASSEILYLDNLDNPNFYTIKIVEDRLTKIMILSTPEDKITEIRSKRKLIWGSDRGEYVKCFTRFSFESSDKTLITIEIGNAVDEAMKFIYVSGNFYKYINKSEFEDYYKSFCSVFIKIPPGKLPIPRLKKNVKTEKVDKRKLKRDRQRKDKPQSEQHDKNVDIVSQSLAEEGIDLEKKIVGREEPTQQTEKQQEPTELEPETIPVELESDDEEIDESNVSKPKESDGILTQNRYTQTDIQEIEDIGIQTEIHELENIVTQTDIQTKESSIQTDIQEVEDIDTQTDIQELENIGIQTIGNFSDITEVTKKHEQPEVPKRRPGRPRKQKPEPEQPKRKRGRPRKQKYETKKTWLLRPRNMKTETKKTWLLRPRKQKPEPE…
TA20083		1	1	1	o	332	0	0	0	0	0	0	0	0	0	0	0	1	FAINT-1 (25..102); Tash_PEST-1 (256..274);	MTRLKIAQLVLVLTFSYVNLVSSDLLNISDIYNSKLPIVEYAENGMTKIKIYPTNNQPIRKVYDGEKLVWSALLGEKCRMITITKFKYSGEVIVDIEIDFPASTSQKIYCKRKDEYFEIDQKTYQEKILSLSTIQKEDNTKIFHPKTEYYPIPPIPSTRQRNKKGFSKHPKGKNKRRKYVTPSNEDTETSSETEEILKFRYNERPTHSREHTGHTTSSLSDTISNSSGLQVEVPLERRIKKPQRRQANISTQVYQEELEPEIFELEISSDSDMDVDEPTHSHIQSDAITQTDIPTKESSTQTDIQQTQDIETQTENTNGSSLPLKKRPYKPD
TA20085		1	1	1	o	465	0	0	0	0	0	0	0	0	0	0	0	1	FAINT-1 (25..102); Tash_PEST-1 (216..234); AT_hook-1 (337..349); AT_hook-2 (354..366); AT_hook-3 (401..413); AT_hook-4 (448..460);	MVVLKLSHIIFTLFLYRVKFASSEILYLDNLDNPNFYTIKIVEDRLTKIMILSTPEDKITEIRSKRKLIWGSDRGEYVKCFTRFSFESSDKTLITIEIGNAVDEAMKFIYVSGNFYKYINKSEFEDYYKSFCSVFIKIPPGKLPIPRLKKNVKTEKVDKRKLKRDRQRKDKPQSEQHDKNVDIVSQSLAEEGIDLEKKIVGREEPTQQTEKQQEPTELEPETIPVELESDDEEIDESNVSKPKESDGILTQNRYTQTDIQEIEDIGIQTEIHELENIVTQTDIQTKESSIQTDIQEVEDIDTQTDIQELENIGIQTIGNFSDITEVTKKHEQPEVPKRRPGRPRKQKPEPEQPKRKRGRPRKQKYETKKTWLLRPRNMKTETKKTWLLRPRKQKPEPEQ…
TA20090		1	1	1	o	332	0	0	0	0	0	0	0	0	0	0	0	1	FAINT-1 (25..102); Tash_PEST-1 (256..274);	MTRLKIAQLVLVLTFSYVNLVSSDLLNISDIYNSKLPIVEYAENGMTKIKIYPTNNQPIRKVYDGEKLVWSALLGEKCRMITITKFKYSGEVIVDIEIDFPASTSQKIYCKRKDEYFEIDQKTYQEKILSLSTIQKEDNTKIFHPKTEYYPIPPIPSTRQRNKKGFSKHPKGKNKRRKYVTPSNEDTETSSETEEILKFRYNERPTHSREHTGHTTSSLSDTISNSSGLQVEVPLERRIKKPQRRQANISTQVYQEELEPEIFELEISSDSDMDVDEPTHSHIQSDAITQTDIPTKESSTQTDIQQTQDIETQTENTNGSSLPLKKRPYKPD
TA20095		1	0	1	o	1163	0	0	0	0	0	0	0	0	0	0	0	4	FAINT-1 (21..98); Tash_PEST-1 (217..235); AT_hook-1 (433..445); AT_hook-2 (450..462); AT_hook-3 (467..479); FAINT-2 (597..674); FAINT-3 (714..791); Tash_PEST-2 (867..885); Tash_PEST-3 (902..920); Tash_PEST-4 (934..952); Tash_PEST-5 (970..988); Tash_PEST-6 (996..1014); FAINT-4 (1037..1116);	MPIYMVCMIILYSIENISSTTLDLNDPSRSKFRVIQYTKENVITTIIYPKKNESITQVNDGQFLLFTPWYFEKIVSVKIIRFKFSEEALVLVNLENAVTSPEKYFSKGQGPFVPIDIENFELKLECLSNKPKYDPSKIVIPGKGPNAQTSFKQKIKKKLRSKLLKEQRIASHDIINPPAEPPSEIFSEILSDSETDPESGTKSDEPTQTTQLTNEPTELEPETIPVELESDDEDHESEISDIDPLISSDEEIETEKVDKRKLKGDRQRKDKQESEQHDKNVDIVAQALAEEGIDLEKEIVGREVDKIIEKYKITKETQTDIPTGSIETQTDIQQLENIDTQTDIQEVEDIETQTDLPTGSIEIQTDIQEVENIDTQTDIPTGSIETQTDIQEVEDIDIQ…
TA20680		0	0	0	o394-416i423-445o460-478i	511	0	0	0	0	0	0	1	0	0	0	0	0	Rhomboid-1 (295..482);	MSYVRITNFSSFRNLKQNLTHYGDIFHKLYPQINPKYTNYYTKPPLNTLNYFKTRIVSNGFQQNKENPNYKKHKRNFRYLAFISTASCALYKNKDDNKPSDNLDTNEEDSNKETNEREPLLLSVEQKDSDSTNFDPFEDEDVVYFSKDYTYESPSKDNKYYVHIEKFRYPNPKGTKIPKSFEPDIESFFVNPFPGYFKRVKDQIDTIFDSFFDNSSANFPNLSSFNPNRNVNSNGNGVHMDPFWVVLSNTSPTTFSKAFMIVCGVVFGLWKLSENTVNTKFSDFMNKHFLTSYEAFKSKRYHTLLTSAISHSSLMHFGFNCMLFHQLMKTFNNHMALYSTQHVNNSLQTFVRSIFSSNSSINVGNVVKKQGRITTNDIFNVMFLSSLTSSLGHVYLYKT…
TA20870		1	1	1	o	925	0	0	0	0	0	0	0	0	0	0	0	5	FAINT-1 (26..101); FAINT-2 (290..373); FAINT-3 (411..486); FAINT-4 (519..591); FAINT-5 (820..896);	MFLIVKLLLLLWLFATRPPVHSVTLELTHLDNDSSSTKLSYFVSSTMSIFDVKDDQEVDMVTFDGFKVWNCTDGAEKLQSAKVIYNEFGARFVLLTTKQKYSKLELYCYLNTLNGWVLLNSVNPFNISLLETDTKSDDTKDTVGNNDSTVVPGTSGTSTTSDTNTSDSTSSDDVGEVRVDLANVPEPPLCRRCSYVVDGILYSIHYFHSGNNYNKLFYEGKMFYQVPKGKQLAGSCTYMRNSQPIFIDLLLSKPEKSNFVYFERTESGFAKISREEFKEKLQKYKTVPTTVDLSKSYSKTYTTNNSTRFNRTRGEGISKVDCMLYTPNDGYVIRKVVDGELSVVESENDILEVRYYNLGGQKLLSMIFQEGPNFQYKYYTYFGDLGKWSPSSEYFYYKL…
TA20965		0	0	0	o210-232i292-314o329-351i376-398o413-435i	438	0	0	0	0	0	0	1	0	0	0	0	0	Rhomboid-1 (256..403);	MEDESYASTSVIDMSNVDYIENMFEKLVSRQNRFTKEFENNIEICCTQLNKLKDISNSDTINLLSSLYNSKLTVERLKLLQNDYEPCSVCKTVEHAPLIYKEDLKEKIRKRSTDQSDDYFQFMTRTKSFKNTRFFFDFKGEDQSNDPDKIKKEASNSFHEHKFSDYFVFLINERPSTDTIFFKKFTFNSLKSLGSRALELIMSFFPIFNITNFSNLIIVIQWFLYILRVLVLRNIFKDKDIESESKQFGAFSGQLLRDNLEIHRILTSTFFHNSFAHLVISTMMHLRFSSVFEMLNGILATIFVYLSSSAYGMIGVCWLTPDTLQASGFAGDWGVAGALLSRFFMFPFLVHREYQNITNIVVSYICLFFLKTIGKGSSILVLAHLLSAISGLCMGTMIN…
TA20985		1	1	1	o	221	0	0	0	0	0	0	0	0	0	0	0	1	FAINT-1 (41..119);	MNLILLVVAALEASRVVLCTPGGDLKKIEPKRNNPSKMYHTLDITSQISRSLFVFDKKEINGVMYNDLTVKPGVSIDEIYDGDSEIWRAKPNRQLMKLMIIQERKSNTYIVLTKDKYDRLAETYILVTRVLLSFDPFMDLDYPLPEHSPDSYQERAKNLRTTETQTEPQVKRPIKDPKAPFQNKEYMSDLLPNFVTKAKFREMEEDEKIKENSAGKDSGPK
