# Supplementary material for: In Silico Identification of Specialized Secretory-Organelle Proteins in Apicomplexan Parasites and In Vivo Validation in Toxoplasma gondii
Source: PLoS One. 2008 Oct 31;3(10):e3611. doi: 10.1371/journal.pone.0003611 (PMC2575384; doi:10.1371/journal.pone.0003611)
Supplement: Table S12 — List of candidate microneme proteins for Babesia bovis. (0.03 MB XLS) [file pone.0003611.s015.xls]

## Sheet: BabesiaBovis.NCBI.pfam.adhesive
id	description	SP_NN	SP_HMM	SP_ensemble_pred	toplogy	Length	Peptidase_S8	Etmic-2	GETHR	TSP_1	AMA-1	VWA	Rhomboid	EGF	PAN_1	Duffy_binding	EGF_CA	FAINT	Domain Architecture	sequence
XP_001608924	200 kDa antigen p200	1	1	1	o	1023	0	0	0	1	0	0	0	0	0	0	0	0	TSP_1-1 (151..186);	MARERRHISLTKMLNLLSVALGCYFAGKHVYAFRTESSVARQHAADNNVELGSIQASLRPDSSLESTHTSADIAPRGNGGRRSGVDTTPQQDVQTLISYYNGLGGKGFTKDNAQQCLEWEPLANCTKKQFLRCINPPDSTLTMKCFNDKCGDWSPWTICNNGIQYRYRPECDGEYIQYKNCSEKNWVEFKAEQEALEAERKRQEALEAERKRQEAEAERKRQEALEAERKRQEALEAERKRQEAEAERKRQEALEAERKRQEALEAERKRQEAEAERKRQEALEAERKRQEALEAERKRQEAEAERKRQEALEAERKRQEALEAERKRQEAEAERKRQEALEAERKRQEALEAERKRQEAEAERKRQEALEAERKRQEALEAERKRQEAEAERKRQEAL…
XP_001609020	hypothetical protein BBOV_I003700	0	0	0	i317-336o340-362i374-396o401-418i	452	0	0	0	0	0	0	1	0	0	0	0	0	Rhomboid-1 (231..424);	MCKLGRMSTPLRYNALVRHRYLSFITSKTTYRNRALCRSEAVFIAPPFYRSHCYNVKDTGRSYSYQGQSQRSDHSGSFNRILCFGSTAFALCRSWDPKGYGDSEDDNIASLDESSSEGWYKDDDYFSVDIPIDFGHSNAHHSPRSGILSPSGDYPHNNSSDHGLCRDAIKSGSFSLMGIISSMNNVSPNGFGRFFLLCCGSVFGLWSLSDRIHNPWLSQFLQRHFLASRSSFDMRRWHTLLTSSISHASFFHLFLNCMMFHQLINTFARHMAPPLPSRPSVSSIDRLFSSLSSSIEGFFWPSTHTKRRMDTVQTSDIMGVMVLSGICSSLGHVALYKTPVYGASGAISGLLYLLASTFPNSYFHTVFPVPGLQVSILQICQMFVATNVYFLFFGTALRN…
XP_001609786	hypothetical protein BBOV_II002630	1	1	1	o	1068	0	0	0	2	0	0	0	0	0	0	0	0	TSP_1-1 (277..337); TSP_1-2 (660..720);	MVKFHTLSVAAILAIASSNTIFASVQNAYEYDSQLLDDSTSFVEKNSRSFSSKPKAADTASHATKDYVIAVENSSQFTADFWNKDLREFLDSLIKKLASSSGRKTISLVDYSTIINRWLTRETVKSDQLPQADKKLDMLLKNRRNVANANVGYAVKYLRRNFYANGAKYLVNDYSTELTYDAAPGKDTVIFIITSGEDSNPDFALKESLNDRRNGATYYVIDFGGKNGKFWGQFVGCRYHYSCPNYIVSKSSNTSKVLDHIATQLSKKGPRDAVCYEEWSDYSECSKPCGTGIKTAVLEGFKTLVAPSSDSTSVGRSCKEQMQNYKTKQLLCNMQPCNKATETDIRAHTNDGETTTTNKGVMVRPFVMQPLKFKGSFDLSDEGSSVDPENDKSSVSQEE…
XP_001609788	thrombospondin-related anonymous protein	1	1	1	i7-29o	660	0	0	0	0	0	1	0	0	0	0	0	0	VWA-1 (45..224);	MIGYIKILASVPLLSLAFLATTGLHAFADKGVGSPKGKQCKKQLDFSIVVDESASISNDQWEGQMIPFLRNLIHTVDLDNTDIRLSLTTYSTPTRQIFTFLDAAASSTRLALTKLDWMAGTKARSGMTYTGRALNYVRKAILPYGRKNVPKALLLITDGVSSDGSYTAQVAAMLRDEGVNVMVIGVGDVNVAECRGIVGCDGVMDCPMFKHTNWKDIMGLFNSLMKEVCDILPQDAVCEPVWAEWSSCKGECGVPGTRTRALLDLRMIEKPVNGSNGQPGKSCEDQKMNFLPQSETCTIECNHEPVPSSPVPIPHDMDHPEPSRATPEGDLDHSHSSIPSTPDMSSSSTDMPSSSSDMPSSPTDMSSSTTDMPSSTTDMPSSTTDMSSSTTDMPSSTTD…
XP_001609812	p18 protein	1	1	1	o965-984i	1027	0	0	0	2	0	0	0	0	0	0	0	0	TSP_1-1 (279..339); TSP_1-2 (686..746);	MKFHALSLWAILGLVGTKFSLSHAQYENNHNSSLLDVPISFLSKLTGLVGSAKKAQPDSTARATDATHFIILAQSGSNLRSKNGNNAIHEFVNEVTNSIAALNGNNRISLVDFSGITTKWLTKRKINKETIRHINFKIDKMFERKHRNIHANLGAALKFLREHLYDNGNSYILNDTTTELAFGNTLGKNTVVFIFTAGYVGDQDSALKEAFEARRNGVRFYVINAGVKSDSCLSQLVGCRHNYHCPNYVATYTADALNKVRNIVKRIGTDHTRDAVCFEEWSPYSSCSKPCGTGMMTSQLLQYRTVVSPSRDNGFFGRTCDEQFSGVKTKHLMCNMQSCGSNRGNFSNAKGSQHRMRRGEAGRLVPRNHPTFLQLQSSNGADDDDEFILTQDDRELSKV…
XP_001610111	rhomboid 4	0	0	0	o368-387i545-567o577-599i700-722o	783	0	0	0	0	0	0	1	0	0	0	0	0	Rhomboid-1 (479..622);	MGDNDSNDKKNANRHSLNAIKGGFVKDMVNRGFRKKINDSDKNDDSKEDKGGEKPSNVSKDSSSMKAGNVAALRDQFKRAAEKDESKDQNSQAGQSSLTSKAPLGDPRTDQRARAKFLAEKYEKILAARNMVEESASRALQRPATSTPAKIPASVSGVSKEPKDTSEQPRPSKAEPRPSTTPSTSLGPQEPKDTSEQPRPSKAEPRPSTTPSTSLGPQEPKDTSEQPRPSKAEPRPSTTPSTSLGPQEPKDTSEQPRSSKAESKLSTTLSKLRFSRESRSVIKGTGSFGGSSQVSSNAGRRVHTLADTASTDDASIRQAMSQSFSSPGVSQPEQPERASRGRNMFGMRRRPCWIRIQVKEKIFPGKMILAISTTILIIVVFMFELFINRATFNGRCIGE…
XP_001610112	rhomboid 4	0	0	0	o215-234i339-361o366-385i392-414o424-442i449-471o	641	0	0	0	0	0	0	1	0	0	0	0	0	Rhomboid-1 (326..469);	MGDNDSNDKKNANRHSLNAIKGGFVKDMVNRGFRKKINDSDKNDDSNVDGPSNDITDKGHHRNAGIEDSENILSQAQSDTKDKPSVAKSLAEKYERGLFNRNKVDESLISKAESQPSTTPSTSMGSSEIKGARAFGGSSQVSSNAGRRVHTLADTASTDDASIRQAMSQSFSSPGVSQPEQPERASRGRNMFGMRRRPCWIRIQVKEKIFPGKMVLAISTTILMIVVFLFELLLNKTTFNGRCIGQVDYSNRLAGKSTLSFIGYVGCENNLKTTAAERGFLGAAASDAGYPDDIVTDGRLAHAPAVVDGPNVRIASIIGAVSANEVRLYNEKFRILSAIFLHAGFTHLFTNCLMNMLLLYVIEPDWGFKRTSLLYLVAGIGGNLVHTSMSPCIPCWGAS…
XP_001610113	rhomboid 4	0	0	0	o215-234i339-361o366-385i392-414o424-442i449-471o547-569i	629	0	0	0	0	0	0	1	0	0	0	0	0	Rhomboid-1 (326..469);	MGDNDSNDKKNANRHSLNAIKGGFVKDMVNRGFRKKINDSDKNDDSNVDGPSNDITDKGHHRNAGIEDSENILSQAQSDTKDKPSVAKSLAEKYERGLFNRNKVDESLISKAESQPSTTPSTSMGSSEIKGARAFGGSSQVSSNAGRRVHTLADTASTDDASIRQAMSQSFSSPGVSQPEQPERASRGRNMFGMRRRPCWIRIQVKEKIFPGKMVLAISTTILMIVVFLFELLLNKTTFNGRCIGQVDYSNRLAGKSTLSFIGYVGCENNLKTTAAERGFLGAAASDAGYPDDIVTDGRLAHAPAVVDGPNVRIASIIGAVSANEVRLYNEKFRILSAIFLHAGFTHLFTNCLMNMLLLYVIEPDWGFKRTSLLYLVAGIGGNLVHTSMSPCIPCWGAS…
XP_001610125	conserved hypothetical protein	0	0	0	i109-131o141-163i184-206o216-238i330-352o	406	0	0	0	0	0	0	1	0	0	0	0	0	Rhomboid-1 (96..242);	MIFSLVLNKTTFDGKCMGNVDFGYGTLGHPFHSPLGYNACTQNTKTKIIEPNFHIHQNTEGQQVLVWKENERWHDRISEPGSQSLTVLGAVDTNHIRIYGEWFRIFTGIILHAGWFHLLNNALIHFIVLYIIEPEWGFYRTLLGYFVTGCGSYLAGAVFIPCLRQIGSSGVHFGFIGAIAPYCVENWYRMGSPVIVLSLSLLVPLLDLCIKEADIGIQIHLVGFICLQGGYIFGMLYGFSTIKAVTLFDKGVPYYRFTIKFFSRWLKESTRNLYIRKVVKACQIEEMNRIQYENQAKSSTCGFFFMKRLFGVYPLGPYRMRPRDWVTRGISFCLMVILMTFLILMLCFEPLYSSFNPTVSSAFTQTCICCYIKIRNKSALQRLQVLDLAGKYFCFRSKE…
XP_001610126	subtilisin-like protein, putative	1	1	1	o	695	1	0	0	0	0	0	0	0	0	0	0	0	Peptidase_S8-1 (336..647);	MRWLLELGLTFTLLIIVDQNTATAPVEPKELTSNADTKDSIDFGKWKKYDVTNIGECGRECLRMVNGPQNSIPKPIKFIARYTNMNTEQSFLQLSDIVSESTTSTDDIGLVELMSLNMFIVEPPHDYTDEQLESLRKGLTERGIIIENDETAYLTSFDTPKASSTISGSAPVSNHHADNHSAFFNDHMMSDNNIAANSVKNHNESSGRNKRNGGITGAPMKKNRSSKNKRNPANSRKDVQNEPNIRDDGDGNNKPRRSPKRKINQTEKFQTKMKNHGTNINQGNGQAENKTSDNYSQSTTNIASQNGGVLGPSPDKTNPAIENVKELSDDYSDKQWYITVTQADEAIAKLKTMKRRRVTVCTIDTGVDYNNKSLQHAFEHEGSGESSSEYFGERRYGID…
XP_001610128	rhomboid 4	1	1	1	i7-29o39-61i66-85o90-112i196-218o	314	0	0	0	0	0	0	1	0	0	0	0	0	Rhomboid-1 (1..111);	MMYKQDWGFMRTMGLFLISGIGGNLTGAVLSPCGLTVGSSGAMYGLYGAMIPYCIEYWNTIPRPVFLFCYNIITLIIGFLMGLAPNVDNYCHIGGCVFGMLWGFATIKSVSSCDKCTIVERSLLCPLISWALPQKWKAKLRLIIVFKKDRGDRNRQKDMAQKHAVQNGVTPRRIALIKKKFERQGAPPCRMRLREWIFRITSLLMMVLLFTILGLFLSKPELYAKFKPPGEYKLSGWQTCECCFITNIEKLFSGHRDIPAQYLNRKLFWCFNNVDDAKHFCGDDYAKTAPMDNILKSSHDAALGLINTVTEAIK
XP_001610169	conserved hypothetical protein	1	1	1	o1501-1523i	1537	0	0	0	2	0	0	0	0	0	0	0	0	TSP_1-1 (608..662); TSP_1-2 (1284..1338);	MNILLIFTLLTFSPSAAQRTRTHDNVYCNHTVLKDTGTLSVQQCKELCLRKANLCKSDTGTTHTGTTVGSIPVDVNCFNIKHEDLSPNCIFSFQANVKADMQVASGITKIRSRARKTVTFKRVPKPVVFAQVLTGIDNPQHGHIVVHDIQETAAVLGVESVTNIDDDTEYDGEFYVAWFVIGDDNMFKDFGSYHVHLVKENLNGPGYRNVVVKKNPKTTEKWPSNIALFAQSQAPNIDITAKLTVGEQININITAKNNDRETLTSGRRAPMDVALLLVDLDHFKDGNVVEFGNMAITSPITKFDGGMLNLNVAELKQPLVFFTPYYNRSHEQHPRATCWSDGSTKESTNFKCKVEPETMVTPPYTGKLNVAFLAVEKMSEDDQKLYLQFQYNQCATAYA…
XP_001610172	hypothetical protein BBOV_II006540	0	0	0	o1100-1122i	1128	0	0	0	1	0	0	0	0	0	0	0	0	TSP_1-1 (433..486);	MHDLQYAEEYFDPKYEINEVEVTNGTWTEVKFTNPIDSPIIYTSTPQTDHDLLHVEVSDVSSTGFWITSYMLSCTIYCVKIHSDVKHTIQWIGLSKGDHSPDPNNSIRAGVVSCNTDGHVRLPIDPLRNWIVILQNQGDTNHTNDRDNGQTASIHIPILVKGKRNYRVHFVVNELGKSSPQTIKLGYLAIENRREIRLHRLRIMTFDEKPDFRGVAKVSLSLPYTWPYPKNVFSYVKVCLEGEEQDEKNLPSASLRLNVFGEAPAVSSEALNYDFSTDITIVAILATHRLHMTRVFGFVIQDMGSAMAEEICTYSQKKGYRHLSRSCYDSCLSADGIQSCIYDDDLIECFHKKRPQCVIEAPGMNSLINQYITFMKKRDIDSGMNNPGNKEPENPADDG…
XP_001610508	rhomboid-like peptidase, putative	0	0	0	o235-257i315-337o352-374i381-400o405-427i434-456o	464	0	0	0	0	0	0	1	0	0	0	0	0	Rhomboid-1 (280..427);	MPMYITINLPDGDKPEEDASCDTHKDEDDLGLENVVSRQRKYTVEFDKSLAMCVEQFNNLLNQRSCPVKVLRCANSAYNLGLSISRLDVLRRDYVSCSYCTSADHYPVNYFDNIFDEQTDSEQGADTSRTSESSTRGVNRYVAHADSPTTTSMQDIFLYPTQNIIKRFMDRRTVTKLVRSDAHYIEVEQSNTLSDYVVYMVGSRIEEQPLLRSIWENTQEVVAFLRNNLFPWFRIFRVSILITFAQWTLFIVRLVYSHTHPDSTEEHDGILFGAFSGELLKKDFAIYRLISSTFFHNSGGHLIISTIMHFRFSSVLERIHGPCITLFVYFLCSIYGMLGTCWVNPEDLQANGFAGDWGVAGALLSRYFMFPYLIDREHQHLINVFVSLLCLLFAKTIAA…
XP_001610722	hypothetical protein BBOV_IV008000	0	0	0	o	326	0	0	0	1	0	0	0	0	0	0	0	0	TSP_1-1 (149..189);	MMSATMGPWSSLLNPAANTTDAGNSQETLFTAAYGSGIQLPTLNTLPSVVTVDDYTHAASNIYNEYNALFDLIQKLRYARLRKTTFQDQWNPFEIQHAETCIPIPVDEIEDYNYDEQTSSCRCPMKMPPCSQSQALDDMGYWTYRLRRSPWSGCSEKCNTGIQERFRIIHDKGTRSLATEQRECSLSKCSDYNQHIGQCSISIIPTNPNGQTIVRNCACPTKGSVICSSEEARLTISNWLPAFRKYCEQTLSESTSNILYRDIPQLKMQYLGRFIQLRFKDGYYFDCAERWGTLENADNPRYCRVGSPILCREQIPKTSGRGKNNL
XP_001611043	apical membrane antigen 1	0	1	1	i20-39o523-541i	605	0	0	0	0	1	0	0	0	0	0	0	0	AMA-1-1 (19..603);	MQLHYKMQSTSPKYNYKRMLCMVFVPVILSSFFAEDALASNSTLFAFHREPTNRRLTRRASRGQLLNSRRGSDDTSESSDRYSGRSGGSKNSGQSPWIKYMQKFDIPRNHGSGIYVDLGGYESVGSKSYRMPVGKCPVVGKIIDLGNGADFLDPISSEDPSYRGLAFPETAVDSNIPTQPKTRGSSSVTAAKLSPVSAKDLRRWGYEGNDVANCSEYASNLIPASDKTTKYRYPFVFDSDNQMCYILYSAIQYNQGNRYCDNDGSSEEGTSSLLCMKPYKSAEDAHLYYGSAKVDPDWEENCPMHPVRDAIFGKWSGGSCVAIAPAFQEYANSTEDCAAILFDNSATDLDIEVVNEEFNELKELTSGLKRLNLSKVANAIFSPLSNVAGTSRISRGVGM…
XP_001611051	membrane protein, putative	1	1	1	o	234	0	0	0	0	0	0	0	1	0	0	0	0	EGF-1 (42..79);	MCEDTMWTPPRCIVNRVRSSRILWTLALLLTITEVLAIDEPCDDGSGDCKNGATCIKVNTEGQTKNMCICTEQYTGWDCSVKIDYCKNHCKPYRKDISCQQALCNQGTLACNCGPFFSGYNCEIEYNPCSQPATNPCGHGTCVFIRGTNQVICQCHPGWMANLNQQVMKLTWNGADIFVSPPCTGMINLYSVNIYAEPIKRGITGLAPMLTPSELNITYASNIQKPKHSGIRFL
XP_001611188	rhomboid family protein	1	2	2	i20-42o303-325i427-449o	496	0	0	0	0	0	0	1	0	0	0	0	0	Rhomboid-1 (258..496);	MCKCCAVVPSQHVNVSRKQYTMLMFVFFYMCIFATSEVVSLHPTAVVHLKVDAVNAKTVPVYRKRSVKWQNPTCAESPCYGQRLLTFIRPKTLIRAPQQVEHASRYETAPLYSSSGIRSYARCDLQGSPTALAATGNTLAVASVASQINYLRDWVSAKSNAVSRALQNARKTVPKPGIYLYRTCNDIMVKTERYCRTLVTKLHGLYLKAVTLKLKDLISFGKDPVLNIVRVVAMVYALDWWTGLTNIKYNFDLSPFDVFMKGQYYRLFTSLFLHNGVVHLLQNIRSLWAIGYEAADLLGPRRMLTIYLVSGLVANYISYVYYFAYKNAVPAHVFNATQVAVKGLGQMGMSTHHLVEKVVDRIRAKQGALSLPLFMASYLNDTIFHTVDTYLAPLIPMLN…
