# Supplementary material for: In Silico Identification of Specialized Secretory-Organelle Proteins in Apicomplexan Parasites and In Vivo Validation in Toxoplasma gondii
Source: PLoS One. 2008 Oct 31;3(10):e3611. doi: 10.1371/journal.pone.0003611 (PMC2575384; doi:10.1371/journal.pone.0003611)
Supplement: Table S13 — Detailed results of comparisons between T. gondii computational data from this study and various proteomics datasets. (0.05 MB XLS) [file pone.0003611.s016.xls]

## Sheet: tgondii.comp_5way.result
id	description	This Study	Secretome	Rhoptry	Conoid	Ca Dep.
33.m01359	hypothetical protein	0	0	0	1	0
55.m04686	hypothetical protein	0	0	0	1	0
49.m05663	hypothetical protein	0	1	0	0	0
583.m05282	AT hook motif-containing protein	0	1	0	0	0
83.m02145	rhoptry antigen, putative	0	0	1	0	0
80.m03970	hypothetical protein	0	1	0	0	0
42.m00013	dense granule protein 3	0	1	1	0	0
64.m00582	papain family cysteine protease domain-containing protein	0	0	1	0	0
583.m00597	sushi domain-containing protein / SCR repeat-containing protein	0	0	1	0	0
65.m01124	hypothetical protein	0	0	0	1	0
113.m00786	hypothetical protein	0	0	0	1	0
76.m01623	hypothetical protein	0	0	0	1	0
59.m03410	enolase, putative	0	1	0	0	1
42.m00093	hypothetical protein	0	0	0	1	0
541.m00141	hypothetical protein	0	0	1	0	0
8.m00179	PAN domain-containing protein	1	1	0	0	0
55.m05044	hypothetical protein	0	0	0	1	0
25.m00006	microneme protein 4 (MIC4)	1	1	0	0	1
83.m01279	rhomboid family domain-containing protein	1	0	0	0	0
65.m00002	H4, putative	0	1	0	0	0
25.m02954	gamma-tubulin complex component 4-related	0	0	0	1	0
69.m00143	hypothetical protein	1	0	0	0	0
49.m00048	p36 protein	0	1	1	0	1
52.m00002	P35 surface antigen	0	0	0	1	0
42.m03399	hypothetical protein	0	0	0	1	0
55.m04690	hypothetical protein	0	0	0	1	0
33.m02663	conserved hypothetical protein	0	0	0	1	0
83.m00004	glucose-6-phosphate dehydrogenase	0	1	1	0	0
44.m02701	conserved hypothetical protein	0	1	0	0	0
44.m04679	hypothetical protein	0	0	1	0	0
44.m00027	hypothetical protein	0	0	0	1	0
42.m03356	hypothetical protein	0	0	0	1	0
583.m00692	protein of unknown function domain-containing protein	0	0	1	0	0
49.m03317	hypothetical protein	0	0	0	1	0
42.m03281	thrombospondin type 1 domain-containing protein	1	0	0	0	0
33.m00005	rhoptry antigen ROP8	0	0	1	0	0
38.m00001	thrombospondin-related protein-1, putative	1	0	0	0	0
42.m00015	28 kDa antigen	0	1	0	0	0
42.m03584	hypothetical protein	0	0	1	0	0
50.m03236	subtilase family serine protease, putative	1	0	0	0	0
42.m03308	hypothetical protein	0	0	0	1	0
44.m00006	lactate dehydrogenase	0	1	0	0	0
59.m00089	dense granule protein 1 / major antigenp24	0	1	0	0	0
80.m00012	microneme protein 1 (MIC1)	0	1	0	0	0
49.m00054	hypothetical protein	0	1	0	0	0
20.m03776	leucine rich repeat containing protein / ankyrin repeat containing protein	0	0	0	1	0
59.m07792	hypothetical protein	0	0	0	1	0
38.m01048	hypothetical protein	0	1	0	0	0
77.m00051	hypothetical protein	0	0	0	1	0
57.m01850	kinesin motor domain-containing protein	0	0	0	1	0
55.m04775	adenylate kinase, putative	0	0	0	1	0
37.m00766	hypothetical protein	0	0	0	1	0
28.m00429	hypothetical protein	0	0	0	1	0
83.m00013	elongation factor 1-alpha, putative	0	1	0	0	0
20.m03912	elongation factor 2, putative	0	0	0	0	1
583.m00666	ras-related protein RAB18, putative	0	0	0	1	0
55.m04840	von Willebrand factor type A domain-containing protein	1	0	0	0	0
551.m00021	GTP-binding protein lepA, putative	0	1	0	0	0
59.m00008	surface antigen P22	0	1	0	0	0
645.m00325	dynamin-like protein, putative	0	0	0	1	0
50.m03340	conserved hypothetical protein	0	0	0	1	0
65.m02505	hypothetical protein	0	0	0	1	0
20.m03689	conserved hypothetical protein	0	1	0	0	0
583.m09144	apical membrane antigen, putative	1	0	0	0	0
37.m00003	calcium-dependent protein kinase, putative / calmodulin-domain protein kinase, putative	0	0	0	1	0
46.m01678	subtilase family serine protease, putative	1	0	0	0	0
44.m02603	hypothetical protein	0	0	0	1	0
33.m01323	hypothetical protein	0	0	0	1	0
541.m01148	hypothetical protein	0	0	0	1	0
583.m05259	conserved hypothetical protein	0	0	0	1	0
59.m03391	rhomboid family domain-containing protein	1	0	0	0	0
20.m03880	hypothetical protein	0	0	0	1	0
74.m00440	neurofilament protein-related	0	0	0	1	0
63.m00151	hypothetical protein	0	1	0	0	0
583.m05569	hypothetical protein	0	0	0	1	0
44.m02559	neurofilament triplet H protein-related	0	0	0	1	0
55.m05050	rhomboid family domain-containing protein	1	0	0	0	0
20.m03849	membrane-attack complex (MAC)/Perforin domain-containing protein	0	1	0	0	0
52.m00031	hypothetical protein	0	0	0	1	0
76.m01559	leucine rich repeat protein, putative	0	0	0	1	0
42.m03309	conserved hypothetical protein	0	0	0	1	0
42.m03570	lytB domain-containing protein	0	0	0	1	0
583.m05359	phosphatidylinositol-4-phosphate 5-kinase, putative	0	0	0	1	0
44.m02604	cyclophilin, putative	0	0	0	1	0
25.m01853	PAN domain-containing protein, putative	1	0	0	0	0
55.m04740	hypothetical protein	0	0	0	1	0
44.m00037	serine-threonine phosophatase 2C	0	1	0	0	0
583.m05686	hypothetical protein	0	0	1	0	0
31.m00870	hypothetical protein	0	0	0	1	0
55.m00201	hypothetical protein	0	0	0	1	0
35.m00896	conserved hypothetical protein	0	0	0	1	0
31.m00932	hypothetical protein	0	0	0	1	0
59.m00003	heat shock protein 70, putative	0	1	0	0	0
46.m00023	KH domain-containing protein	0	0	0	1	0
25.m01903	protein kinase domain-containing protein	0	0	1	0	0
83.m01260	EGF-like domain-containing protein	1	0	0	0	0
20.m03958	insulinase-related	0	1	0	0	0
76.m01698	hypothetical protein	0	0	0	1	0
65.m01111	nucleoside-triphosphatase II	0	1	0	0	0
20.m03707	EGF-like domain-containing protein	1	0	0	0	0
20.m00387	subtilase family serine protease, putative	1	1	0	0	0
65.m00030	hypothetical protein	0	0	0	1	0
583.m11443	hypothetical protein	0	0	1	0	0
72.m00404	nucleotide-binding protein, putative	0	0	0	1	0
80.m00004	mu1 adaptin, putative	0	1	0	0	0
55.m04968	calmodulin, putative	0	0	0	1	0
583.m05758	hypothetical protein	0	0	0	1	0
55.m05020	trypsin, putative	0	0	1	0	0
65.m00001	nucleoside-triphosphatase I	0	1	1	0	1
55.m04682	hypothetical protein	0	0	0	1	0
50.m03279	PAN domain-containing protein	1	0	0	0	0
50.m03154	thrombospondin type 1 domain-containing protein	1	0	0	0	0
42.m05857	hypothetical protein	0	0	0	1	0
80.m02255	conserved hypothetical protein	0	0	0	1	0
55.m00143	centrin, putative	0	0	0	1	0
49.m03399	hypothetical protein	0	0	1	0	0
41.m01358	hypothetical protein	0	0	0	1	0
42.m00026	hypothetical protein	0	0	1	0	0
42.m05838	hypothetical protein	0	0	0	1	0
583.m09192	hypothetical protein	0	0	1	0	0
42.m03583	epidermal growth factor receptor substrate 15-related	0	0	0	1	0
113.m00765	hypothetical protein	0	0	0	1	0
55.m04673	major ampullate spidroin 2	0	0	0	1	0
583.m05372	PAN domain-containing protein	1	0	0	0	0
59.m03696	hypothetical protein	0	0	0	1	0
50.m03223	hypothetical protein	0	0	0	1	0
35.m00933	ATPase, AFG1 family domain-containing protein	0	0	0	1	0
50.m03239	hypothetical protein	0	0	0	1	0
44.m02818	hypothetical protein	0	0	0	1	0
55.m00014	microneme protein 7 (MIC7)	1	0	0	0	0
46.m01639	PAN domain-containing protein	1	0	0	0	0
35.m00875	hypothetical protein	0	0	0	1	0
20.m08224	hypothetical protein	0	0	0	1	0
50.m05639	hypothetical protein	0	0	0	1	0
20.m03684	hypothetical protein	0	0	0	1	0
64.m00327	membrane skeletal protein IMC1-related	0	0	0	1	0
46.m02866	hypothetical protein	0	0	0	1	0
86.m00370	hypothetical protein	0	0	0	1	0
55.m00015	14-3-3 protein, putative	0	1	0	0	0
64.m00323	protein kinase, putative	0	0	0	1	0
583.m00694	protein of unknown function domain-containing protein	0	0	1	0	0
583.m05689	microneme protein, putative	1	0	0	0	0
80.m00008	Hsp20/alpha crystallin domain-containing protein	0	0	0	1	0
44.m00009	major surface antigen p30	0	1	1	0	0
46.m01644	PAN domain-containing protein	1	0	0	0	0
76.m00004	dense granule protein 5 precursor, putative	0	1	0	0	0
20.m03930	20k cyclophilin	0	1	0	0	0
8.m00176	PAN domain-containing protein	1	1	0	0	0
49.m03164	conserved hypothetical protein	0	0	0	1	0
52.m02681	hypothetical protein	0	0	0	1	0
641.m02569	glycosyl hydrolases family 35 domain-containing protein	0	0	0	1	0
583.m00704	hypothetical protein	0	0	0	1	0
583.m05637	myosin-related	0	0	0	1	0
76.m00010	hypothetical protein	0	0	0	1	0
76.m01543	hypothetical protein	0	1	0	0	0
55.m04670	polyposis locus protein 1-related	0	0	0	1	0
59.m03479	protease-related	0	1	1	0	0
49.m03098	hypothetical protein	0	0	0	1	0
33.m01398	rhoptry antigen, putative	0	0	1	0	0
55.m00005	apical membrane antigen 1, putative	1	1	0	0	1
145.m00588	apical membrane antigen, putative	1	0	0	0	0
80.m00085	hypothetical protein	1	0	0	0	0
80.m00049	hypothetical protein	0	0	0	1	0
583.m05525	hypothetical protein	0	0	0	1	0
33.m00006	MIC2-associated protein (M2AP)	0	1	0	0	0
49.m03160	hypothetical protein	0	0	0	1	0
59.m03608	hypothetical protein	0	0	0	1	0
42.m03544	hypothetical protein	0	0	0	1	0
33.m01321	conserved hypothetical protein	0	0	0	1	0
583.m09217	hypothetical protein	0	0	0	1	0
59.m00077	protein phosphatase 2C, putative	0	0	1	0	0
41.m01301	conserved hypothetical protein	0	0	0	1	0
33.m02185	toxofilin	0	0	1	0	0
641.m02555	thrombospondin type 1 domain-containing protein	1	0	0	0	0
42.m03474	calmodulin beta (fragment)-related	0	0	0	1	0
145.m00331	conserved hypothetical protein	0	0	1	0	0
83.m01220	hypothetical protein	0	0	0	1	0
641.m03167	conserved hypothetical protein	0	0	0	1	0
59.m03658	hypothetical protein	0	0	0	1	0
8.m00185	subtilase family serine protease, putative	1	0	0	0	0
33.m01340	hypothetical protein	0	0	0	1	0
55.m04683	DNA repair protein Rad50, putative	0	1	0	0	0
37.m00767	hypothetical protein	0	0	0	1	0
20.m03659	hypothetical protein	0	0	0	1	0
83.m00019	dynein heavy chain, putative	0	1	0	0	0
39.m00339	hypothetical protein	0	0	0	1	0
42.m03370	hypothetical protein	0	0	0	1	0
50.m03153	hypothetical protein	0	0	0	1	0
8.m00181	rhomboid family domain-containing protein	1	0	0	0	0
49.m03412	viral A-type inclusion protein repeat family	0	0	0	1	0
52.m01556	viral A-type inclusion protein repeat family	0	0	0	1	0
55.m08219	hypothetical protein	0	0	1	0	0
86.m00373	hypothetical protein	0	0	0	1	0
76.m01672	hypothetical protein	0	0	0	1	0
8.m00177	PAN domain-containing protein	1	1	0	0	0
42.m03409	hypothetical protein	0	0	1	0	0
125.m00101	hypothetical protein	0	0	0	1	0
41.m01274	hypothetical protein	0	1	0	0	0
83.m01238	hypothetical protein	0	1	0	0	0
50.m05625	hypothetical protein	0	0	0	1	0
25.m00003	serine proteinase inhibitor, putative	0	1	0	0	0
50.m03142	hypothetical protein	0	0	0	1	0
583.m05515	hypothetical protein	0	0	0	1	0
55.m00267	conserved hypothetical protein	0	0	0	1	0
42.m03517	hypothetical protein	0	1	0	0	0
27.m00003	protein disulfide isomerase, putative	0	1	0	0	1
583.m00021	superoxide dismutase	0	1	0	0	0
59.m03725	conserved hypothetical protein	0	0	0	1	0
20.m08222	conserved hypothetical protein	0	0	1	0	0
20.m03716	fibrillin-2 precursor, putative	1	0	0	0	0
20.m05914	microneme protein 11 (MIC11)	0	1	0	0	0
583.m09142	hypothetical protein	0	0	0	1	0
44.m00008	GPI-anchored surface protein	0	1	0	0	0
65.m01125	nucleoside-triphosphatase, putative	0	0	1	0	0
50.m03259	subtilase family serine protease, putative	1	0	0	0	0
20.m00002	microneme protein 2 (MIC2)	1	1	0	0	1
25.m02945	hypothetical protein	0	0	0	1	0
80.m02161	hypothetical protein	0	0	1	0	0
55.m08224	phosphorylase B kinase gamma catalytic chain, putative	0	0	1	0	0
83.m01253	hypothetical protein	0	0	0	1	0
52.m01543	rhoptry protein-related / protein kinase-related	0	0	1	0	0
35.m00866	selenocysteine lyase-related	0	0	0	1	0
43.m00008	hypothetical protein	0	0	0	1	0
76.m01642	PAN domain-containing protein	1	0	0	0	0
49.m03194	subtilase family serine protease, putative	1	0	0	0	0
20.m03860	subtilase family serine protease, putative	1	0	0	0	0
50.m03132	hypothetical protein	0	0	0	1	0
42.m07442	hypothetical protein	0	0	0	1	0
50.m00010	microneme protein 10 (MIC10)	0	1	0	0	1
551.m00238	rhoptry antigen, putative	0	0	1	0	0
80.m00009	ras-related protein RAB11, putative	0	0	1	0	0
83.m00006	hypothetical protein	1	0	0	0	1
20.m03919	conserved hypothetical protein	0	0	0	1	0
44.m02798	hypothetical protein	0	0	0	1	0
83.m01307	hypothetical protein	0	0	0	1	0
57.m03130	hypothetical protein	0	0	0	1	0
641.m01463	hypothetical protein	0	0	0	1	0
50.m03285	calmodulin	0	0	0	1	0
46.m01601	hypothetical protein	0	1	0	0	0
113.m00755	duplicated carbonic anhydrase	0	0	1	0	0
44.m00005	peroxisomal catalase	0	1	0	0	0
583.m05332	conserved hypothetical protein	0	0	0	1	0
541.m01235	hypothetical protein	0	0	0	1	0
46.m00002	fructose-1,6-bisphosphate aldolase	0	1	0	0	1
44.m06355	hypothetical protein	0	0	1	0	0
129.m00246	ferredoxin-NADP reductase, putative	0	1	0	0	0
65.m01186	hypothetical protein	0	0	0	1	0
50.m05682	hypothetical protein	0	0	0	1	0
25.m00007	actin	0	1	0	0	1
583.m05593	hypothetical protein	0	0	0	1	0
44.m02656	hypothetical protein	0	0	0	1	0
42.m03359	hypothetical protein	0	0	0	1	0
44.m04666	PAN domain-containing protein	1	0	0	0	0
80.m00003	glyceraldehyde-3-phosphate dehydrogenase	0	1	0	0	1
80.m00063	tryptophanyl-tRNA synthetase, putative	0	1	0	0	1
551.m00001	surface antigen	0	1	0	0	0
55.m04852	hypothetical protein	0	0	0	1	0
44.m02635	subtilase family serine protease, putative	1	0	0	0	0
641.m00002	microneme protein 3 (MIC3)	1	0	0	0	0
65.m01138	thrombospondin type 1 domain-containing protein	1	0	0	0	0
49.m03254	KH domain-containing protein	0	0	0	1	0
33.m01266	EPN3 protein	0	0	0	1	0
35.m00004	conserved hypothetical protein	0	0	0	1	0
33.m02203	hypothetical protein	0	0	0	1	0
46.m00021	nifU protein, putative	0	0	0	1	0
583.m05709	myosin regulatory light chain, putative	0	0	0	1	0
46.m02898	hypothetical protein	0	0	0	1	0
25.m01899	PAN domain-containing protein	1	0	0	0	0
42.m03411	trichohyalin, putative	0	0	1	0	0
583.m00011	subtilase family serine protease, putative	1	0	0	0	0
59.m00083	insulysin, putative	0	0	1	0	0
583.m00630	purine nucleoside phosphorylase, putative	0	1	0	0	0
52.m01598	hypothetical protein	0	0	0	1	0
38.m00003	microneme protein 6 (MIC6)	1	1	0	0	1
31.m00928	hypothetical protein	0	1	0	0	0
55.m10274	hypothetical protein	0	0	0	1	0
44.m02643	hypothetical protein	0	0	0	1	0
8.m00178	PAN domain-containing protein	1	1	0	0	0
57.m01872	microneme protein, putative	1	0	0	0	0
46.m01670	subtilisin-like protease, putative	1	0	0	0	0
55.m00240	hypothetical protein	0	0	0	1	0
76.m00016	elongation factor 1-alpha, putative	0	1	0	0	0
80.m03956	hypothetical protein	0	0	0	1	0
50.m03378	hypothetical protein	0	0	0	1	0
59.m03642	hypothetical protein	0	0	0	1	0
49.m00031	casein kinase 1, putative	0	0	0	1	0
64.m00336	microneme protein, putative	1	0	0	0	0
55.m10336	conserved hypothetical protein	0	0	0	1	0
583.m05337	conserved hypothetical protein	0	0	0	1	0
57.m03989	hypothetical protein	0	0	0	1	0
41.m01337	hypothetical protein	0	0	1	0	0
25.m01843	thrombospondin type 1 domain-containing protein	1	0	0	0	0
41.m01331	phosphoglycerate kinase, putative	0	0	0	1	0
27.m00091	hypothetical protein	0	0	1	0	0
41.m01321	subtilisin-like serine protease, putative	1	0	0	0	0
31.m00090	rhomboid family domain-containing protein	1	0	0	0	0
583.m09208	hypothetical protein	0	0	0	1	0
37.m00001	peroxiredoxin	0	1	0	0	0
44.m00026	conserved hypothetical protein	0	0	1	0	0
583.m05688	microneme protein, putative	1	0	0	0	0
55.m04618	neurogenic locus notch homolog protein 1 precursor, putative	1	0	0	1	0
50.m00002	microneme protein 8 (MIC8)	1	1	0	0	0
583.m00636	hypothetical protein	0	0	1	0	0
541.m01163	XPA-binding protein, putative	0	0	0	1	0
35.m00900	conserved hypothetical protein	0	0	0	1	0
59.m03645	hypothetical protein	0	0	0	1	0
27.m00861	200 kDa antigen p200-related	0	0	0	1	0
39.m00001	actin depolymerizing factor	0	0	0	1	0
59.m03528	conserved hypothetical protein	0	0	0	1	0
42.m03390	conserved hypothetical protein	0	0	0	1	0
59.m00092	conserved hypothetical protein	0	0	0	1	0
583.m09213	nucleoporin FG repeat-containing protein	0	0	0	1	0
49.m03138	conserved hypothetical protein	0	0	0	1	0
44.m00010	SAG1-related sequence 2	0	1	0	0	0
42.m07426	hypothetical protein	0	0	0	1	0
49.m03093	microneme protein, putative	1	0	0	0	0
76.m01664	hypothetical protein	0	0	0	1	0
20.m03955	conserved hypothetical protein	0	0	0	1	0
83.m00017	profilin-related	0	0	0	1	0
52.m01652	PAN domain-containing protein	1	0	0	0	0
57.m01790	hypothetical protein	0	0	0	1	0
583.m05420	myosin light chain TgMLC1-related	0	0	0	1	0
145.m00583	hypothetical protein	0	0	0	1	0
44.m06354	hypothetical protein	0	1	0	0	0
38.m01047	hypothetical protein	0	1	0	0	0
59.m03486	hypothetical protein	1	0	0	0	0
583.m05690	microneme protein, putative	1	0	0	0	0
55.m04629	hypothetical protein	0	1	0	0	0
41.m02358	hypothetical protein	0	0	0	1	0
20.m03896	rhoptry protein, putative / protein kinase domain-containing protein	0	0	1	0	0
583.m05578	hypothetical protein	0	0	0	1	0
41.m00001	18 kDa cyclophilin	0	1	0	0	0
46.m01594	neurofilament triplet M protein, putative	0	0	0	1	0
57.m01859	hypothetical protein	1	0	0	0	0
583.m00711	hypothetical protein	0	0	0	1	0
42.m07438	hypothetical protein	0	0	1	0	0
20.m00331	hypothetical protein	0	0	1	0	0
83.m01237	chitinase class I, putative	0	1	0	0	0
20.m03890	hypothetical protein	0	0	0	1	0
25.m01904	protein kinase domain-containing protein	0	0	1	0	0
26.m00237	hypothetical protein	0	1	0	0	0
55.m04759	hypothetical protein	0	0	0	1	0
55.m00258	calcium-binding protein cabp5-related	0	0	0	1	0
41.m01376	hypothetical protein	0	0	0	1	0
20.m00005	dense granule protein 7	0	1	1	0	0
