# Supplementary material for: In Silico Identification of Specialized Secretory-Organelle Proteins in Apicomplexan Parasites and In Vivo Validation in Toxoplasma gondii
Source: PLoS One. 2008 Oct 31;3(10):e3611. doi: 10.1371/journal.pone.0003611 (PMC2575384; doi:10.1371/journal.pone.0003611)
Supplement: Table S14 — Detailed results of comparisons between P. falciparum computational data from this study and various proteomics datasets (see Table 2). (0.04 MB XLS) [file pone.0003611.s017.xls]

## Sheet: pfalciparum.comp_5way.result
id	description	This Study	Maurer's Cleft	Rhoptry	Det. Resistant	PSIEP
PF08_0003	tryptophan/threonine-rich antigen	0	0	1	0	1
PFI0265c	rhoptry protein, putative	0	0	1	1	0
PFC0110w	Cytoadherence linked asexual protein, CLAG	0	0	0	1	0
PFF0800w	hypothetical protein	1	0	0	0	0
PF10_0013	hypothetical protein	0	1	0	0	0
PF08_0115	hypothetical protein	0	0	1	0	0
PF10_0086	adenylate kinase, putative	0	1	0	0	0
PF11_0521	erythrocyte membrane protein 1 (PfEMP1)	1	0	0	0	0
PF10_0208	hypothetical protein, conserved	0	0	0	1	0
PF14_0373	ubiquinol cytochrome c oxidoreductase, putative	0	0	0	1	0
PFD1245c	erythrocyte membrane protein 1 (PfEMP1)	1	0	0	0	0
PF13_0338	hypothetical protein	0	0	0	1	0
PF13_0312	hypothetical protein	1	0	0	0	0
PF14_0186	hypothetical protein	0	0	0	0	1
PFI0880c	acid phosphatase, putative	0	0	0	1	0
PF08_0136b	von willebrand factor a-domain-related protein, putative	1	0	0	0	0
PF10_0336	hypothetical protein	0	0	0	1	0
MAL8P1.207	erythrocyte membrane protein 1, PfEMP1	1	0	0	0	0
PFB0340c	cysteine protease, putative	0	1	0	0	0
PFL1955w	erythrocyte membrane protein 1 (PfEMP1)	1	0	0	0	0
MAL13P1.141	hypothetical protein	0	0	0	1	0
PF11_0201	hypothetical protein	0	0	0	0	1
PFC0115c	1	0	0	0	0
PF13_0141	L-lactate dehydrogenase	0	1	0	0	0
PF11_0338	Aquaglyceroporin	0	0	0	1	0
PFF0845c	erythrocyte membrane protein 1 (PfEMP1)	1	0	0	0	0
PF11_0310	hypothetical protein	0	0	0	1	0
PFE0060w	hypothetical protein	0	1	0	0	1
MAL13P1.1	erythrocyte membrane protein 1 (PfEMP1)	1	0	0	0	0
PFD0760c	hypothetical protein	0	0	0	0	1
PF07_0008	hypothetical protein	0	0	0	0	1
PFE0040c	Mature parasite-infected erythrocyte surface antigen (MESA) or PfEMP2	0	0	0	1	0
PFI1270w	hypothetical protein	0	0	1	0	0
PF10_0155	enolase	0	1	0	0	0
PFD1015c	erythrocyte membrane protein 1 (PfEMP1)	1	0	0	0	0
PFC0640w	CSP and TRAP-related protein (CTRP)	1	0	0	0	0
PF10_0323	hypothetical protein	0	1	0	1	1
PF08_0141	erythrocyte membrane protein 1 (PfEMP1)	1	0	0	0	0
PFC1120c	var (3D7-varT3-2)	1	0	0	0	0
PF13_0192	hypothetical protein	0	0	0	0	1
MAL13P1.356	erythrocyte membrane protein 1 (PfEMP1)	1	0	0	0	0
PF10_0121	hypoxanthine phosphoribosyltransferase	0	1	1	0	0
PFI0720w	hypothetical protein	0	0	0	1	0
PF08_0113	vacuolar proton-translocating ATPase subunit A, putative	0	0	0	1	0
PFL1825w	hypothetical protein	0	0	0	1	0
PF13_0241	hypothetical protein	1	0	0	0	0
PF10_0355	hypothetical protein	1	0	0	0	0
PFI0005w	erythrocyte membrane protein 1 (PfEMP1)	1	0	0	0	0
MAL8P1.45	hypothetical protein	1	0	0	0	0
MAL7P1.50	erythrocyte membrane protein 1 (PfEMP1)	1	0	0	0	0
PFF0615c	Plasmodium falciparum membrane protein pf12 precursor	0	0	0	1	0
PFA0210c	hypothetical protein	0	0	0	0	1
PF08_0142	erythrocyte membrane protein 1 (PfEMP1)	1	0	0	0	0
PF13_0201	sporozoite surface protein 2	1	0	0	0	0
PFA0125c	Ebl-1 like protein, putative	1	0	0	0	0
MAL13P1.237	hypothetical protein	0	0	1	0	0
PFA0765c	erythrocyte membrane protein 1 (PfEMP1)	1	0	0	0	0
PFL0780w	glycerol-3-phosphate dehydrogenase, putative	0	1	0	0	0
PFA0200w	hypothetical protein	1	0	0	0	0
PF13_0116	hypothetical protein	0	0	0	0	1
PFL0005w	erythrocyte membrane protein 1 (PfEMP1)	1	0	0	0	0
PFC0670c	hypothetical protein	0	0	0	0	1
PF10_0153	hsp60	0	0	0	1	0
PFI0580c	hypothetical protein	0	0	1	0	0
PFB0100c	knob associated histidine-rich protein	0	1	0	0	0
PF14_0593	hypothetical protein	0	0	0	0	1
PF14_0678	exported protein 2	0	1	1	1	0
PFF0335c	hypothetical protein	0	0	0	1	0
MAL8P1.62	hypothetical protein, conserved in other Plasmodium species	0	0	0	1	0
MAL7P1.187	erythrocyte membrane protein 1 (PfEMP1)	1	0	0	0	0
PFB1055c	erythrocyte membrane protein 1 (PfEMP1)	1	0	0	0	0
PFF0020c	erythrocyte membrane protein 1 (PfEMP1)-like protein	1	0	0	0	0
MAL7P1.174	hypothetical protein	0	1	0	0	1
PFB0350c	cysteine protease, putative	0	0	1	0	0
MAL7P1.5	hypothetical protein, conserved in P. falciparum	0	0	0	1	0
PF07_0007	hypothetical protein	0	0	0	1	0
PFF0995c	Merozoite surface protein 10, MSP10	1	0	0	0	0
PFA0680c	hypothetical protein, conserved in P. falciparum	0	1	0	0	0
PFL1090w	hypothetical protein	0	0	0	1	0
PFL0020w	erythrocyte membrane protein 1 (PfEMP1)	1	0	0	0	0
PFB0330c	cysteine protease, putative	0	0	1	0	0
PF10_0063	hypothetical protein	0	0	1	0	0
PFE0080c	rhoptry-associated protein 2, RAP2	0	0	0	1	0
PFE1155c	mitochondrial processing peptidase alpha subunit, putative	0	0	0	1	0
PFF1515c	1	0	0	0	0
PF13_0233	myosin a	0	0	0	1	0
PF14_0597	cytochrome c1 precursor, putative	0	0	0	1	0
PF08_0106	erythrocyte membrane protein 1 (PfEMP1)	1	0	0	0	0
PFL0940c	1	0	0	0	0
PF14_0344	hypothetical protein	0	0	1	1	1
PFD0615c	erythrocyte membrane protein 1 (PfEMP1)	1	0	0	0	0
PF14_0541	V-type H(+)-translocating pyrophosphatase, putative	0	1	0	1	0
PFL1300c	hypothetical protein	0	0	0	0	1
PFA0160c	hypothetical protein	0	0	0	1	0
PFD0020c	erythrocyte membrane protein 1 (PfEMP1)	1	0	0	0	0
PF13_0032	hypothetical protein	0	0	0	0	1
PF11_0381	subtilisin-like protease 2	1	0	0	0	0
PF11_0344	apical membrane antigen 1 precursor	1	0	0	0	0
PF07_0029	heat shock protein 86	0	1	0	0	0
PFF0070w	1	0	0	0	0
PFL2325c	P. falciparum homologue of Drosophila nmda1 protein, putative	0	0	0	1	0
PFB0310c	merozoite surface protein 4	0	0	0	1	0
PFL2505c	hypothetical protein	0	0	0	0	1
PF10_0406	erythrocyte membrane protein 1 (PfEMP1)	1	0	0	0	0
PFE0005w	erythrocyte membrane protein 1 (PfEMP1)	1	0	0	0	0
PFF1025c	pyridoxine biosynthetic enzyme pdx1 homologue, putative	0	0	1	0	0
PF11_0007	erythrocyte membrane protein 1 (PfEMP1)	1	0	0	0	0
PFB0210c	monosaccharide transporter, putative	0	0	0	1	0
PFD1000c	erythrocyte membrane protein 1 (PfEMP1)	1	0	0	0	0
PFL1400c	hypothetical protein	0	0	0	0	1
PF07_0048	erythrocyte membrane protein 1 (PfEMP1)	1	0	0	0	0
PF10_0159	glycophorin-binding protein 130 precursor	0	1	0	0	0
PFD0630c	erythrocyte membrane protein 1 (PfEMP1)	1	0	0	0	0
PF08_0054	heat shock 70 kDa protein	0	1	0	1	0
PF07_0050	erythrocyte membrane protein 1 (PfEMP1)	1	0	0	0	0
PFE0050w	hypothetical protein	0	1	0	0	1
PFF1230c	hypothetical protein	0	0	0	0	1
PFI1735c	hypothetical protein	0	0	0	0	1
MAL8P1.16	hypothetical protein	1	0	0	0	0
PF14_0110	hypothetical protein	1	0	0	0	0
PF10_0001	erythrocyte membrane protein 1 (PfEMP1)	1	0	0	0	0
PFE1600w	hypothetical protein	0	1	0	1	0
PF14_0455	multidrug resistance protein 2	0	0	0	1	0
PFF1595c	erythrocyte membrane protein 1 (PfEMP1)	1	0	0	0	0
PFE0855c	hypothetical protein	0	0	0	0	1
PFD0295c	hypothetical protein	0	0	0	1	0
PFC0120w	Cytoadherence linked asexual protein, CLAG	0	0	0	1	0
MAL7P1.27	chloroquine resistance transporter, putative	0	0	0	1	0
PFD1155w	erythrocyte binding antigen, putative	1	0	0	0	0
PF11_0150	hypothetical protein	1	0	0	0	0
PFA0670c	hypothetical protein	0	0	0	0	1
PF13_0134	hypothetical protein	0	0	0	0	1
PFD0655w	1	0	0	0	0
PF14_0614	hypothetical protein	0	0	0	0	1
PFE0585c	myo-inositol 1-phosphate synthase, putative	0	0	1	0	0
MAL8P1.17	disulfide isomerase precursor, putative	0	1	0	0	0
MAL7P1.212	erythrocyte membrane protein 1 (PfEMP1)	1	0	0	0	0
PF14_0378	triose-phosphate isomerase	0	1	0	0	0
PFC0530w	hypothetical protein	0	0	0	1	0
PFF0010w	erythrocyte membrane protein 1 (PfEMP1)	1	0	0	0	0
MAL13P1.214	phosphoethanolamine N-methyltransferase, putative	0	1	0	0	0
PF11_0183	GTP-binding nuclear protein ran/tc4	0	1	0	0	0
MAL7P1.58	hypothetical protein, conserved in P. falciparum	0	0	0	1	0
PFL0030c	erythrocyte membrane protein 1 (PfEMP1)	1	0	0	0	0
PFI1570c	aminopeptidase, putative	0	0	1	0	0
PFE1590w	early transcribed membrane protein	0	0	0	0	1
PFD0635c	erythrocyte membrane protein 1 (PfEMP1)	1	0	0	0	0
PF08_0019	guanine nucleotide-binding protein, putative	0	1	0	0	0
PF13_0197	Merozoite Surface Protein 7 precursor, MSP7	0	1	0	1	0
PFI0875w	Heat shock protein	0	1	0	1	0
PFF0005c	1	0	0	0	0
PFD0310w	sexual stage-specific protein precursor	0	1	0	0	0
PF11_0069	hypothetical protein	0	0	0	0	1
PFD0625c	erythrocyte membrane protein 1 (PfEMP1)	1	0	0	0	0
PF08_0137	hypothetical protein	0	0	1	0	0
PFL0935c	erythrocyte membrane protein 1 (PfEMP1)	1	0	0	0	0
PFE0075c	rhoptry-associated protein 3, RAP3	0	1	0	1	0
PF14_0201	hypothetical protein	0	0	0	1	0
PFE0340c	hypothetical protein, conserved	1	0	0	0	1
PFI1625c	organelle processing peptidase, putative	0	0	0	1	0
PF08_0103	erythrocyte membrane protein 1 (PfEMP1)	1	0	0	0	0
PFE0065w	skeleton binding protein	0	1	0	0	0
PFI1820w	erythrocyte membrane protein 1 (PfEMP1)	1	0	0	0	0
PFD0005w	erythrocyte membrane protein 1 (PfEMP1)	1	0	0	0	0
PF11_0506	hypothetical protein	1	0	0	0	0
PFA0195w	hypothetical protein	0	0	0	0	1
PF11_0351	heat shock protein hsp70 homologue	0	1	0	0	0
PFI1615w	hypothetical protein	0	0	0	0	1
PF14_0434	hypothetical protein	0	1	0	0	0
PF07_0049	erythrocyte membrane protein 1 (PfEMP1)	1	0	0	0	0
PF08_0140	erythrocyte membrane protein 1 (PfEMP1)	1	0	0	0	0
PF14_0615	ATP synthase (C/AC39) subunit, putative	0	0	0	1	0
PF11_0505	hypothetical protein	0	0	0	0	1
PFL1970w	1	0	0	0	0
PFF1300w	pyruvate kinase, putative	0	1	0	0	0
PFE0355c	serine protease belonging to subtilisin family, putative	1	0	0	0	0
PFD1235w	erythrocyte membrane protein 1 (PfEMP1)	1	0	0	0	0
PF11_0055	hypothetical protein	0	1	0	0	0
PFL0590c	p-type ATPase, putative	0	0	0	1	0
PF14_0773	erythrocyte membrane protein 1 (PfEMP1), truncated, pseudogene	1	0	0	0	0
PF11_0111	asparagine-rich antigen	1	0	0	0	0
PFL1070c	endoplasmin homolog precursor, putative	0	1	0	0	0
PFE0120c	Merozoite Surface Protein 8, MSP8	1	0	0	1	0
PFD1005c	erythrocyte membrane protein 1 (PfEMP1)	1	0	0	0	0
PF11_0302	hypothetical protein	0	0	1	0	0
PFD1170c	RESA-like protein, truncated	0	1	0	0	0
PFD0080c	hypothetical protein	0	1	0	1	0
PF14_0598	glyceraldehyde-3-phosphate dehydrogenase	0	1	0	0	0
PFL2665c	erythrocyte membrane protein 1 (PfEMP1)	1	0	0	0	0
PF11_0008	erythrocyte membrane protein 1 (PfEMP1)	1	0	0	0	0
PFA0005w	erythrocyte membrane protein 1 (PfEMP1)	1	0	0	0	0
PFB0335c	cysteine protease, putative	0	1	0	0	0
PFE0055c	heat shock protein, putative	0	1	0	0	0
PF13_0187	hypothetical protein	1	0	0	0	0
PFE0755c	hypothetical protein	1	0	0	0	0
PFD0995c	erythrocyte membrane protein 1 (PfEMP1)	1	0	0	0	0
PF10_0366	ADP/ATP transporter on adenylate translocase	0	1	0	0	0
PF08_0107	erythrocyte membrane protein 1 (PfEMP1)	1	0	0	0	0
PFF1580c	erythrocyte membrane protein 1 (PfEMP1)	1	0	0	0	0
PFF0870w	hypothetical protein, conserved	0	0	0	1	0
PFE0395c	hypothetical protein	0	0	0	1	0
PFE0760w	hypothetical protein	0	1	0	0	0
PF13_0252	nucleoside transporter 1	0	0	0	1	0
PFC0005w	PfEMP1	1	0	0	0	0
PFI1445w	hypothetical protein	0	1	0	1	0
PFC0435w	hypothetical protein	0	0	0	0	1
PFD1110w	hypothetical protein	0	0	0	1	0
PFD0670c	hypothetical protein, conserved	0	0	0	0	1
MAL8P1.69	14-3-3 protein homologue, putative	0	1	0	0	0
PFE0370c	subtilisin-like protease precursor, putative	1	0	0	0	0
MAL7P1.56	erythrocyte membrane protein 1 (PfEMP1)	1	0	0	0	0
PF07_0005	lysophospholipases-like protein, putative	0	0	1	0	0
PFA0015c	var-like protein	1	0	0	0	0
PFE0660c	uridine phosphorylase, putative	0	1	0	0	0
MAL8P1.220	erythrocyte membrane protein 1 (PfEMP1)	1	0	0	0	0
PFL0050c	hypothetical protein	0	1	0	0	0
PFF0330w	coatomer alpha subunit, putative	0	0	1	0	0
PF14_0425	fructose-bisphosphate aldolase	0	1	0	0	0
PFL1947c	1	0	0	0	0
PFB0010w	erythrocyte membrane protein 1 (PfEMP1)	1	0	0	0	0
MAL13P1.60	erythrocyte binding antigen 140	1	0	0	0	0
PFD0135w	1	0	0	0	0
PF14_0102	rhoptry-associated protein 1	0	0	0	1	0
PFD0225w	hypothetical protein	0	0	0	0	1
PFC0210c	circumsporozoite (CS) protein	1	0	0	0	0
PF07_0087	hypothetical protein	0	0	0	0	1
PFE1150w	multidrug resistance protein	0	0	0	1	0
MAL13P1.221	aspartate carbamoyltransferase	0	0	0	1	0
MAL13P1.308	hypothetical protein, conserved	0	0	1	0	0
PF11_0175	heat shock protein 101, putative	0	0	0	1	0
PFL1385c	Merozoite Surface Protein 9, MSP-9	0	1	1	0	0
MAL7P1.55	erythrocyte membrane protein 1 (PfEMP1)	1	0	0	0	0
PF11_0224	circumsporozoite-related antigen	0	1	1	0	0
PFI1475w	merozoite surface protein 1, precursor	1	1	0	1	0
PF10_0348	hypothetical protein	1	0	0	0	0
MAL7P1.208	hypothetical protein	0	0	0	1	0
PFL1950w	erythrocyte membrane protein 1 (PfEMP1)	1	0	0	0	0
PFI1740c	hypothetical protein	0	0	0	0	1
PFF0900c	hypothetical protein, conserved	1	0	0	0	0
PFI1830c	erythrocyte membrane protein 1 (PfEMP1)	1	0	0	0	0
PF10_0027	hypothetical protein	1	0	0	0	0
PF13_0003	erythrocyte membrane protein 1 (PfEMP1)	1	0	0	0	0
MAL8P1.105	hypothetical protein	0	0	0	1	0
PFL0870w	hypothetical protein	1	0	0	0	0
PFL1960w	erythrocyte membrane protein 1 (PfEMP1)	1	0	0	0	0
PFE1640w	erythrocyte membrane protein 1 (PfEMP1), truncated	1	0	0	0	0
PF07_0051	erythrocyte membrane protein 1 (PfEMP1)	1	0	0	0	0
PFA0665w	hypothetical protein	1	0	0	0	0
PF10_0023	hypothetical protein	0	1	0	0	0
MAL7P1.176	erythrocyte binding antigen	1	0	0	0	0
PFI0295c	hypothetical protein, conserved	0	0	1	0	0
PF08_0074	hypothetical protein, conserved	0	0	1	0	0
