# Supplementary material for: In Silico Identification of Specialized Secretory-Organelle Proteins in Apicomplexan Parasites and In Vivo Validation in Toxoplasma gondii
Source: PLoS One. 2008 Oct 31;3(10):e3611. doi: 10.1371/journal.pone.0003611 (PMC2575384; doi:10.1371/journal.pone.0003611)
Supplement: Table S16 — Comparison of candidate human interacting partners from the Phint and Phifam datasets with those published by [106] (David et al. 2007) and [107] (Dyer et al. 2007). (0.71 MB XLS) [file pone.0003611.s019.xls]

## Sheet: compare_host_proteins.result
id	description	This Study	Dyer et al 2007	David et al 2007
NP_062535		1	0	0
NP_443156		1	0	0
AAH14214		1	0	0
AAA52443		1	0	0
AAC39542		1	0	0
AAA52539		1	0	0
NP_001724		1	0	0
AAA19687		1	0	0
NP_073627		1	0	0
AAH00065		1	0	0
Q96J02		1	0	0
NP_036343		1	0	0
AAK69431		1	0	0
AAH09210		1	0	0
AAF91084		1	0	0
BAA21128		1	0	0
BAA88957		1	0	0
CAB55488		1	0	0
NP_060362		1	0	0
NP_001092872		1	0	0
AAQ86961		1	0	0
NP_997647		1	0	0
Q14242		1	0	0
AAA50404		1	0	0
BAA18998		1	0	0
CAA27173		1	0	0
ENSP00000262414	116 kDa U5 small nuclear ribonucleoprotein component (U5 snRNP- specific protein, 116 kDa) (U5-116 kDa) (Elongation factor Tu GTP- binding domain protein 2) (hSNU114). [Source:Uniprot/SWISSPROT;Acc:Q15029]	0	0	1
ENSP00000350297	130 kDa phosphatidylinositol 4,5-biphosphate-dependent ARF1 GTPase- activating protein (PIP2-dependent ARF1 GAP) (ADP-ribosylation factor- directed GTPase-activating protein 1) (ARF GTPase-activating protein 1) (Development and differentiation-enhancing f [Source:Uniprot/SWISSPROT;Acc:Q9ULH1]	0	0	1
ENSP00000344591	130 kDa phosphatidylinositol 4,5-biphosphate-dependent ARF1 GTPase- activating protein (PIP2-dependent ARF1 GAP) (ADP-ribosylation factor- directed GTPase-activating protein 1) (ARF GTPase-activating protein 1) (Development and differentiation-enhancing f [Source:Uniprot/SWISSPROT;Acc:Q9ULH1]	0	0	1
ENSP00000361930	14-3-3 protein beta/alpha (Protein kinase C inhibitor protein 1) (KCIP-1) (Protein 1054). [Source:Uniprot/SWISSPROT;Acc:P31946]	1	0	0
ENSP00000371267	14-3-3 protein theta (14-3-3 protein tau) (14-3-3 protein T-cell) (HS1 protein). [Source:Uniprot/SWISSPROT;Acc:P27348]	1	0	0
ENSP00000309503	14-3-3 protein zeta/delta (Protein kinase C inhibitor protein 1) (KCIP-1). [Source:Uniprot/SWISSPROT;Acc:P63104]	1	0	0
ENSP00000225928	17 beta-hydroxysteroid dehydrogenase. [Source:Uniprot/SPTREMBL;Acc:Q13034]	0	0	1
ENSP00000244007	1-phosphatidylinositol-4,5-bisphosphate phosphodiesterase gamma 1 (EC 3.1.4.11) (Phosphoinositide phospholipase C) (PLC-gamma-1) (Phospholipase C-gamma-1) (PLC-II) (PLC-148). [Source:Uniprot/SWISSPROT;Acc:P19174]	1	0	1
ENSP00000352336	1-phosphatidylinositol-4,5-bisphosphate phosphodiesterase gamma 2 (EC 3.1.4.11) (Phosphoinositide phospholipase C) (PLC-gamma-2) (Phospholipase C-gamma-2) (PLC-IV). [Source:Uniprot/SWISSPROT;Acc:P16885]	0	0	1
ENSP00000157812	26S protease regulatory subunit 6B (Proteasome 26S subunit ATPase 4) (MIP224) (MB67-interacting protein) (TAT-binding protein 7) (TBP-7). [Source:Uniprot/SWISSPROT;Acc:P43686]	0	0	1
ENSP00000310572	26S protease regulatory subunit 8 (Proteasome 26S subunit ATPase 5) (Proteasome subunit p45) (p45/SUG) (Thyroid hormone receptor- interacting protein 1) (TRIP1). [Source:Uniprot/SWISSPROT;Acc:P62195]	0	0	1
ENSP00000354906	26S proteasome non-ATPase regulatory subunit 10 (26S proteasome regulatory subunit p28) (Gankyrin). [Source:Uniprot/SWISSPROT;Acc:O75832]	0	0	1
ENSP00000345963	26S proteasome non-ATPase regulatory subunit 10 (26S proteasome regulatory subunit p28) (Gankyrin). [Source:Uniprot/SWISSPROT;Acc:O75832]	0	0	1
ENSP00000339329	26S proteasome non-ATPase regulatory subunit 10 (26S proteasome regulatory subunit p28) (Gankyrin). [Source:Uniprot/SWISSPROT;Acc:O75832]	0	0	1
ENSP00000217958	26S proteasome non-ATPase regulatory subunit 10 (26S proteasome regulatory subunit p28) (Gankyrin). [Source:Uniprot/SWISSPROT;Acc:O75832]	0	0	1
ENSP00000259873	28S ribosomal protein S18b, mitochondrial precursor (MRP-S18-b) (Mrps18b) (MRP-S18-2). [Source:Uniprot/SWISSPROT;Acc:Q9Y676]	0	0	1
ENSP00000295491	28S ribosomal protein S18c, mitochondrial precursor (MRP-S18-c) (Mrps18c) (MRP-S18-1). [Source:Uniprot/SWISSPROT;Acc:Q9Y3D5]	0	0	1
ENSP00000222673	2-oxoglutarate dehydrogenase E1 component, mitochondrial precursor (EC 1.2.4.2) (Alpha-ketoglutarate dehydrogenase). [Source:Uniprot/SWISSPROT;Acc:Q02218]	0	1	1
ENSP00000348880	2-oxoisovalerate dehydrogenase subunit beta, mitochondrial precursor (EC 1.2.4.4) (Branched-chain alpha-keto acid dehydrogenase E1 component beta chain) (BCKDH E1-beta). [Source:Uniprot/SWISSPROT;Acc:P21953]	0	1	0
ENSP00000358775	2-oxoisovalerate dehydrogenase subunit beta, mitochondrial precursor (EC 1.2.4.4) (Branched-chain alpha-keto acid dehydrogenase E1 component beta chain) (BCKDH E1-beta). [Source:Uniprot/SWISSPROT;Acc:P21953]	0	1	0
ENSP00000199706	39S ribosomal protein L28, mitochondrial precursor (L28mt) (MRP-L28) (Melanoma antigen p15) (Melanoma-associated antigen recognized by T lymphocytes). [Source:Uniprot/SWISSPROT;Acc:Q13084]	0	0	1
ENSP00000344220	3-phosphoinositide-dependent protein kinase 1 (EC 2.7.11.1) (hPDK1). [Source:Uniprot/SWISSPROT;Acc:O15530]	1	0	1
ENSP00000268673	3-phosphoinositide-dependent protein kinase 1 (EC 2.7.11.1) (hPDK1). [Source:Uniprot/SWISSPROT;Acc:O15530]	0	0	1
ENSP00000311028	40S ribosomal protein S14. [Source:Uniprot/SWISSPROT;Acc:P62263]	0	0	1
ENSP00000009589	40S ribosomal protein S20. [Source:Uniprot/SWISSPROT;Acc:P60866]	0	0	1
ENSP00000272317	40S ribosomal protein S27a. [Source:Uniprot/SWISSPROT;Acc:P62979]	0	0	1
ENSP00000367124	4F2 cell-surface antigen heavy chain (4F2hc) (Lymphocyte activation antigen 4F2 large subunit) (4F2 heavy chain antigen) (CD98 antigen). [Source:Uniprot/SWISSPROT;Acc:P08195]	1	0	0
ENSP00000346148	5'-AMP-activated protein kinase catalytic subunit alpha-1 (EC 2.7.11.1) (AMPK alpha-1 chain). [Source:Uniprot/SWISSPROT;Acc:Q13131]	0	0	1
ENSP00000254690	5'-AMP-activated protein kinase catalytic subunit alpha-1 (EC 2.7.11.1) (AMPK alpha-1 chain). [Source:Uniprot/SWISSPROT;Acc:Q13131]	0	0	1
ENSP00000229328	5'-AMP-activated protein kinase subunit beta-1 (AMPK beta-1 chain) (AMPKb). [Source:Uniprot/SWISSPROT;Acc:Q9Y478]	1	0	0
ENSP00000351424	60S ribosomal protein L27a. [Source:Uniprot/SWISSPROT;Acc:P46776]	0	0	1
ENSP00000346015	60S ribosomal protein L27a. [Source:Uniprot/SWISSPROT;Acc:P46776]	0	0	1
ENSP00000219070	72 kDa type IV collagenase precursor (EC 3.4.24.24) (72 kDa gelatinase) (Matrix metalloproteinase-2) (MMP-2) (Gelatinase A) (TBE- 1). [Source:Uniprot/SWISSPROT;Acc:P08253]	1	0	0
ENSP00000324173	78 kDa glucose-regulated protein precursor (GRP 78) (Heat shock 70 kDa protein 5) (Immunoglobulin heavy chain-binding protein) (BiP) (Endoplasmic reticulum lumenal Ca(2+)-binding protein grp78). [Source:Uniprot/SWISSPROT;Acc:P11021]	1	0	0
ENSP00000372287	A20-binding inhibitor of NF-kappaB activation 2 [Source:RefSeq_peptide;Acc:NP_077285]	1	0	0
ENSP00000225941	ABI gene family member 3 (New molecule including SH3) (Nesh). [Source:Uniprot/SWISSPROT;Acc:Q9P2A4]	0	0	1
ENSP00000295851	Abl interactor 2 (Abelson interactor 2) (Abi-2) (Abl-binding protein 3) (AblBP3) (Arg-binding protein 1) (ArgBP1). [Source:Uniprot/SWISSPROT;Acc:Q9NYB9]	0	0	1
ENSP00000261017	Abl interactor 2 (Abelson interactor 2) (Abi-2) (Abl-binding protein 3) (AblBP3) (Arg-binding protein 1) (ArgBP1). [Source:Uniprot/SWISSPROT;Acc:Q9NYB9]	0	0	1
ENSP00000261016	Abl interactor 2 (Abelson interactor 2) (Abi-2) (Abl-binding protein 3) (AblBP3) (Arg-binding protein 1) (ArgBP1). [Source:Uniprot/SWISSPROT;Acc:Q9NYB9]	0	0	1
ENSP00000261018	Abl interactor 2 (Abelson interactor 2) (Abi-2) (Abl-binding protein 3) (AblBP3) (Arg-binding protein 1) (ArgBP1). [Source:Uniprot/SWISSPROT;Acc:Q9NYB9]	0	0	1
ENSP00000344789	Acetyl-CoA carboxylase 1 (EC 6.4.1.2) (ACC-alpha) [Includes: Biotin carboxylase (EC 6.3.4.14)]. [Source:Uniprot/SWISSPROT;Acc:Q13085]	0	0	1
ENSP00000335323	Acetyl-CoA carboxylase 1 (EC 6.4.1.2) (ACC-alpha) [Includes: Biotin carboxylase (EC 6.3.4.14)]. [Source:Uniprot/SWISSPROT;Acc:Q13085]	0	0	1
ENSP00000341044	Acetyl-CoA carboxylase 2 (EC 6.4.1.2) (ACC-beta) [Includes: Biotin carboxylase (EC 6.3.4.14)]. [Source:Uniprot/SWISSPROT;Acc:O00763]	0	0	1
ENSP00000350970	Acidic leucine-rich nuclear phosphoprotein 32 family member A (Potent heat-stable protein phosphatase 2A inhibitor I1PP2A) (Acidic nuclear phosphoprotein pp32) (Leucine-rich acidic nuclear protein) (Lanp) (Putative HLA-DR-associated protein I) (PHAPI) (Ma [Source:Uniprot/SWISSPROT;Acc:P39687]	1	0	0
ENSP00000369348	Acidic leucine-rich nuclear phosphoprotein 32 family member A (Potent heat-stable protein phosphatase 2A inhibitor I1PP2A) (Acidic nuclear phosphoprotein pp32) (Leucine-rich acidic nuclear protein) (Lanp) (Putative HLA-DR-associated protein I) (PHAPI) (Ma [Source:Uniprot/SWISSPROT;Acc:P39687]	1	0	0
ENSP00000267918	Acidic leucine-rich nuclear phosphoprotein 32 family member A (Potent heat-stable protein phosphatase 2A inhibitor I1PP2A) (Acidic nuclear phosphoprotein pp32) (Leucine-rich acidic nuclear protein) (Lanp) (Putative HLA-DR-associated protein I) (PHAPI) (Ma [Source:Uniprot/SWISSPROT;Acc:P39687]	1	0	0
ENSP00000345848	Acidic leucine-rich nuclear phosphoprotein 32 family member B (PHAPI2 protein) (Silver-stainable protein SSP29) (Acidic protein rich in leucines). [Source:Uniprot/SWISSPROT;Acc:Q92688]	1	0	0
ENSP00000329250	Acidic leucine-rich nuclear phosphoprotein 32 family member C (Phosphoprotein 32-related protein 1) (Tumorigenic protein pp32r1). [Source:Uniprot/SWISSPROT;Acc:O43423]	1	0	0
ENSP00000358115	Acidic leucine-rich nuclear phosphoprotein 32 family member E (LANP- like protein) (LANP-L). [Source:Uniprot/SWISSPROT;Acc:Q9BTT0]	1	0	0
ENSP00000324074	Acidic leucine-rich nuclear phosphoprotein 32 family member E (LANP- like protein) (LANP-L). [Source:Uniprot/SWISSPROT;Acc:Q9BTT0]	1	0	0
ENSP00000358110	Acidic leucine-rich nuclear phosphoprotein 32 family member E (LANP- like protein) (LANP-L). [Source:Uniprot/SWISSPROT;Acc:Q9BTT0]	1	0	0
ENSP00000216139	Acrosin precursor (EC 3.4.21.10) [Contains: Acrosin light chain; Acrosin heavy chain]. [Source:Uniprot/SWISSPROT;Acc:P10323]	1	0	1
ENSP00000326849	actin like protein [Source:RefSeq_peptide;Acc:NP_110439]	0	0	1
ENSP00000290378	Actin, alpha cardiac muscle 1 (Alpha-cardiac actin). [Source:Uniprot/SWISSPROT;Acc:P68032]	0	0	1
ENSP00000355645	Actin, alpha skeletal muscle (Alpha-actin-1). [Source:Uniprot/SWISSPROT;Acc:P68133]	1	0	0
ENSP00000312351	Actin, alpha skeletal muscle (Alpha-actin-1). [Source:Uniprot/SWISSPROT;Acc:P68133]	0	0	1
ENSP00000295137	Actin, gamma-enteric smooth muscle (Smooth muscle gamma actin) (Gamma- 2-actin) (Alpha-actin-3). [Source:Uniprot/SWISSPROT;Acc:P63267]	0	0	1
ENSP00000329965	Actin-like protein (Fragment). [Source:Uniprot/SPTREMBL;Acc:Q562Q3]	0	0	1
ENSP00000306469	Actin-like protein (Fragment). [Source:Uniprot/SPTREMBL;Acc:Q562S9]	0	0	1
ENSP00000260641	Actin-like protein 2 (Actin-related protein 2). [Source:Uniprot/SWISSPROT;Acc:P61160]	0	0	1
ENSP00000263238	Actin-like protein 3 (Actin-related protein 3). [Source:Uniprot/SWISSPROT;Acc:P61158]	0	0	1
ENSP00000259034	Actin-like protein 6A (53 kDa BRG1-associated factor A) (Actin-related protein Baf53a) (ArpNbeta). [Source:Uniprot/SWISSPROT;Acc:O96019]	0	0	1
ENSP00000160382	Actin-like protein 6B (53 kDa BRG1-associated factor B) (Actin-related protein Baf53b) (ArpNalpha). [Source:Uniprot/SWISSPROT;Acc:O94805]	0	0	1
ENSP00000254286	Actin-related protein 10 (hARP11). [Source:Uniprot/SWISSPROT;Acc:Q9NZ32]	0	0	1
ENSP00000294742	Actin-related protein 2/3 complex subunit 5 (ARP2/3 complex 16 kDa subunit) (p16-ARC). [Source:Uniprot/SWISSPROT;Acc:O15511]	0	0	1
ENSP00000352918	Actin-related protein 2/3 complex subunit 5 (ARP2/3 complex 16 kDa subunit) (p16-ARC). [Source:Uniprot/SWISSPROT;Acc:O15511]	0	0	1
ENSP00000345361	Actin-related protein 2/3 complex subunit 5-like protein (ARP2/3 complex 16 kDa subunit 2) (ARC16-2). [Source:Uniprot/SWISSPROT;Acc:Q9BPX5]	0	0	1
ENSP00000297369	actin-related protein 3-beta isoform 2 [Source:RefSeq_peptide;Acc:NP_001035225]	0	0	1
ENSP00000256001	actin-related protein 3-beta isoform 2 [Source:RefSeq_peptide;Acc:NP_001035225]	0	0	1
ENSP00000231909	Actin-related protein 8. [Source:Uniprot/SWISSPROT;Acc:Q9H981]	0	0	1
ENSP00000252071	Actin-related protein Arp11. [Source:Uniprot/SPTREMBL;Acc:Q9C0K3]	0	0	1
ENSP00000333037	Actin-related protein M1. [Source:Uniprot/SWISSPROT;Acc:Q9BYD9]	0	0	1
ENSP00000323216	Activated CDC42 kinase 1 (EC 2.7.10.2) (ACK-1) (Tyrosine kinase non- receptor protein 2). [Source:Uniprot/SWISSPROT;Acc:Q07912]	0	0	1
ENSP00000329425	Activated CDC42 kinase 1 (EC 2.7.10.2) (ACK-1) (Tyrosine kinase non- receptor protein 2). [Source:Uniprot/SWISSPROT;Acc:Q07912]	0	0	1
ENSP00000261168	Activating transcription factor 7-interacting protein 1 (ATFa- associated modulator) (hAM) (ATF-IP) (ATF-interacting protein) (MBD1- containing chromatin-associated factor 1) (P621). [Source:Uniprot/SWISSPROT;Acc:Q6VMQ6]	1	0	0
ENSP00000274849	Activator of basal transcription 1 (hABT1) (Basal transcriptional activator). [Source:Uniprot/SWISSPROT;Acc:Q9ULW3]	0	0	1
ENSP00000291107	Active breakpoint cluster region-related protein. [Source:Uniprot/SWISSPROT;Acc:Q12979]	0	0	1
ENSP00000257963	Activin receptor type 1B precursor (EC 2.7.11.30) (ACTR-IB) (Serine/threonine-protein kinase receptor R2) (SKR2) (Activin receptor-like kinase 4) (ALK-4). [Source:Uniprot/SWISSPROT;Acc:P36896]	0	0	1
ENSP00000335178	Activin receptor type 1C precursor (EC 2.7.11.30) (ACTR-IC) (Activin receptor-like kinase 7) (ALK-7). [Source:Uniprot/SWISSPROT;Acc:Q8NER5]	0	0	1
ENSP00000243349	Activin receptor type 1C precursor (EC 2.7.11.30) (ACTR-IC) (Activin receptor-like kinase 7) (ALK-7). [Source:Uniprot/SWISSPROT;Acc:Q8NER5]	0	0	1
ENSP00000335139	Activin receptor type 1C precursor (EC 2.7.11.30) (ACTR-IC) (Activin receptor-like kinase 7) (ALK-7). [Source:Uniprot/SWISSPROT;Acc:Q8NER5]	0	0	1
ENSP00000263640	Activin receptor type-1 precursor (EC 2.7.11.30) (Activin receptor type I) (ACTR-I) (Serine/threonine-protein kinase receptor R1) (SKR1) (Activin receptor-like kinase 2) (ALK-2) (TGF-B superfamily receptor type I) (TSR-I). [Source:Uniprot/SWISSPROT;Acc:Q04771]	0	0	1
ENSP00000241416	Activin receptor type-2A precursor (EC 2.7.11.30) (Activin receptor type IIA) (ACTR-IIA) (ACTRIIA). [Source:Uniprot/SWISSPROT;Acc:P27037]	0	0	1
ENSP00000347636	Acyl-CoA dehydrogenase family member 11 (ACAD-11). [Source:Uniprot/SWISSPROT;Acc:Q709F0]	0	0	1
ENSP00000281182	Acyl-CoA dehydrogenase family member 8, mitochondrial precursor (EC 1.3.99.-) (ACAD-8) (Isobutyryl-CoA dehydrogenase) (Activator- recruited cofactor 42 kDa component) (ARC42). [Source:Uniprot/SWISSPROT;Acc:Q9UKU7]	0	0	1
ENSP00000312618	Acyl-CoA dehydrogenase family member 9, mitochondrial precursor (EC 1.3.99.-) (ACAD-9). [Source:Uniprot/SWISSPROT;Acc:Q9H845]	0	0	1
ENSP00000260408	ADAM 10 precursor (EC 3.4.24.81) (A disintegrin and metalloproteinase domain 10) (Mammalian disintegrin-metalloprotease) (Kuzbanian protein homolog) (CD156c antigen) (CDw156). [Source:Uniprot/SWISSPROT;Acc:O14672]	1	0	0
ENSP00000339991	ADAM 17 precursor (EC 3.4.24.86) (A disintegrin and metalloproteinase domain 17) (TNF-alpha-converting enzyme) (TNF-alpha convertase) (Snake venom-like protease) (CD156b antigen). [Source:Uniprot/SWISSPROT;Acc:P78536]	1	0	0
ENSP00000356975	ADAMTS-4 precursor (EC 3.4.24.82) (A disintegrin and metalloproteinase with thrombospondin motifs 4) (ADAM-TS 4) (ADAM-TS4) (Aggrecanase-1) (ADMP-1). [Source:Uniprot/SWISSPROT;Acc:O75173]	1	0	0
ENSP00000284987	ADAMTS-5 precursor (EC 3.4.24.-) (A disintegrin and metalloproteinase with thrombospondin motifs 5) (ADAM-TS 5) (ADAM-TS5) (Aggrecanase-2) (ADMP-2) (ADAM-TS 11). [Source:Uniprot/SWISSPROT;Acc:Q9UNA0]	1	0	0
ENSP00000271643	ADAMTS-like protein 4 precursor (ADAMTSL-4) (Thrombospondin repeat- containing protein 1). [Source:Uniprot/SWISSPROT;Acc:Q6UY14]	1	0	0
ENSP00000337962	Adenosine A3 receptor. [Source:Uniprot/SWISSPROT;Acc:P33765]	0	0	1
ENSP00000217426	Adenosylhomocysteinase (EC 3.3.1.1) (S-adenosyl-L-homocysteine hydrolase) (AdoHcyase). [Source:Uniprot/SWISSPROT;Acc:P23526]	0	0	1
ENSP00000256682	ADP-ribosylation factor 3. [Source:Uniprot/SWISSPROT;Acc:P61204]	0	0	1
ENSP00000306010	ADP-ribosylation factor 4. [Source:Uniprot/SWISSPROT;Acc:P18085]	0	0	1
ENSP00000000233	ADP-ribosylation factor 5. [Source:Uniprot/SWISSPROT;Acc:P84085]	0	0	1
ENSP00000298316	ADP-ribosylation factor 6. [Source:Uniprot/SWISSPROT;Acc:P62330]	0	0	1
ENSP00000329964	ADP-ribosylation factor-like 15 (ARL15), mRNA [Source:RefSeq_dna;Acc:NM_019087]	0	0	1
ENSP00000261636	ADP-ribosylation factor-like protein 1. [Source:Uniprot/SWISSPROT;Acc:P40616]	0	0	1
ENSP00000282026	ADP-ribosylation factor-like protein 11 (ADP-ribosylation factor-like tumor suppressor protein 1). [Source:Uniprot/SWISSPROT;Acc:Q969Q4]	0	0	1
ENSP00000308996	ADP-ribosylation factor-like protein 13A. [Source:Uniprot/SWISSPROT;Acc:Q5H913]	0	0	1
ENSP00000335400	ADP-ribosylation factor-like protein 13B (ADP-ribosylation factor-like protein 2-like 1) (ARL2-like protein 1). [Source:Uniprot/SWISSPROT;Acc:Q3SXY8]	0	0	1
ENSP00000323847	ADP-ribosylation factor-like protein 14 (ADP-ribosylation factor 7). [Source:Uniprot/SWISSPROT;Acc:Q8N4G2]	0	0	1
ENSP00000260746	ADP-ribosylation factor-like protein 3. [Source:Uniprot/SWISSPROT;Acc:P36405]	0	0	1
ENSP00000339754	ADP-ribosylation factor-like protein 4C (ADP-ribosylation factor-like protein 7) (ADP-ribosylation factor-like protein LAK). [Source:Uniprot/SWISSPROT;Acc:P56559]	0	0	1
ENSP00000322628	ADP-ribosylation factor-like protein 4D (ADP-ribosylation factor-like protein 4L). [Source:Uniprot/SWISSPROT;Acc:P49703]	0	0	1
ENSP00000295087	ADP-ribosylation factor-like protein 5A. [Source:Uniprot/SWISSPROT;Acc:Q9Y689]	0	0	1
ENSP00000272217	ADP-ribosylation factor-like protein 8A (ADP-ribosylation factor-like protein 10B) (Novel small G protein indispensable for equal chromosome segregation 2). [Source:Uniprot/SWISSPROT;Acc:Q96BM9]	0	0	1
ENSP00000353210	ADP-ribosylation factor-like protein 9. [Source:Uniprot/SWISSPROT;Acc:Q6T311]	0	0	1
ENSP00000341375	Adseverin (Scinderin). [Source:Uniprot/SWISSPROT;Acc:Q9Y6U3]	0	0	1
ENSP00000297029	Adseverin (Scinderin). [Source:Uniprot/SWISSPROT;Acc:Q9Y6U3]	0	0	1
ENSP00000257861	Advillin (p92). [Source:Uniprot/SWISSPROT;Acc:O75366]	0	0	1
ENSP00000252692	Afadin (Protein AF-6). [Source:Uniprot/SWISSPROT;Acc:P55196]	1	0	0
ENSP00000226355	Afamin precursor (Alpha-albumin) (Alpha-Alb). [Source:Uniprot/SWISSPROT;Acc:P43652]	0	0	1
ENSP00000268134	Aggrecan core protein precursor (Cartilage-specific proteoglycan core protein) (CSPCP) (Chondroitin sulfate proteoglycan core protein 1) [Contains: Aggrecan core protein 2]. [Source:Uniprot/SWISSPROT;Acc:P16112]	1	0	1
ENSP00000342398	Aggrecan core protein precursor (Cartilage-specific proteoglycan core protein) (CSPCP) (Chondroitin sulfate proteoglycan core protein 1) [Contains: Aggrecan core protein 2]. [Source:Uniprot/SWISSPROT;Acc:P16112]	1	0	0
ENSP00000341615	Aggrecan core protein precursor (Cartilage-specific proteoglycan core protein) (CSPCP) (Chondroitin sulfate proteoglycan core protein 1) [Contains: Aggrecan core protein 2]. [Source:Uniprot/SWISSPROT;Acc:P16112]	1	0	0
ENSP00000354718	A-kinase anchor protein 13 (AKAP 13) (Protein kinase A-anchoring protein 13) (Breast cancer nuclear receptor-binding auxiliary protein) (Human thyroid-anchoring protein 31) (Guanine nucleotide exchange factor Lbc) (AKAP-Lbc) (LBC oncogene) (P47) (Lymphoid [Source:Uniprot/SWISSPROT;Acc:Q12802]	0	0	1
ENSP00000258877	A-kinase anchor protein 13 (AKAP 13) (Protein kinase A-anchoring protein 13) (Breast cancer nuclear receptor-binding auxiliary protein) (Human thyroid-anchoring protein 31) (Guanine nucleotide exchange factor Lbc) (AKAP-Lbc) (LBC oncogene) (P47) (Lymphoid [Source:Uniprot/SWISSPROT;Acc:Q12802]	0	0	1
ENSP00000265512	Alcohol dehydrogenase 4 (EC 1.1.1.1) (Alcohol dehydrogenase class II pi chain). [Source:Uniprot/SWISSPROT;Acc:P08319]	0	0	1
ENSP00000209665	Alcohol dehydrogenase class 4 mu/sigma chain (EC 1.1.1.1) (Alcohol dehydrogenase class IV mu/sigma chain) (Retinol dehydrogenase) (Gastric alcohol dehydrogenase). [Source:Uniprot/SWISSPROT;Acc:P40394]	0	0	1
ENSP00000260930	Aldehyde oxidase (EC 1.2.3.1). [Source:Uniprot/SWISSPROT;Acc:Q06278]	0	0	1
ENSP00000261880	Alpha- and gamma-adaptin-binding protein p34. [Source:Uniprot/SWISSPROT;Acc:Q6PD74]	0	0	1
ENSP00000291554	Alpha crystallin A chain (Heat-shock protein beta-4) (HspB4) [Contains: Alpha crystallin A chain, short form]. [Source:Uniprot/SWISSPROT;Acc:P02489]	0	1	0
ENSP00000227251	Alpha crystallin B chain (Alpha(B)-crystallin) (Rosenthal fiber component) (Heat-shock protein beta-5) (HspB5) (Renal carcinoma antigen NY-REN-27). [Source:Uniprot/SWISSPROT;Acc:P02511]	0	1	0
ENSP00000370759	Alpha platelet-derived growth factor receptor precursor (EC 2.7.10.1) (PDGF-R-alpha) (CD140a antigen). [Source:Uniprot/SWISSPROT;Acc:P16234]	1	0	0
ENSP00000351602	Alpha-(1,3)-fucosyltransferase (EC 2.4.1.-) (Galactoside 3-L- fucosyltransferase) (Fucosyltransferase 4) (FucT-IV) (Fuc-TIV) (ELAM-1 ligand fucosyltransferase). [Source:Uniprot/SWISSPROT;Acc:P22083]	1	0	0
ENSP00000369960	Alpha-1A adrenergic receptor (Alpha 1A-adrenoceptor) (Alpha 1A- adrenoreceptor) (Alpha-1C adrenergic receptor) (Alpha adrenergic receptor 1c). [Source:Uniprot/SWISSPROT;Acc:P35348]	1	0	0
ENSP00000261981	Alpha-1-antichymotrypsin precursor (ACT) [Contains: Alpha-1- antichymotrypsin His-Pro-less]. [Source:Uniprot/SWISSPROT;Acc:P01011]	1	0	0
ENSP00000348068	Alpha-1-antitrypsin precursor (Alpha-1 protease inhibitor) (Alpha-1- antiproteinase). [Source:Uniprot/SWISSPROT;Acc:P01009]	1	0	0
ENSP00000263100	Alpha-1B-glycoprotein precursor (Alpha-1-B glycoprotein). [Source:Uniprot/SWISSPROT;Acc:P04217]	0	0	1
ENSP00000217381	Alpha-1-syntrophin (59 kDa dystrophin-associated protein A1 acidic component 1) (Pro-TGF-alpha cytoplasmic domain-interacting protein 1) (TACIP1) (Syntrophin 1). [Source:Uniprot/SWISSPROT;Acc:Q13424]	1	0	0
ENSP00000321853	Alpha-2-antiplasmin precursor (Alpha-2-plasmin inhibitor) (Alpha-2-PI) (Alpha-2-AP). [Source:Uniprot/SWISSPROT;Acc:P08697]	0	0	1
ENSP00000371493	Alpha-2-antiplasmin precursor (Alpha-2-plasmin inhibitor) (Alpha-2-PI) (Alpha-2-AP). [Source:Uniprot/SWISSPROT;Acc:P08697]	1	0	0
ENSP00000323929	Alpha-2-macroglobulin precursor (Alpha-2-M). [Source:Uniprot/SWISSPROT;Acc:P01023]	1	0	0
ENSP00000372215	Alpha-2-macroglobulin receptor-associated protein precursor (Alpha-2- MRAP) (Low density lipoprotein receptor-related protein-associated protein 1) (RAP). [Source:Uniprot/SWISSPROT;Acc:P30533]	1	0	0
ENSP00000355537	Alpha-actinin-2 (Alpha actinin skeletal muscle isoform 2) (F-actin cross-linking protein). [Source:Uniprot/SWISSPROT;Acc:P35609]	1	0	0
ENSP00000252699	Alpha-actinin-4 (Non-muscle alpha-actinin 4) (F-actin cross-linking protein). [Source:Uniprot/SWISSPROT;Acc:O43707]	1	0	0
ENSP00000330484	Alpha-amylase 2B precursor (EC 3.2.1.1) (1,4-alpha-D-glucan glucanohydrolase) (Alpha-amylase carcinoid). [Source:Uniprot/SWISSPROT;Acc:P19961]	0	0	1
ENSP00000351745	Alpha-enolase (EC 4.2.1.11) (2-phospho-D-glycerate hydro-lyase) (Non- neural enolase) (NNE) (Enolase 1) (Phosphopyruvate hydratase) (C-myc promoter-binding protein) (MBP-1) (MPB-1) (Plasminogen-binding protein). [Source:Uniprot/SWISSPROT;Acc:P06733]	1	0	0
ENSP00000226359	Alpha-fetoprotein precursor (Alpha-fetoglobulin) (Alpha-1- fetoprotein). [Source:Uniprot/SWISSPROT;Acc:P02771]	0	0	1
ENSP00000264037	Alpha-tectorin precursor. [Source:Uniprot/SWISSPROT;Acc:O75443]	0	0	1
ENSP00000264276	Alsin (Amyotrophic lateral sclerosis protein 2). [Source:Uniprot/SWISSPROT;Acc:Q96Q42]	0	0	1
ENSP00000264448	Alstrom syndrome protein 1. [Source:Uniprot/SWISSPROT;Acc:Q8TCU4]	1	0	0
ENSP00000265132	AMBP protein precursor [Contains: Alpha-1-microglobulin (Protein HC) (Complex-forming glycoprotein heterogeneous in charge) (Alpha-1 microglycoprotein); Inter-alpha-trypsin inhibitor light chain (ITI-LC) (Bikunin) (HI-30)]. [Source:Uniprot/SWISSPROT;Acc:P02760]	0	0	1
ENSP00000358880	Amphoterin-induced protein 1 precursor (AMIGO-1) (Alivin-2). [Source:Uniprot/SWISSPROT;Acc:Q86WK6]	1	0	0
ENSP00000266581	Amphoterin-induced protein 2 precursor (AMIGO-2) (Alivin-1) (Differentially expressed in gastric adenocarcinomas) (DEGA). [Source:Uniprot/SWISSPROT;Acc:Q86SJ2]	1	0	0
ENSP00000323096	Amphoterin-induced protein 3 precursor (AMIGO-3) (Alivin-3). [Source:Uniprot/SWISSPROT;Acc:Q86WK7]	1	0	0
ENSP00000265381	Amyloid beta A4 precursor protein-binding family A member 1 (Neuron- specific X11 protein) (Neuronal Munc18-1-interacting protein 1) (Mint- 1) (Adapter protein X11alpha). [Source:Uniprot/SWISSPROT;Acc:Q02410]	1	0	1
ENSP00000219865	Amyloid beta A4 precursor protein-binding family A member 2 (Neuron- specific X11L protein) (Neuronal Munc18-1-interacting protein 2) (Mint-2) (Adapter protein X11beta). [Source:Uniprot/SWISSPROT;Acc:Q99767]	1	0	1
ENSP00000315136	Amyloid beta A4 precursor protein-binding family A member 3 (Neuron- specific X11L2 protein) (Neuronal Munc18-1-interacting protein 3) (Mint-3) (Adapter protein X11gamma). [Source:Uniprot/SWISSPROT;Acc:O96018]	0	0	1
ENSP00000374557	Amyloid beta A4 precursor protein-binding family B member 1 (Fe65 protein). [Source:Uniprot/SWISSPROT;Acc:O00213]	1	0	0
ENSP00000350578	Amyloid beta A4 protein precursor (APP) (ABPP) (Alzheimer disease amyloid protein) (Cerebral vascular amyloid peptide) (CVAP) (Protease nexin-II) (PN-II) (APPI) (PreA4) [Contains: Soluble APP-alpha (S-APP- alpha); Soluble APP-beta (S-APP-beta); C99; Beta- [Source:Uniprot/SWISSPROT;Acc:P05067]	0	0	1
ENSP00000351796	Amyloid beta A4 protein precursor (APP) (ABPP) (Alzheimer disease amyloid protein) (Cerebral vascular amyloid peptide) (CVAP) (Protease nexin-II) (PN-II) (APPI) (PreA4) [Contains: Soluble APP-alpha (S-APP- alpha); Soluble APP-beta (S-APP-beta); C99; Beta- [Source:Uniprot/SWISSPROT;Acc:P05067]	0	0	1
ENSP00000284981	Amyloid beta A4 protein precursor (APP) (ABPP) (Alzheimer disease amyloid protein) (Cerebral vascular amyloid peptide) (CVAP) (Protease nexin-II) (PN-II) (APPI) (PreA4) [Contains: Soluble APP-alpha (S-APP- alpha); Soluble APP-beta (S-APP-beta); C99; Beta- [Source:Uniprot/SWISSPROT;Acc:P05067]	1	0	1
ENSP00000310071	Anaphase-promoting complex subunit 10 (APC10) (Cyclosome subunit 10). [Source:Uniprot/SWISSPROT;Acc:Q9UM13]	1	0	0
ENSP00000366748	Ancient ubiquitous protein 1 precursor. [Source:Uniprot/SWISSPROT;Acc:Q9Y679]	1	0	0
ENSP00000353696	angel homolog 2 (Drosophila) (ANGEL2), mRNA [Source:RefSeq_dna;Acc:NM_144567]	0	0	1
ENSP00000361030	Angiomotin. [Source:Uniprot/SWISSPROT;Acc:Q4VCS5]	1	0	0
ENSP00000297450	Angiopoietin-1 precursor (ANG-1). [Source:Uniprot/SWISSPROT;Acc:Q15389]	1	0	0
ENSP00000369379	Angiopoietin-1 receptor precursor (EC 2.7.10.1) (Tyrosine-protein kinase receptor TIE-2) (hTIE2) (Tyrosine-protein kinase receptor TEK) (p140 TEK) (Tunica interna endothelial cell kinase) (CD202b antigen). [Source:Uniprot/SWISSPROT;Acc:Q02763]	1	0	0
ENSP00000372173	Angiopoietin-2 precursor (ANG-2). [Source:Uniprot/SWISSPROT;Acc:O15123]	1	0	0
ENSP00000371347	Angiopoietin-4 precursor (ANG-4) (ANG-3). [Source:Uniprot/SWISSPROT;Acc:Q9Y264]	1	0	0
ENSP00000356601	Angiopoietin-related protein 1 precursor (Angiopoietin-like 1) (Angiopoietin-3) (ANG-3). [Source:Uniprot/SWISSPROT;Acc:O95841]	1	0	0
ENSP00000360170	Angiopoietin-related protein 3 precursor (Angiopoietin-like 3) (Angiopoietin-5) (ANG-5). [Source:Uniprot/SWISSPROT;Acc:Q9Y5C1]	1	0	0
ENSP00000355627	Angiotensinogen precursor (Serpin A8) [Contains: Angiotensin-1 (Angiotensin I) (Ang I); Angiotensin-2 (Angiotensin II) (Ang II); Angiotensin-3 (Angiotensin III) (Ang III) (Des-Asp[1]-angiotensin II)]. [Source:Uniprot/SWISSPROT;Acc:P01019]	1	0	0
ENSP00000306678	Ankyrin repeat and protein kinase domain-containing protein 1 (EC 2.7.11.1) (Protein kinase PKK2) (X-kinase) (Sugen kinase 288) (SgK288). [Source:Uniprot/SWISSPROT;Acc:Q8NFD2]	0	0	1
ENSP00000325866	Ankyrin repeat and SAM domain-containing protein 6 (Sterile alpha motif domain-containing protein 6) (Ankyrin repeat domain-containing protein 14). [Source:Uniprot/SWISSPROT;Acc:Q68DC2]	0	0	1
ENSP00000321731	ankyrin repeat domain 24 [Source:RefSeq_peptide;Acc:NP_597732]	0	0	1
ENSP00000317892	Ankyrin repeat domain 30B. [Source:Uniprot/SPTREMBL;Acc:Q4G175]	0	0	1
ENSP00000334879	ankyrin repeat domain 56 [Source:RefSeq_peptide;Acc:NP_001025041]	0	0	1
ENSP00000301030	Ankyrin repeat domain-containing protein 11 (Ankyrin repeat-containing cofactor 1). [Source:Uniprot/SWISSPROT;Acc:Q6UB99]	0	0	1
ENSP00000261739	Ankyrin repeat domain-containing protein 13A (Protein KE03). [Source:Uniprot/SWISSPROT;Acc:Q8IZ07]	0	0	1
ENSP00000335391	Ankyrin repeat domain-containing protein 13A (Protein KE03). [Source:Uniprot/SWISSPROT;Acc:Q8IZ07]	0	0	1
ENSP00000354546	Ankyrin repeat domain-containing protein 13B. [Source:Uniprot/SWISSPROT;Acc:Q86YJ7]	0	0	1
ENSP00000306596	Ankyrin repeat domain-containing protein 39. [Source:Uniprot/SWISSPROT;Acc:Q53RE8]	0	0	1
ENSP00000285243	Ankyrin repeat domain-containing protein 40. [Source:Uniprot/SWISSPROT;Acc:Q6AI12]	0	0	1
ENSP00000331516	Ankyrin repeat domain-containing protein 44. [Source:Uniprot/SWISSPROT;Acc:Q8N8A2]	0	0	1
ENSP00000369945	Ankyrin repeat family A protein 2 (RFXANK-like 2). [Source:Uniprot/SWISSPROT;Acc:Q9H9E1]	1	0	0
ENSP00000346032	Annexin A2 (Annexin II) (Lipocortin II) (Calpactin I heavy chain) (Chromobindin-8) (p36) (Protein I) (Placental anticoagulant protein IV) (PAP-IV). [Source:Uniprot/SWISSPROT;Acc:P07355]	1	0	0
ENSP00000296511	Annexin A5 (Annexin V) (Lipocortin V) (Endonexin II) (Calphobindin I) (CBP-I) (Placental anticoagulant protein I) (PAP-I) (PP4) (Thromboplastin inhibitor) (Vascular anticoagulant-alpha) (VAC-alpha) (Anchorin CII). [Source:Uniprot/SWISSPROT;Acc:P08758]	1	0	0
ENSP00000301945	Anthrax toxin receptor 1 precursor (Tumor endothelial marker 8). [Source:Uniprot/SWISSPROT;Acc:Q9H6X2]	1	0	0
ENSP00000306185	Anthrax toxin receptor 2 precursor (Capillary morphogenesis gene 2 protein) (CMG-2). [Source:Uniprot/SWISSPROT;Acc:P58335]	1	0	0
ENSP00000257863	Anti-Muellerian hormone type-2 receptor precursor (EC 2.7.11.30) (Anti-Muellerian hormone type II receptor) (AMH type II receptor) (MIS type II receptor) (MISRII) (MRII). [Source:Uniprot/SWISSPROT;Acc:Q16671]	0	0	1
ENSP00000356671	Antithrombin-III precursor (ATIII). [Source:Uniprot/SWISSPROT;Acc:P01008]	1	0	0
ENSP00000321507	Antizyme inhibitor 1 (AZI) (Ornithine decarboxylase antizyme inhibitor). [Source:Uniprot/SWISSPROT;Acc:O14977]	0	0	1
ENSP00000299980	AP-1 complex subunit gamma-1 (Adapter-related protein complex 1 gamma- 1 subunit) (Gamma-adaptin) (Adaptor protein complex AP-1 gamma-1 subunit) (Golgi adaptor HA1/AP1 adaptin subunit gamma-1) (Clathrin assembly protein complex 1 gamma-1 large chain). [Source:Uniprot/SWISSPROT;Acc:O43747]	1	0	0
ENSP00000291439	AP-1 complex subunit mu-1 (Adaptor-related protein complex 1 mu-1 subunit) (Mu-adaptin 1) (Adaptor protein complex AP-1 mu-1 subunit) (Golgi adaptor HA1/AP1 adaptin mu-1 subunit) (Clathrin assembly protein assembly protein complex 1 medium chain 1) (AP-mu [Source:Uniprot/SWISSPROT;Acc:Q9BXS5]	1	0	0
ENSP00000250244	AP-1 complex subunit mu-2 (Adaptor-related protein complex 1 mu-2 subunit) (Mu-adaptin 2) (Adaptor protein complex AP-1 mu-2 subunit) (Golgi adaptor HA1/AP1 adaptin mu-2 subunit) (Clathrin assembly protein assembly protein complex 1 medium chain 2) (AP-mu [Source:Uniprot/SWISSPROT;Acc:Q9Y6Q5]	1	0	0
ENSP00000292807	AP-2 complex subunit mu-1 (Adaptin mu-1) (AP-2 mu-2 chain) (Clathrin coat assembly protein AP50) (Clathrin coat-associated protein AP50) (Plasma membrane adaptor AP-2 50 kDa protein) (HA2 50 kDa subunit) (Clathrin assembly protein complex 2 medium chain). [Source:Uniprot/SWISSPROT;Acc:Q96CW1]	1	0	0
ENSP00000344055	AP-3 complex subunit delta-1 (Adapter-related protein complex 3 subunit delta-1) (Delta-adaptin 3) (AP-3 complex subunit delta) (Delta-adaptin). [Source:Uniprot/SWISSPROT;Acc:O14617]	1	0	0
ENSP00000216366	AP-4 complex subunit sigma-1 (Adapter-related protein complex 4 sigma- 1 subunit) (Sigma subunit of AP-4) (AP-4 adapter complex sigma subunit). [Source:Uniprot/SWISSPROT;Acc:Q9Y587]	0	0	1
ENSP00000370431	Apolipoprotein B-100 precursor (Apo B-100) [Contains: Apolipoprotein B-48 (Apo B-48)]. [Source:Uniprot/SWISSPROT;Acc:P04114]	1	0	0
ENSP00000252486	Apolipoprotein E precursor (Apo-E). [Source:Uniprot/SWISSPROT;Acc:P02649]	1	0	0
ENSP00000321334	Apolipoprotein(a) precursor (EC 3.4.21.-) (Apo(a)) (Lp(a)). [Source:Uniprot/SWISSPROT;Acc:P08519]	1	0	1
ENSP00000321466	Apolipoprotein(a) precursor (EC 3.4.21.-) (Apo(a)) (Lp(a)). [Source:Uniprot/SWISSPROT;Acc:P08519]	1	0	1
ENSP00000365230	Apoptosis regulator Bcl-X (Bcl-2-like 1 protein). [Source:Uniprot/SWISSPROT;Acc:Q07817]	1	0	0
ENSP00000315122	Apoptosis-inducing factor 1, mitochondrial precursor (EC 1.-.-.-) (Programmed cell death protein 8). [Source:Uniprot/SWISSPROT;Acc:O95831]	0	0	1
ENSP00000287295	Apoptosis-inducing factor 1, mitochondrial precursor (EC 1.-.-.-) (Programmed cell death protein 8). [Source:Uniprot/SWISSPROT;Acc:O95831]	0	0	1
ENSP00000327671	Apoptosis-inducing factor 3 (EC 1.-.-.-) (Apoptosis-inducing factor- like protein). [Source:Uniprot/SWISSPROT;Acc:Q96NN9]	0	0	1
ENSP00000335369	Apoptosis-inducing factor 3 (EC 1.-.-.-) (Apoptosis-inducing factor- like protein). [Source:Uniprot/SWISSPROT;Acc:Q96NN9]	0	0	1
ENSP00000202556	Apoptosis-stimulating of p53 protein 1 (Protein phosphatase 1 regulatory subunit 13B). [Source:Uniprot/SWISSPROT;Acc:Q96KQ4]	0	0	1
ENSP00000353560	Apoptosis-stimulating of p53 protein 2 (Tumor suppressor p53-binding protein 2) (p53-binding protein 2) (p53BP2) (53BP2) (Bcl2-binding protein) (Bbp) (Renal carcinoma antigen NY-REN-51). [Source:Uniprot/SWISSPROT;Acc:Q13625]	0	0	1
ENSP00000341957	Apoptosis-stimulating of p53 protein 2 (Tumor suppressor p53-binding protein 2) (p53-binding protein 2) (p53BP2) (53BP2) (Bcl2-binding protein) (Bbp) (Renal carcinoma antigen NY-REN-51). [Source:Uniprot/SWISSPROT;Acc:Q13625]	0	0	1
ENSP00000349862	Apoptotic protease-activating factor 1 (Apaf-1). [Source:Uniprot/SWISSPROT;Acc:O14727]	0	0	1
ENSP00000341830	Apoptotic protease-activating factor 1 (Apaf-1). [Source:Uniprot/SWISSPROT;Acc:O14727]	0	0	1
ENSP00000353059	Apoptotic protease-activating factor 1 (Apaf-1). [Source:Uniprot/SWISSPROT;Acc:O14727]	0	0	1
ENSP00000311165	Aquaporin-1 (AQP-1) (Aquaporin-CHIP) (Water channel protein for red blood cells and kidney proximal tubule) (Urine water channel). [Source:Uniprot/SWISSPROT;Acc:P29972]	1	0	0
ENSP00000370396	Arachidonate 12-lipoxygenase, 12S-type (EC 1.13.11.31) (12-LOX) (Platelet-type lipoxygenase 12). [Source:Uniprot/SWISSPROT;Acc:P18054]	1	0	0
ENSP00000290277	A-Raf proto-oncogene serine/threonine-protein kinase (EC 2.7.11.1) (A- raf-1) (Proto-oncogene Pks). [Source:Uniprot/SWISSPROT;Acc:P10398]	0	0	1
ENSP00000366244	A-Raf proto-oncogene serine/threonine-protein kinase (EC 2.7.11.1) (A- raf-1) (Proto-oncogene Pks). [Source:Uniprot/SWISSPROT;Acc:P10398]	1	0	0
ENSP00000340342	ARF GTPase-activating protein GIT2 (G protein-coupled receptor kinase- interactor 2) (GRK-interacting protein 2) (Cool-interacting tyrosine- phosphorylated protein 2) (CAT2) (CAT-2). [Source:Uniprot/SWISSPROT;Acc:Q14161]	0	0	1
ENSP00000254584	Arfaptin-2 (ADP-ribosylation factor-interacting protein 2) (Partner of RAC1) (Protein POR1). [Source:Uniprot/SWISSPROT;Acc:P53365]	0	0	1
ENSP00000338629	Arginine-glutamic acid dipeptide repeats protein (Atrophin-1-like protein) (Atrophin-1-related protein). [Source:Uniprot/SWISSPROT;Acc:Q9P2R6]	1	0	0
ENSP00000295095	ARHGAP15 [Source:RefSeq_peptide;Acc:NP_060930]	1	0	1
ENSP00000338611	ARL17_HUMAN Isoform 4 of Q8IVW1 - Homo sapiens (Human) [Source:Uniprot/Varsplic;Acc:Q8IVW1-4]	0	0	1
ENSP00000370307	Asialoglycoprotein receptor 1 (ASGPR 1) (ASGP-R 1) (Hepatic lectin H1). [Source:Uniprot/SWISSPROT;Acc:P07306]	1	0	0
ENSP00000254850	Asialoglycoprotein receptor 2 (ASGP-R 2) (ASGPR 2) (Hepatic lectin H2). [Source:Uniprot/SWISSPROT;Acc:P07307]	1	0	0
ENSP00000370339	Asialoglycoprotein receptor 2 (ASGP-R 2) (ASGPR 2) (Hepatic lectin H2). [Source:Uniprot/SWISSPROT;Acc:P07307]	1	0	0
ENSP00000370329	Asialoglycoprotein receptor 2 (ASGP-R 2) (ASGPR 2) (Hepatic lectin H2). [Source:Uniprot/SWISSPROT;Acc:P07307]	1	0	0
ENSP00000363101	Aspartyl aminopeptidase (EC 3.4.11.21). [Source:Uniprot/SWISSPROT;Acc:Q9ULA0]	1	0	0
ENSP00000264161	Aspartyl-tRNA synthetase, cytoplasmic (EC 6.1.1.12) (Aspartate--tRNA ligase) (AspRS) (Cell proliferation-inducing gene 40 protein). [Source:Uniprot/SWISSPROT;Acc:P14868]	0	0	1
ENSP00000355086	Aspartyl-tRNA synthetase, mitochondrial precursor (EC 6.1.1.12) (Aspartate--tRNA ligase) (AspRS). [Source:Uniprot/SWISSPROT;Acc:Q6PI48]	0	0	1
ENSP00000364693	Asporin precursor (Periodontal ligament-associated protein 1) (PLAP- 1). [Source:Uniprot/SWISSPROT;Acc:Q9BXN1]	1	0	0
ENSP00000364694	Asporin precursor (Periodontal ligament-associated protein 1) (PLAP- 1). [Source:Uniprot/SWISSPROT;Acc:Q9BXN1]	1	0	0
ENSP00000351460	astrotactin 2 isoform a [Source:RefSeq_peptide;Acc:NP_054729]	0	0	1
ENSP00000368355	Ataxin-1 (Spinocerebellar ataxia type 1 protein). [Source:Uniprot/SWISSPROT;Acc:P54253]	1	0	0
ENSP00000344196	Ataxin-2-binding protein 1. [Source:Uniprot/SWISSPROT;Acc:Q9NWB1]	0	0	1
ENSP00000309117	Ataxin-2-binding protein 1. [Source:Uniprot/SWISSPROT;Acc:Q9NWB1]	0	0	1
ENSP00000215375	ATP synthase delta chain, mitochondrial precursor (EC 3.6.3.14). [Source:Uniprot/SWISSPROT;Acc:P30049]	0	0	1
ENSP00000243997	ATP synthase epsilon chain, mitochondrial (EC 3.6.3.14). [Source:Uniprot/SWISSPROT;Acc:P56381]	0	0	1
ENSP00000292475	ATP synthase f chain, mitochondrial (EC 3.6.3.14). [Source:Uniprot/SWISSPROT;Acc:P56134]	1	0	0
ENSP00000338568	ATP synthase gamma chain, mitochondrial precursor (EC 3.6.3.14). [Source:Uniprot/SWISSPROT;Acc:P36542]	0	0	1
ENSP00000349142	ATP synthase gamma chain, mitochondrial precursor (EC 3.6.3.14). [Source:Uniprot/SWISSPROT;Acc:P36542]	1	0	1
ENSP00000262030	ATP synthase subunit beta, mitochondrial precursor (EC 3.6.3.14). [Source:Uniprot/SWISSPROT;Acc:P06576]	1	0	1
ENSP00000359233	ATP-binding cassette sub-family D member 3 (70 kDa peroxisomal membrane protein) (PMP70). [Source:Uniprot/SWISSPROT;Acc:P28288]	1	0	0
ENSP00000353192	ATP-dependent DNA helicase 2 subunit 1 (ATP-dependent DNA helicase II 70 kDa subunit) (Lupus Ku autoantigen protein p70) (Ku70) (70 kDa subunit of Ku antigen) (Thyroid-lupus autoantigen) (TLAA) (CTC box- binding factor 75 kDa subunit) (CTCBF) (CTC75) (DNA [Source:Uniprot/SWISSPROT;Acc:P12956]	1	0	0
ENSP00000328690	ATP-dependent RNA helicase DDX24 (EC 3.6.1.-) (DEAD box protein 24). [Source:Uniprot/SWISSPROT;Acc:Q9GZR7]	1	0	0
ENSP00000341083	Atrial natriuretic peptide receptor B precursor (ANP-B) (ANPRB) (GC-B) (Guanylate cyclase B) (EC 4.6.1.2) (NPR-B) (Atrial natriuretic peptide B-type receptor). [Source:Uniprot/SWISSPROT;Acc:P20594]	0	0	1
ENSP00000314082	Atrial natriuretic peptide receptor B precursor (ANP-B) (ANPRB) (GC-B) (Guanylate cyclase B) (EC 4.6.1.2) (NPR-B) (Atrial natriuretic peptide B-type receptor). [Source:Uniprot/SWISSPROT;Acc:P20594]	0	0	1
ENSP00000370959	Atrial natriuteric peptide-converting enzyme (EC 3.4.21.-) (pro-ANP- converting enzyme) (Corin) (Heart-specific serine proteinase ATC2) (Transmembrane protease, serine 10). [Source:Uniprot/SWISSPROT;Acc:Q9Y5Q5]	1	0	0
ENSP00000349076	Atrophin-1 (Dentatorubral-pallidoluysian atrophy protein). [Source:Uniprot/SWISSPROT;Acc:P54259]	1	0	0
ENSP00000349745	Attractin precursor (Mahogany homolog) (DPPT-L). [Source:Uniprot/SWISSPROT;Acc:O75882]	1	0	0
ENSP00000369273	Attractin precursor (Mahogany homolog) (DPPT-L). [Source:Uniprot/SWISSPROT;Acc:O75882]	1	0	0
ENSP00000344367	Attractin precursor (Mahogany homolog) (DPPT-L). [Source:Uniprot/SWISSPROT;Acc:O75882]	1	0	0
ENSP00000262919	Attractin precursor (Mahogany homolog) (DPPT-L). [Source:Uniprot/SWISSPROT;Acc:O75882]	1	0	0
ENSP00000369275	Attractin precursor (Mahogany homolog) (DPPT-L). [Source:Uniprot/SWISSPROT;Acc:O75882]	1	0	0
ENSP00000347152	attractin-like 1 [Source:RefSeq_peptide;Acc:NP_997186]	1	0	0
ENSP00000347042	Autophagy-related protein 7 (APG7-like) (Ubiquitin-activating enzyme E1-like protein) (hAGP7). [Source:Uniprot/SWISSPROT;Acc:O95352]	0	0	1
ENSP00000346437	Autophagy-related protein 7 (APG7-like) (Ubiquitin-activating enzyme E1-like protein) (hAGP7). [Source:Uniprot/SWISSPROT;Acc:O95352]	0	0	1
ENSP00000372415	Axin-1 (Axis inhibition protein 1) (hAxin). [Source:Uniprot/SWISSPROT;Acc:O15169]	1	0	0
ENSP00000334784	Azurocidin precursor (Cationic antimicrobial protein CAP37) (Heparin- binding protein) (HBP). [Source:Uniprot/SWISSPROT;Acc:P20160]	1	0	1
ENSP00000233997	Azurocidin precursor (Cationic antimicrobial protein CAP37) (Heparin- binding protein) (HBP). [Source:Uniprot/SWISSPROT;Acc:P20160]	1	0	1
ENSP00000272567	BA395L14.12 (Novel protein similar to small nuclear ribonucleoprotein polypeptide A' (SNRPA1)). [Source:Uniprot/SPTREMBL;Acc:Q9NU36]	0	0	1
ENSP00000263464	Baculoviral IAP repeat-containing protein 3 (Inhibitor of apoptosis protein 1) (HIAP1) (HIAP-1) (C-IAP2) (TNFR2-TRAF-signaling complex protein 1) (IAP homolog C) (Apoptosis inhibitor 2) (API2) (RING finger protein 49). [Source:Uniprot/SWISSPROT;Acc:Q13489]	0	0	1
ENSP00000360242	Baculoviral IAP repeat-containing protein 4 (Inhibitor of apoptosis protein 3) (X-linked inhibitor of apoptosis protein) (X-linked IAP) (IAP-like protein) (HILP). [Source:Uniprot/SWISSPROT;Acc:P98170]	1	0	0
ENSP00000261359	Baculoviral IAP repeat-containing protein 6 (Ubiquitin-conjugating BIR domain enzyme apollon). [Source:Uniprot/SWISSPROT;Acc:Q9NR09]	0	0	1
ENSP00000217169	Baculoviral IAP repeat-containing protein 7 (Kidney inhibitor of apoptosis protein) (KIAP) (Melanoma inhibitor of apoptosis protein) (ML-IAP) (Livin) (RING finger protein 50). [Source:Uniprot/SWISSPROT;Acc:Q96CA5]	0	0	1
ENSP00000224112	BAG family molecular chaperone regulator 1 (BCL-2-binding athanogene- 1) (BAG-1) (Glucocorticoid receptor-associated protein RAP46). [Source:Uniprot/SWISSPROT;Acc:Q99933]	1	0	0
ENSP00000324510	BAI1-associated protein 3 (BAP3). [Source:Uniprot/SWISSPROT;Acc:O94812]	1	0	0
ENSP00000343158	Band 4.1-like protein 3 (4.1B) (Differentially expressed in adenocarcinoma of the lung protein 1) (DAL-1). [Source:Uniprot/SWISSPROT;Acc:Q9Y2J2]	1	0	0
ENSP00000311274	Band 4.1-like protein 4B (Protein EHM2) (FERM-containing protein CG1). [Source:Uniprot/SWISSPROT;Acc:Q9H329]	0	0	1
ENSP00000262536	Band 4.1-like protein 4B (Protein EHM2) (FERM-containing protein CG1). [Source:Uniprot/SWISSPROT;Acc:Q9H329]	0	0	1
ENSP00000263713	Band 4.1-like protein 5. [Source:Uniprot/SWISSPROT;Acc:Q9HCM4]	0	0	1
ENSP00000329687	Band 4.1-like protein 5. [Source:Uniprot/SWISSPROT;Acc:Q9HCM4]	0	0	1
ENSP00000373387	Bardet-Biedl syndrome 2 protein. [Source:Uniprot/SWISSPROT;Acc:Q9BXC9]	1	0	0
ENSP00000245157	Bardet-Biedl syndrome 2 protein. [Source:Uniprot/SWISSPROT;Acc:Q9BXC9]	1	0	0
ENSP00000264499	Bardet-Biedl syndrome 7 protein (BBS2-like protein 1). [Source:Uniprot/SWISSPROT;Acc:Q8IWZ6]	0	0	1
ENSP00000363827	Basement membrane-specific heparan sulfate proteoglycan core protein precursor (HSPG) (Perlecan) (PLC). [Source:Uniprot/SWISSPROT;Acc:P98160]	1	0	0
ENSP00000270945	Basement membrane-specific heparan sulfate proteoglycan core protein precursor (HSPG) (Perlecan) (PLC). [Source:Uniprot/SWISSPROT;Acc:P98160]	0	0	1
ENSP00000311337	Basic fibroblast growth factor receptor 1 precursor (EC 2.7.10.1) (FGFR-1) (bFGF-R) (Fms-like tyrosine kinase 2) (c-fgr) (CD331 antigen). [Source:Uniprot/SWISSPROT;Acc:P11362]	0	0	1
ENSP00000327229	Basic fibroblast growth factor receptor 1 precursor (EC 2.7.10.1) (FGFR-1) (bFGF-R) (Fms-like tyrosine kinase 2) (c-fgr) (CD331 antigen). [Source:Uniprot/SWISSPROT;Acc:P11362]	0	0	1
ENSP00000337247	Basic fibroblast growth factor receptor 1 precursor (EC 2.7.10.1) (FGFR-1) (bFGF-R) (Fms-like tyrosine kinase 2) (c-fgr) (CD331 antigen). [Source:Uniprot/SWISSPROT;Acc:P11362]	0	0	1
ENSP00000221972	B-cell antigen receptor complex-associated protein alpha-chain precursor (Ig-alpha) (MB-1 membrane glycoprotein) (Surface IgM- associated protein) (Membrane-bound immunoglobulin-associated protein) (CD79a antigen). [Source:Uniprot/SWISSPROT;Acc:P11912]	0	0	1
ENSP00000006750	B-cell antigen receptor complex-associated protein beta-chain precursor (B-cell-specific glycoprotein B29) (Immunoglobulin- associated B29 protein) (IG-beta) (CD79b antigen). [Source:Uniprot/SWISSPROT;Acc:P40259]	0	0	1
ENSP00000259633	B-cell differentiation antigen CD72 (Lyb-2). [Source:Uniprot/SWISSPROT;Acc:P21854]	1	0	0
ENSP00000164227	B-cell lymphoma 3-encoded protein (Protein Bcl-3). [Source:Uniprot/SWISSPROT;Acc:P20749]	0	0	1
ENSP00000345923	BCL-6 corepressor (BCoR). [Source:Uniprot/SWISSPROT;Acc:Q6W2J9]	0	0	1
ENSP00000365386	BDNF/NT-3 growth factors receptor precursor (EC 2.7.10.1) (Neurotrophic tyrosine kinase receptor type 2) (TrkB tyrosine kinase) (GP145-TrkB) (Trk-B). [Source:Uniprot/SWISSPROT;Acc:Q16620]	1	0	0
ENSP00000365387	BDNF/NT-3 growth factors receptor precursor (EC 2.7.10.1) (Neurotrophic tyrosine kinase receptor type 2) (TrkB tyrosine kinase) (GP145-TrkB) (Trk-B). [Source:Uniprot/SWISSPROT;Acc:Q16620]	1	0	0
ENSP00000352906	BDNF/NT-3 growth factors receptor precursor (EC 2.7.10.1) (Neurotrophic tyrosine kinase receptor type 2) (TrkB tyrosine kinase) (GP145-TrkB) (Trk-B). [Source:Uniprot/SWISSPROT;Acc:Q16620]	1	0	0
ENSP00000365381	BDNF/NT-3 growth factors receptor precursor (EC 2.7.10.1) (Neurotrophic tyrosine kinase receptor type 2) (TrkB tyrosine kinase) (GP145-TrkB) (Trk-B). [Source:Uniprot/SWISSPROT;Acc:Q16620]	1	0	0
ENSP00000365385	BDNF/NT-3 growth factors receptor precursor (EC 2.7.10.1) (Neurotrophic tyrosine kinase receptor type 2) (TrkB tyrosine kinase) (GP145-TrkB) (Trk-B). [Source:Uniprot/SWISSPROT;Acc:Q16620]	1	0	0
ENSP00000261799	Beta platelet-derived growth factor receptor precursor (EC 2.7.10.1) (PDGF-R-beta) (CD140b antigen). [Source:Uniprot/SWISSPROT;Acc:P09619]	1	0	1
ENSP00000222725	Beta-1,3-N-acetylglucosaminyltransferase lunatic fringe (EC 2.4.1.222) (O-fucosylpeptide 3-beta-N-acetylglucosaminyltransferase). [Source:Uniprot/SWISSPROT;Acc:Q8NES3]	1	0	0
ENSP00000349490	Beta-1,3-N-acetylglucosaminyltransferase manic fringe (EC 2.4.1.222) (O-fucosylpeptide 3-beta-N-acetylglucosaminyltransferase). [Source:Uniprot/SWISSPROT;Acc:O00587]	1	0	0
ENSP00000205948	Beta-2-glycoprotein 1 precursor (Beta-2-glycoprotein I) (Apolipoprotein H) (Apo-H) (B2GPI) (Beta(2)GPI) (Activated protein C- binding protein) (APC inhibitor) (Anticardiolipin cofactor). [Source:Uniprot/SWISSPROT;Acc:P02749]	1	0	0
ENSP00000312262	Beta-adrenergic receptor kinase 1 (EC 2.7.11.15) (Beta-ARK-1) (G- protein coupled receptor kinase 2). [Source:Uniprot/SWISSPROT;Acc:P25098]	0	0	1
ENSP00000317578	Beta-adrenergic receptor kinase 2 (EC 2.7.11.15) (Beta-ARK-2) (G- protein-coupled receptor kinase 3). [Source:Uniprot/SWISSPROT;Acc:P35626]	0	0	1
ENSP00000289228	Beta-centractin (Actin-related protein 1B) (ARP1B). [Source:Uniprot/SWISSPROT;Acc:P42025]	0	0	1
ENSP00000222792	Beta-chimaerin (Beta-chimerin) (Rho GTPase-activating protein 3). [Source:Uniprot/SWISSPROT;Acc:P52757]	0	0	1
ENSP00000287202	Beta-hexosaminidase alpha chain precursor (EC 3.2.1.52) (N-acetyl- beta-glucosaminidase) (Beta-N-acetylhexosaminidase) (Hexosaminidase A). [Source:Uniprot/SWISSPROT;Acc:P06865]	0	0	1
ENSP00000358525	Beta-nerve growth factor precursor (Beta-NGF). [Source:Uniprot/SWISSPROT;Acc:P01138]	1	0	0
ENSP00000318585	Beta-secretase 1 precursor (EC 3.4.23.46) (Beta-site APP cleaving enzyme 1) (Beta-site amyloid precursor protein cleaving enzyme 1) (Membrane-associated aspartic protease 2) (Memapsin-2) (Aspartyl protease 2) (Asp 2) (ASP2). [Source:Uniprot/SWISSPROT;Acc:P56817]	1	0	0
ENSP00000372840	B-factor, properdin. [Source:Uniprot/SPTREMBL;Acc:Q5JP67]	1	0	0
ENSP00000354850	Bifunctional protein NCOAT (Nuclear cytoplasmic O-GlcNAcase and acetyltransferase) (Meningioma-expressed antigen 5) [Includes: Beta- hexosaminidase (EC 3.2.1.52) (N-acetyl-beta-glucosaminidase) (Beta-N- acetylhexosaminidase) (Hexosaminidase C) (N-acetyl-b [Source:Uniprot/SWISSPROT;Acc:O60502]	1	0	0
ENSP00000350197	Biglycan precursor (Bone/cartilage proteoglycan I) (PG-S1). [Source:Uniprot/SWISSPROT;Acc:P21810]	1	0	0
ENSP00000359223	Biglycan precursor (Bone/cartilage proteoglycan I) (PG-S1). [Source:Uniprot/SWISSPROT;Acc:P21810]	1	0	0
ENSP00000342318	Biglycan precursor (Bone/cartilage proteoglycan I) (PG-S1). [Source:Uniprot/SWISSPROT;Acc:P21810]	1	0	0
ENSP00000257899	Biogenesis of lysosome-related organelles complex-1 subunit 1 (BLOC-1 subunit 1) (GCN5-like protein 1) (RT14 protein). [Source:Uniprot/SWISSPROT;Acc:P78537]	1	0	0
ENSP00000334836	BMP-2-inducible protein kinase (EC 2.7.11.1) (BIKe). [Source:Uniprot/SWISSPROT;Acc:Q9NSY1]	0	0	1
ENSP00000264568	Bone morphogenetic protein receptor type IB precursor (EC 2.7.11.30) (CDw293 antigen). [Source:Uniprot/SWISSPROT;Acc:O00238]	0	0	1
ENSP00000312134	Bone-marrow proteoglycan precursor (BMPG) (Proteoglycan 2) [Contains: Eosinophil granule major basic protein (EMBP) (MBP) (Pregnancy- associated major basic protein)]. [Source:Uniprot/SWISSPROT;Acc:P13727]	1	0	0
ENSP00000320853	BR serine/threonine-protein kinase 1 (EC 2.7.11.1) (SAD1 kinase) (Serine/threonine kinase SAD-B). [Source:Uniprot/SWISSPROT;Acc:Q8TDC3]	0	0	1
ENSP00000310649	BR serine/threonine-protein kinase 1 (EC 2.7.11.1) (SAD1 kinase) (Serine/threonine kinase SAD-B). [Source:Uniprot/SWISSPROT;Acc:Q8TDC3]	0	0	1
ENSP00000310805	BR serine/threonine-protein kinase 2 (EC 2.7.11.1) (Serine/threonine- protein kinase 29) (Serine/threonine kinase SAD-A). [Source:Uniprot/SWISSPROT;Acc:Q8IWQ3]	0	0	1
ENSP00000288602	B-Raf proto-oncogene serine/threonine-protein kinase (EC 2.7.11.1) (p94) (v-Raf murine sarcoma viral oncogene homolog B1). [Source:Uniprot/SWISSPROT;Acc:P15056]	0	0	1
ENSP00000354223	Brain protein 44-like protein. [Source:Uniprot/SWISSPROT;Acc:Q9Y5U8]	0	0	1
ENSP00000340784	Brain protein 44-like protein. [Source:Uniprot/SWISSPROT;Acc:Q9Y5U8]	0	0	1
ENSP00000313046	Brain-specific angiogenesis inhibitor 1 precursor. [Source:Uniprot/SWISSPROT;Acc:O14514]	1	0	0
ENSP00000316338	Brain-specific angiogenesis inhibitor 1-associated protein 2 (BAI1- associated protein 2) (BAI-associated protein 2) (Protein BAP2) (Insulin receptor substrate p53) (IRSp53) (Insulin receptor substrate protein of 53 kDa) (Insulin receptor substrate p53/p5 [Source:Uniprot/SWISSPROT;Acc:Q9UQB8]	1	0	0
ENSP00000300374	Brain-specific angiogenesis inhibitor 1-associated protein 2-like protein 2 (BAI1-associated protein 2-like protein 2). [Source:Uniprot/SWISSPROT;Acc:Q6UXY1]	0	0	1
ENSP00000161006	Brain-specific serine protease 4 precursor (EC 3.4.21.-) (BSSP-4) (Serine protease 22) (Serine protease 26) (Tryptase epsilon). [Source:Uniprot/SWISSPROT;Acc:Q9GZN4]	1	0	1
ENSP00000352535	Breakpoint cluster region protein (EC 2.7.11.1) (Renal carcinoma antigen NY-REN-26). [Source:Uniprot/SWISSPROT;Acc:P11274]	0	0	1
ENSP00000303507	Breakpoint cluster region protein (EC 2.7.11.1) (Renal carcinoma antigen NY-REN-26). [Source:Uniprot/SWISSPROT;Acc:P11274]	0	0	1
ENSP00000335450	Breakpoint cluster region protein (EC 2.7.11.1) (Renal carcinoma antigen NY-REN-26). [Source:Uniprot/SWISSPROT;Acc:P11274]	0	0	1
ENSP00000317586	Breakpoint cluster region protein (EC 2.7.11.1) (Renal carcinoma antigen NY-REN-26). [Source:Uniprot/SWISSPROT;Acc:P11274]	0	0	1
ENSP00000292697	Breakpoint cluster region protein (EC 2.7.11.1) (Renal carcinoma antigen NY-REN-26). [Source:Uniprot/SWISSPROT;Acc:P11274]	0	0	1
ENSP00000350283	Breast cancer type 1 susceptibility protein (RING finger protein 53). [Source:Uniprot/SWISSPROT;Acc:P38398]	1	0	0
ENSP00000262215	Brefeldin A-inhibited guanine nucleotide-exchange protein 1 (Brefeldin A-inhibited GEP 1) (p200 ARF-GEP1) (p200 ARF guanine nucleotide exchange factor). [Source:Uniprot/SWISSPROT;Acc:Q9Y6D6]	0	0	1
ENSP00000331210	Brevican core protein precursor (Brain-enriched hyaluronan-binding protein) (Protein BEHAB). [Source:Uniprot/SWISSPROT;Acc:Q96GW7]	1	0	0
ENSP00000342391	bromo adjacent homology domain containing 1 [Source:RefSeq_peptide;Acc:NP_055767]	1	0	0
ENSP00000273395	Brother of CDO precursor (Protein BOC). [Source:Uniprot/SWISSPROT;Acc:Q9BWV1]	0	0	1
ENSP00000355189	bruno-like 4, RNA binding protein [Source:RefSeq_peptide;Acc:NP_064565]	0	0	1
ENSP00000335182	bruno-like 5, RNA binding protein [Source:RefSeq_peptide;Acc:NP_068757]	0	0	1
ENSP00000292672	bruno-like 5, RNA binding protein [Source:RefSeq_peptide;Acc:NP_068757]	0	0	1
ENSP00000278174	BTB/POZ domain-containing protein 10. [Source:Uniprot/SWISSPROT;Acc:Q9BSF8]	1	0	0
ENSP00000307959	Bullous pemphigoid antigen 1, isoforms 1/2/3/4/5/8 (230 kDa bullous pemphigoid antigen) (BPA) (Hemidesmosomal plaque protein) (Dystonia musculorum protein) (Dystonin) (Fragment). [Source:Uniprot/SWISSPROT;Acc:Q03001]	1	0	0
ENSP00000335617	C114 SLIT-like testicular protein. [Source:Uniprot/SPTREMBL;Acc:Q5YKG5]	1	0	0
ENSP00000216605	C-1-tetrahydrofolate synthase, cytoplasmic (C1-THF synthase) [Includes: Methylenetetrahydrofolate dehydrogenase (EC 1.5.1.5); Methenyltetrahydrofolate cyclohydrolase (EC 3.5.4.9); Formyltetrahydrofolate synthetase (EC 6.3.4.3)]. [Source:Uniprot/SWISSPROT;Acc:P11586]	0	0	1
ENSP00000356037	C4b-binding protein alpha chain precursor (C4bp) (Proline-rich protein) (PRP). [Source:Uniprot/SWISSPROT;Acc:P04003]	1	0	0
ENSP00000356045	C4b-binding protein beta chain precursor. [Source:Uniprot/SWISSPROT;Acc:P20851]	1	0	0
ENSP00000344922	C9orf100 protein. [Source:Uniprot/SPTREMBL;Acc:Q49AG0]	0	0	1
ENSP00000271332	Cadherin EGF LAG seven-pass G-type receptor 2 precursor (Epidermal growth factor-like 2) (Multiple epidermal growth factor-like domains 3) (Flamingo 1). [Source:Uniprot/SWISSPROT;Acc:Q9HCU4]	0	0	1
ENSP00000268603	Cadherin-11 precursor (Osteoblast-cadherin) (OB-cadherin) (OSF-4). [Source:Uniprot/SWISSPROT;Acc:P55287]	0	0	1
ENSP00000268602	Cadherin-11 precursor (Osteoblast-cadherin) (OB-cadherin) (OSF-4). [Source:Uniprot/SWISSPROT;Acc:P55287]	0	0	1
ENSP00000268613	Cadherin-13 precursor (Truncated-cadherin) (T-cadherin) (T-cad) (Heart-cadherin) (H-cadherin) (P105). [Source:Uniprot/SWISSPROT;Acc:P55290]	0	0	1
ENSP00000289746	Cadherin-15 precursor (Muscle-cadherin) (M-cadherin) (Cadherin-14). [Source:Uniprot/SWISSPROT;Acc:P55291]	0	0	1
ENSP00000299752	Cadherin-16 precursor (Kidney-specific cadherin) (Ksp-cadherin). [Source:Uniprot/SWISSPROT;Acc:O75309]	0	0	1
ENSP00000027335	Cadherin-17 precursor (Liver-intestine-cadherin) (LI-cadherin) (Intestinal peptide-associated transporter HPT-1). [Source:Uniprot/SWISSPROT;Acc:Q12864]	0	0	1
ENSP00000262150	Cadherin-19 precursor. [Source:Uniprot/SWISSPROT;Acc:Q9H159]	0	0	1
ENSP00000269141	Cadherin-2 precursor (Neural-cadherin) (N-cadherin) (CD325 antigen) (CDw325). [Source:Uniprot/SWISSPROT;Acc:P19022]	0	0	1
ENSP00000262717	Cadherin-20 precursor. [Source:Uniprot/SWISSPROT;Acc:Q9HBT6]	0	0	1
ENSP00000224721	Cadherin-23 precursor (Otocadherin). [Source:Uniprot/SWISSPROT;Acc:Q9H251]	0	0	1
ENSP00000267383	Cadherin-24 precursor. [Source:Uniprot/SWISSPROT;Acc:Q86UP0]	0	0	1
ENSP00000216697	Cadherin-24 precursor. [Source:Uniprot/SWISSPROT;Acc:Q86UP0]	0	0	1
ENSP00000264012	Cadherin-3 precursor (Placental-cadherin) (P-cadherin). [Source:Uniprot/SWISSPROT;Acc:P22223]	0	0	1
ENSP00000353656	Cadherin-4 precursor (Retinal-cadherin) (R-cadherin) (R-CAD). [Source:Uniprot/SWISSPROT;Acc:P55283]	0	0	1
ENSP00000299345	Cadherin-8 precursor. [Source:Uniprot/SWISSPROT;Acc:P55286]	0	0	1
ENSP00000244047	Cadherin-like protein 26 precursor (Cadherin-like protein VR20). [Source:Uniprot/SWISSPROT;Acc:Q8IXH8]	0	0	1
ENSP00000244048	Cadherin-like protein 26 precursor (Cadherin-like protein VR20). [Source:Uniprot/SWISSPROT;Acc:Q8IXH8]	0	0	1
ENSP00000339390	Cadherin-like protein 26 precursor (Cadherin-like protein VR20). [Source:Uniprot/SWISSPROT;Acc:Q8IXH8]	0	0	1
ENSP00000331381	cajalin 2 isoform a [Source:RefSeq_peptide;Acc:NP_690001]	1	0	0
ENSP00000234310	Calcineurin subunit B isoform 1 (Protein phosphatase 2B regulatory subunit 1) (Protein phosphatase 3 regulatory subunit B alpha isoform 1). [Source:Uniprot/SWISSPROT;Acc:P63098]	0	0	1
ENSP00000295121	Calcineurin subunit B isoform 1 (Protein phosphatase 2B regulatory subunit 1) (Protein phosphatase 3 regulatory subunit B alpha isoform 1). [Source:Uniprot/SWISSPROT;Acc:P63098]	0	0	1
ENSP00000359596	calcium activated chloride channel 2 [Source:RefSeq_peptide;Acc:NP_006527]	1	0	0
ENSP00000288861	calcium and integrin binding family member 4 [Source:RefSeq_peptide;Acc:NP_001025052]	0	0	1
ENSP00000326518	Calcium/calmodulin-dependent protein kinase type II beta chain (EC 2.7.11.17) (CaM-kinase II beta chain) (CaM kinase II subunit beta) (CaMK-II subunit beta). [Source:Uniprot/SWISSPROT;Acc:Q13554]	0	0	1
ENSP00000258682	Calcium/calmodulin-dependent protein kinase type II beta chain (EC 2.7.11.17) (CaM-kinase II beta chain) (CaM kinase II subunit beta) (CaMK-II subunit beta). [Source:Uniprot/SWISSPROT;Acc:Q13554]	0	0	1
ENSP00000296402	Calcium/calmodulin-dependent protein kinase type II delta chain (EC 2.7.11.17) (CaM-kinase II delta chain) (CaM kinase II subunit delta) (CaMK-II subunit delta). [Source:Uniprot/SWISSPROT;Acc:Q13557]	0	0	1
ENSP00000277853	Calcium/calmodulin-dependent protein kinase type II gamma chain (EC 2.7.11.17) (CaM-kinase II gamma chain) (CaM kinase II gamma subunit) (CaMK-II subunit gamma). [Source:Uniprot/SWISSPROT;Acc:Q13555]	0	0	1
ENSP00000319060	Calcium/calmodulin-dependent protein kinase type II gamma chain (EC 2.7.11.17) (CaM-kinase II gamma chain) (CaM kinase II gamma subunit) (CaMK-II subunit gamma). [Source:Uniprot/SWISSPROT;Acc:Q13555]	0	0	1
ENSP00000307082	Calcium/calmodulin-dependent protein kinase type II gamma chain (EC 2.7.11.17) (CaM-kinase II gamma chain) (CaM kinase II gamma subunit) (CaMK-II subunit gamma). [Source:Uniprot/SWISSPROT;Acc:Q13555]	0	0	1
ENSP00000274629	Calcium-activated potassium channel subunit beta 1 (Calcium-activated potassium channel, subfamily M subunit beta 1) (Maxi K channel subunit beta 1) (BK channel subunit beta 1) (Slo-beta 1) (K(VCA)beta 1) (Charybdotoxin receptor subunit beta 1) (BKbeta1) [Source:Uniprot/SWISSPROT;Acc:Q16558]	1	0	0
ENSP00000335632	Calcium-binding protein p22 (Calcium-binding protein CHP) (Calcineurin homologous protein) (Calcineurin B homolog). [Source:Uniprot/SWISSPROT;Acc:Q99653]	0	0	1
ENSP00000333940	Calcium-dependent secretion activator 2 (Calcium-dependent activator protein for secretion 2) (CAPS-2). [Source:Uniprot/SWISSPROT;Acc:Q86UW7]	1	0	0
ENSP00000222125	Calcyphosin (Calcyphosine). [Source:Uniprot/SWISSPROT;Acc:Q13938]	0	0	1
ENSP00000365116	Caldecrin precursor (EC 3.4.21.2) (Chymotrypsin C). [Source:Uniprot/SWISSPROT;Acc:Q99895]	1	0	0
ENSP00000326699	Calmegin precursor. [Source:Uniprot/SWISSPROT;Acc:O14967]	1	0	0
ENSP00000272298	Calmodulin (CaM). [Source:Uniprot/SWISSPROT;Acc:P62158]	0	0	1
ENSP00000306828	Calmodulin-binding transcription activator 1. [Source:Uniprot/SWISSPROT;Acc:Q9Y6Y1]	0	0	1
ENSP00000350910	Calmodulin-binding transcription activator 2. [Source:Uniprot/SWISSPROT;Acc:O94983]	0	0	1
ENSP00000247461	Calnexin precursor (Major histocompatibility complex class I antigen- binding protein p88) (p90) (IP90). [Source:Uniprot/SWISSPROT;Acc:P27824]	1	0	0
ENSP00000279247	Calpain-1 catalytic subunit (EC 3.4.22.52) (Calpain-1 large subunit) (Calcium-activated neutral proteinase 1) (CANP 1) (Calpain mu-type) (muCANP) (Micromolar-calpain). [Source:Uniprot/SWISSPROT;Acc:P07384]	1	0	0
ENSP00000320866	Calreticulin precursor (CRP55) (Calregulin) (HACBP) (ERp60) (grp60). [Source:Uniprot/SWISSPROT;Acc:P27797]	1	0	0
ENSP00000340294	Calretinin (CR) (29 kDa calbindin). [Source:Uniprot/SWISSPROT;Acc:P22676]	0	0	1
ENSP00000233378	Calsenilin (DRE-antagonist modulator) (DREAM) (Kv channel-interacting protein 3) (KChIP3) (A-type potassium channel modulatory protein 3). [Source:Uniprot/SWISSPROT;Acc:Q9Y2W7]	0	0	1
ENSP00000295225	Calsenilin (DRE-antagonist modulator) (DREAM) (Kv channel-interacting protein 3) (KChIP3) (A-type potassium channel modulatory protein 3). [Source:Uniprot/SWISSPROT;Acc:Q9Y2W7]	0	0	1
ENSP00000320200	CaM kinase-like vesicle-associated protein. [Source:Uniprot/SWISSPROT;Acc:Q8NCB2]	0	0	1
ENSP00000296472	CaM kinase-like vesicle-associated protein. [Source:Uniprot/SWISSPROT;Acc:Q8NCB2]	0	0	1
ENSP00000340940	cAMP-dependent protein kinase, alpha-catalytic subunit (EC 2.7.11.11) (PKA C-alpha). [Source:Uniprot/SWISSPROT;Acc:P17612]	0	0	1
ENSP00000309591	cAMP-dependent protein kinase, alpha-catalytic subunit (EC 2.7.11.11) (PKA C-alpha). [Source:Uniprot/SWISSPROT;Acc:P17612]	1	0	1
ENSP00000233072	Carbamoyl-phosphate synthase [ammonia], mitochondrial precursor (EC 6.3.4.16) (Carbamoyl-phosphate synthetase I) (CPSase I). [Source:Uniprot/SWISSPROT;Acc:P31327]	0	0	1
ENSP00000355133	Carboxyl-terminal PDZ ligand of neuronal nitric oxide synthase protein (C--terminal PDZ ligand of neuronal nitric oxide synthase protein) (Nitric oxide synthase 1 adaptor protein). [Source:Uniprot/SWISSPROT;Acc:O75052]	1	0	0
ENSP00000011292	Carboxypeptidase A1 precursor (EC 3.4.17.1). [Source:Uniprot/SWISSPROT;Acc:P15085]	0	0	1
ENSP00000222482	Carboxypeptidase A4 precursor (EC 3.4.17.-) (Carboxypeptidase A3). [Source:Uniprot/SWISSPROT;Acc:Q9UI42]	0	0	1
ENSP00000324497	Carboxypeptidase A5 precursor (EC 3.4.17.1). [Source:Uniprot/SWISSPROT;Acc:Q8WXQ8]	0	0	1
ENSP00000181383	Carboxypeptidase B2 precursor (EC 3.4.17.20) (Carboxypeptidase U) (CPU) (Thrombin-activable fibrinolysis inhibitor) (TAFI) (Plasma carboxypeptidase B) (pCPB). [Source:Uniprot/SWISSPROT;Acc:Q96IY4]	1	0	1
ENSP00000339157	Carboxypeptidase M precursor (EC 3.4.17.12) (CPM). [Source:Uniprot/SWISSPROT;Acc:P14384]	1	0	0
ENSP00000319464	Carboxypeptidase N subunit 2 precursor (Carboxypeptidase N polypeptide 2) (Carboxypeptidase N 83 kDa chain) (Carboxypeptidase N regulatory subunit) (Carboxypeptidase N large subunit). [Source:Uniprot/SWISSPROT;Acc:P22792]	1	0	1
ENSP00000359623	Cartilage acidic protein 1 precursor (68 kDa chondrocyte-expressed protein) (CEP-68) (ASPIC). [Source:Uniprot/SWISSPROT;Acc:Q9NQ79]	1	0	0
ENSP00000310810	Cartilage acidic protein 1 precursor (68 kDa chondrocyte-expressed protein) (CEP-68) (ASPIC). [Source:Uniprot/SWISSPROT;Acc:Q9NQ79]	1	0	0
ENSP00000359629	Cartilage acidic protein 1 precursor (68 kDa chondrocyte-expressed protein) (CEP-68) (ASPIC). [Source:Uniprot/SWISSPROT;Acc:Q9NQ79]	1	0	0
ENSP00000298819	Cartilage acidic protein 1 precursor (68 kDa chondrocyte-expressed protein) (CEP-68) (ASPIC). [Source:Uniprot/SWISSPROT;Acc:Q9NQ79]	1	0	0
ENSP00000362870	Cartilage matrix protein precursor (Matrilin-1). [Source:Uniprot/SWISSPROT;Acc:P21941]	1	0	0
ENSP00000261798	Casein kinase I isoform alpha (EC 2.7.11.1) (CKI-alpha) (CK1). [Source:Uniprot/SWISSPROT;Acc:P48729]	0	0	1
ENSP00000269361	Casein kinase I isoform delta (EC 2.7.11.1) (CKI-delta) (CKId). [Source:Uniprot/SWISSPROT;Acc:P48730]	0	0	1
ENSP00000324464	Casein kinase I isoform delta (EC 2.7.11.1) (CKI-delta) (CKId). [Source:Uniprot/SWISSPROT;Acc:P48730]	0	0	1
ENSP00000305777	Casein kinase I isoform gamma-1 (EC 2.7.11.1) (CKI-gamma 1). [Source:Uniprot/SWISSPROT;Acc:Q9HCP0]	0	0	1
ENSP00000307753	Casein kinase I isoform gamma-1 (EC 2.7.11.1) (CKI-gamma 1). [Source:Uniprot/SWISSPROT;Acc:Q9HCP0]	0	0	1
ENSP00000255641	Casein kinase I isoform gamma-2 (EC 2.7.11.1) (CKI-gamma 2). [Source:Uniprot/SWISSPROT;Acc:P78368]	0	0	1
ENSP00000353904	Casein kinase I isoform gamma-3 (EC 2.7.11.1) (CKI-gamma 3). [Source:Uniprot/SWISSPROT;Acc:Q9Y6M4]	0	0	1
ENSP00000262506	Casein kinase II subunit alpha' (EC 2.7.11.1) (CK II). [Source:Uniprot/SWISSPROT;Acc:P19784]	0	0	1
ENSP00000340385	Caseinolytic peptidase B protein homolog (Suppressor of potassium transport defect 3). [Source:Uniprot/SWISSPROT;Acc:Q9H078]	0	0	1
ENSP00000345672	Cathepsin B precursor (EC 3.4.22.1) (Cathepsin B1) (APP secretase) (APPS) [Contains: Cathepsin B light chain; Cathepsin B heavy chain]. [Source:Uniprot/SWISSPROT;Acc:P07858]	1	0	0
ENSP00000216336	Cathepsin G precursor (EC 3.4.21.20) (CG). [Source:Uniprot/SWISSPROT;Acc:P08311]	1	0	1
ENSP00000349437	Cation-independent mannose-6-phosphate receptor precursor (CI Man-6-P receptor) (CI-MPR) (M6PR) (Insulin-like growth factor 2 receptor) (Insulin-like growth factor II receptor) (IGF-II receptor) (M6P/IGF2 receptor) (M6P/IGF2R) (300 kDa mannose 6-phosphate [Source:Uniprot/SWISSPROT;Acc:P11717]	1	0	0
ENSP00000339191	Caveolin-1. [Source:Uniprot/SWISSPROT;Acc:Q03135]	1	0	0
ENSP00000262563	CCR4-NOT transcription complex subunit 4 (EC 6.3.2.-) (E3 ubiquitin protein ligase CNOT4) (CCR4-associated factor 4) (Potential transcriptional repressor NOT4Hp). [Source:Uniprot/SWISSPROT;Acc:O95628]	0	0	1
ENSP00000348485	CCR4-NOT transcription complex subunit 4 (EC 6.3.2.-) (E3 ubiquitin protein ligase CNOT4) (CCR4-associated factor 4) (Potential transcriptional repressor NOT4Hp). [Source:Uniprot/SWISSPROT;Acc:O95628]	0	0	1
ENSP00000354673	CCR4-NOT transcription complex subunit 4 (EC 6.3.2.-) (E3 ubiquitin protein ligase CNOT4) (CCR4-associated factor 4) (Potential transcriptional repressor NOT4Hp). [Source:Uniprot/SWISSPROT;Acc:O95628]	0	0	1
ENSP00000326731	CCR4-NOT transcription complex subunit 4 (EC 6.3.2.-) (E3 ubiquitin protein ligase CNOT4) (CCR4-associated factor 4) (Potential transcriptional repressor NOT4Hp). [Source:Uniprot/SWISSPROT;Acc:O95628]	0	0	1
ENSP00000261951	CCR4-NOT transcription complex subunit 6 (EC 3.1.-.-) (Cytoplasmic deadenylase) (Carbon catabolite repressor protein 4 homolog) (CCR4 carbon catabolite repression 4-like). [Source:Uniprot/SWISSPROT;Acc:Q9ULM6]	1	0	0
ENSP00000312015	CCR4-NOT transcription complex, subunit 6-like (CNOT6L), mRNA [Source:RefSeq_dna;Acc:NM_144571]	1	0	0
ENSP00000324101	CD151 antigen (Platelet-endothelial tetraspan antigen 3) (PETA-3) (GP27) (Membrane glycoprotein SFA-1) (Tetraspanin-24) (Tspan-24). [Source:Uniprot/SWISSPROT;Acc:P48509]	1	0	0
ENSP00000256447	CD180 antigen precursor (Lymphocyte antigen 64) (Radioprotective 105 kDa protein). [Source:Uniprot/SWISSPROT;Acc:Q99467]	1	0	0
ENSP00000315477	CD209 antigen (Dendritic cell-specific ICAM-3-grabbing nonintegrin 1) (DC-SIGN1) (DC-SIGN) (C-type lectin domain family 4 member L). [Source:Uniprot/SWISSPROT;Acc:Q9NNX6]	1	0	0
ENSP00000204801	CD209 antigen (Dendritic cell-specific ICAM-3-grabbing nonintegrin 1) (DC-SIGN1) (DC-SIGN) (C-type lectin domain family 4 member L). [Source:Uniprot/SWISSPROT;Acc:Q9NNX6]	1	0	0
ENSP00000315407	CD209 antigen (Dendritic cell-specific ICAM-3-grabbing nonintegrin 1) (DC-SIGN1) (DC-SIGN) (C-type lectin domain family 4 member L). [Source:Uniprot/SWISSPROT;Acc:Q9NNX6]	1	0	0
ENSP00000301357	CD209 antigen (Dendritic cell-specific ICAM-3-grabbing nonintegrin 1) (DC-SIGN1) (DC-SIGN) (C-type lectin domain family 4 member L). [Source:Uniprot/SWISSPROT;Acc:Q9NNX6]	1	0	0
ENSP00000280200	CD226 antigen precursor (DNAX accessory molecule 1) (DNAM-1). [Source:Uniprot/SWISSPROT;Acc:Q15762]	1	0	0
ENSP00000352264	CD2-associated protein (Cas ligand with multiple SH3 domains) (Adapter protein CMS). [Source:Uniprot/SWISSPROT;Acc:Q9Y5K6]	0	0	1
ENSP00000259053	CD302 antigen precursor (C-type lectin domain family 13 member A) (C- type lectin BIMLEC) (Type I transmembrane C-type lectin receptor DCL- 1). [Source:Uniprot/SWISSPROT;Acc:Q8IX05]	1	0	0
ENSP00000278385	CD44 antigen precursor (Phagocytic glycoprotein I) (PGP-1) (HUTCH-I) (Extracellular matrix receptor-III) (ECMR-III) (GP90 lymphocyte homing/adhesion receptor) (Hermes antigen) (Hyaluronate receptor) (Heparan sulfate proteoglycan) (Epican) (CDw44). [Source:Uniprot/SWISSPROT;Acc:P16070]	1	0	0
ENSP00000340210	CD59 glycoprotein precursor (Membrane attack complex inhibition factor) (MACIF) (MAC-inhibitory protein) (MAC-IP) (Protectin) (MEM43 antigen) (Membrane inhibitor of reactive lysis) (MIRL) (20 kDa homologous restriction factor) (HRF-20) (HRF20) (1F5 antige [Source:Uniprot/SWISSPROT;Acc:P13987]	1	0	0
ENSP00000227155	CD82 antigen (Inducible membrane protein R2) (C33 antigen) (IA4) (Metastasis suppressor Kangai 1) (Suppressor of tumorigenicity-6) (Tetraspanin-27) (Tspan-27). [Source:Uniprot/SWISSPROT;Acc:P27701]	1	0	0
ENSP00000371959	CD9 antigen (p24) (Leukocyte antigen MIC3) (Motility-related protein) (MRP-1) (Tetraspanin-29) (Tspan-29). [Source:Uniprot/SWISSPROT;Acc:P21926]	1	0	0
ENSP00000315720	CDC20 cell division cycle 20 homolog B [Source:RefSeq_peptide;Acc:NP_689836]	0	0	1
ENSP00000264245	Cdc42 GTPase-activating protein [Source:RefSeq_peptide;Acc:NP_065805]	0	0	1
ENSP00000320493	Cdc42-interacting protein 4 (Thyroid receptor-interacting protein 10) (TRIP-10) (Protein Felic) (Salt-tolerant protein) (hSTP). [Source:Uniprot/SWISSPROT;Acc:Q15642]	0	0	1
ENSP00000256925	CDK5 and ABL1 enzyme substrate 1 (Interactor with CDK3 1) (Ik3-1). [Source:Uniprot/SWISSPROT;Acc:Q8TDN4]	0	0	1
ENSP00000221943	CDNA FLJ10241 fis, clone HEMBB1000623. [Source:Uniprot/SPTREMBL;Acc:Q9NW81]	0	0	1
ENSP00000298694	CDNA FLJ10357 fis, clone NT2RM2001221, weakly similar to KALIRIN. [Source:Uniprot/SPTREMBL;Acc:Q9NW24]	0	0	1
ENSP00000340877	CDNA FLJ12873 fis, clone NT2RP2003764. [Source:Uniprot/SPTREMBL;Acc:Q9H9B6]	0	0	1
ENSP00000346466	CDNA FLJ12873 fis, clone NT2RP2003764. [Source:Uniprot/SPTREMBL;Acc:Q9H9B6]	0	0	1
ENSP00000317639	CDNA FLJ12873 fis, clone NT2RP2003764. [Source:Uniprot/SPTREMBL;Acc:Q9H9B6]	0	0	1
ENSP00000277632	CDNA FLJ13397 fis, clone PLACE1001351 (Novel protein) (Chromosome 10 open reading frame 97) (Hypothetical protein DKFZp547B174) (DERP5) (Dermal papilla derived protein 5). [Source:Uniprot/SPTREMBL;Acc:Q9H8M7]	0	0	1
ENSP00000338802	CDNA FLJ16327 fis, clone SYNOV1000256, weakly similar to Human preferentially expressed antigen of melanoma (PRAME) mRNA. [Source:Uniprot/SPTREMBL;Acc:Q6ZN90]	1	0	0
ENSP00000318313	CDNA FLJ20294 fis, clone HEP05851. [Source:Uniprot/SPTREMBL;Acc:Q9NXE7]	0	0	1
ENSP00000339881	CDNA FLJ20323 fis, clone HEP09648. [Source:Uniprot/SPTREMBL;Acc:Q9NXC5]	0	0	1
ENSP00000298815	CDNA FLJ32810 fis, clone TESTI2002729, weakly similar to Homo sapiens oligophrenin 1. [Source:Uniprot/SPTREMBL;Acc:Q96M56]	0	0	1
ENSP00000352882	CDNA FLJ35026 fis, clone OCBBF2015503. [Source:Uniprot/SPTREMBL;Acc:Q8NAP5]	0	0	1
ENSP00000328083	CDNA FLJ41603 fis, clone CTONG3000657. [Source:Uniprot/SPTREMBL;Acc:Q6ZW51]	0	0	1
ENSP00000216450	CDNA FLJ43734 fis, clone TESTI2004700. [Source:Uniprot/SPTREMBL;Acc:Q6ZUG6]	1	0	0
ENSP00000216453	CDNA FLJ43734 fis, clone TESTI2004700. [Source:Uniprot/SPTREMBL;Acc:Q6ZUG6]	1	0	0
ENSP00000340314	CDNA FLJ44005 fis, clone TESTI4023555. [Source:Uniprot/SPTREMBL;Acc:Q6ZU45]	1	0	0
ENSP00000328222	CDNA FLJ44691 fis, clone BRACE3013874. [Source:Uniprot/SPTREMBL;Acc:Q6ZTG1]	0	0	1
ENSP00000369252	CDNA FLJ44691 fis, clone BRACE3013874. [Source:Uniprot/SPTREMBL;Acc:Q6ZTG1]	1	0	0
ENSP00000354323	CDNA FLJ46326 fis, clone TESTI4043378. [Source:Uniprot/SPTREMBL;Acc:Q6ZRI9]	0	0	1
ENSP00000344961	CDNA FLJ46688 fis, clone TRACH3011538. [Source:Uniprot/SPTREMBL;Acc:Q6ZR37]	0	0	1
ENSP00000326538	CDNA FLJ90292 fis, clone NT2RP1001563, highly similar to Secretory protein LOC348174. [Source:Uniprot/SPTREMBL;Acc:Q8NCF0]	1	0	0
ENSP00000319726	CDNA FLJ90369 fis, clone NT2RP2004447. [Source:Uniprot/SPTREMBL;Acc:Q8NCB5]	0	0	1
ENSP00000348270	CDNA FLJ90369 fis, clone NT2RP2004447. [Source:Uniprot/SPTREMBL;Acc:Q8NCB5]	0	0	1
ENSP00000341905	CDNA: FLJ21438 fis, clone COL04316. [Source:Uniprot/SPTREMBL;Acc:Q9H735]	0	0	1
ENSP00000229002	CDNA: FLJ22655 fis, clone HSI07590 (Hypothetical protein FLJ22655). [Source:Uniprot/SPTREMBL;Acc:Q9H628]	0	0	1
ENSP00000322343	Cell cycle-related kinase (EC 2.7.11.22) (Cyclin-kinase-activating kinase p42) (CDK-activating kinase p42) (CAK-kinase p42) (Cyclin- dependent protein kinase H). [Source:Uniprot/SWISSPROT;Acc:Q8IZL9]	0	0	1
ENSP00000286878	Cell cycle-related kinase (EC 2.7.11.22) (Cyclin-kinase-activating kinase p42) (CDK-activating kinase p42) (CAK-kinase p42) (Cyclin- dependent protein kinase H). [Source:Uniprot/SWISSPROT;Acc:Q8IZL9]	0	0	1
ENSP00000314458	Cell division control protein 42 homolog precursor (G25K GTP-binding protein). [Source:Uniprot/SWISSPROT;Acc:P60953]	0	0	1
ENSP00000341389	cell division cycle 2-like 1 (PITSLRE proteins) [Source:RefSeq_peptide;Acc:NP_277022]	0	0	1
ENSP00000349411	cell division cycle 2-like 1 (PITSLRE proteins) [Source:RefSeq_peptide;Acc:NP_277022]	0	0	1
ENSP00000351629	cell division cycle 2-like 1 (PITSLRE proteins) [Source:RefSeq_peptide;Acc:NP_277022]	0	0	1
ENSP00000181839	Cell division cycle 2-like protein kinase 5 (EC 2.7.11.22) (CDC2- related protein kinase 5) (Cholinesterase-related cell division controller). [Source:Uniprot/SWISSPROT;Acc:Q14004]	0	0	1
ENSP00000340557	Cell division cycle 2-like protein kinase 5 (EC 2.7.11.22) (CDC2- related protein kinase 5) (Cholinesterase-related cell division controller). [Source:Uniprot/SWISSPROT;Acc:Q14004]	0	0	1
ENSP00000313986	Cell division cycle 2-like protein kinase 5 (EC 2.7.11.22) (CDC2- related protein kinase 5) (Cholinesterase-related cell division controller). [Source:Uniprot/SWISSPROT;Acc:Q14004]	0	0	1
ENSP00000317665	Cell division cycle 2-like protein kinase 6 (EC 2.7.11.22) (CDC2- related protein kinase 6) (Death-preventing kinase) (Cyclin-dependent kinase 11). [Source:Uniprot/SWISSPROT;Acc:Q9BWU1]	0	0	1
ENSP00000300647	Cell division cycle 2-related protein kinase 7 (EC 2.7.11.22) (CDC2- related protein kinase 7) (Cdc2-related kinase, arginine/serine-rich) (CrkRS). [Source:Uniprot/SWISSPROT;Acc:Q9NYV4]	0	0	1
ENSP00000243067	Cell division protein kinase 2 (EC 2.7.11.22) (p33 protein kinase). [Source:Uniprot/SWISSPROT;Acc:P24941]	0	0	1
ENSP00000266970	Cell division protein kinase 2 (EC 2.7.11.22) (p33 protein kinase). [Source:Uniprot/SWISSPROT;Acc:P24941]	0	0	1
ENSP00000293215	Cell division protein kinase 3 (EC 2.7.11.22). [Source:Uniprot/SWISSPROT;Acc:Q00526]	0	0	1
ENSP00000257904	Cell division protein kinase 4 (EC 2.7.11.22) (Cyclin-dependent kinase 4) (PSK-J3). [Source:Uniprot/SWISSPROT;Acc:P11802]	0	0	1
ENSP00000297518	Cell division protein kinase 5 (EC 2.7.11.22) (Tau protein kinase II catalytic subunit) (TPKII catalytic subunit) (Serine/threonine-protein kinase PSSALRE). [Source:Uniprot/SWISSPROT;Acc:Q00535]	0	0	1
ENSP00000216420	Cell growth regulator with RING finger domain protein 1 (Cell growth regulatory gene 19 protein) (RING finger protein 197). [Source:Uniprot/SWISSPROT;Acc:Q99675]	0	0	1
ENSP00000264036	Cell surface glycoprotein MUC18 precursor (Melanoma-associated antigen MUC18) (Melanoma cell adhesion molecule) (Melanoma-associated antigen A32) (S-endo 1 endothelial-associated antigen) (Cell surface glycoprotein P1H12) (CD146 antigen). [Source:Uniprot/SWISSPROT;Acc:P43121]	0	0	1
ENSP00000269305	Cellular tumor antigen p53 (Tumor suppressor p53) (Phosphoprotein p53) (Antigen NY-CO-13). [Source:Uniprot/SWISSPROT;Acc:P04637]	1	0	0
ENSP00000335506	Centaurin-delta 2 (Cnt-d2) (Arf-GAP, Rho-GAP, ankyrin repeat and pleckstrin homology domain-containing protein 1). [Source:Uniprot/SWISSPROT;Acc:Q96P48]	0	0	1
ENSP00000345207	Centaurin-delta 2 (Cnt-d2) (Arf-GAP, Rho-GAP, ankyrin repeat and pleckstrin homology domain-containing protein 1). [Source:Uniprot/SWISSPROT;Acc:Q96P48]	0	0	1
ENSP00000352332	Centaurin-delta 2 (Cnt-d2) (Arf-GAP, Rho-GAP, ankyrin repeat and pleckstrin homology domain-containing protein 1). [Source:Uniprot/SWISSPROT;Acc:Q96P48]	0	0	1
ENSP00000328160	Centaurin-gamma 1 (ARF-GAP with GTP-binding protein-like, ankyrin repeat and pleckstrin homology domains 2) (AGAP-2) (Phosphatidylinositol-3-kinase enhancer) (PIKE) (GTP-binding and GTPase-activating protein 2) (GGAP2). [Source:Uniprot/SWISSPROT;Acc:Q99490]	0	0	1
ENSP00000335589	Centaurin-gamma 3 (ARF-GAP with GTP-binding protein-like, ankyrin repeat and pleckstrin homology domains 3) (AGAP-3) (MR1-interacting protein) (MRIP-1) (CRAM-associated GTPase) (CRAG). [Source:Uniprot/SWISSPROT;Acc:Q96P47]	0	0	1
ENSP00000334157	Centaurin-gamma 3 (ARF-GAP with GTP-binding protein-like, ankyrin repeat and pleckstrin homology domains 3) (AGAP-3) (MR1-interacting protein) (MRIP-1) (CRAM-associated GTPase) (CRAG). [Source:Uniprot/SWISSPROT;Acc:Q96P47]	0	0	1
ENSP00000271002	Centromere protein R (CENP-R) (Nuclear receptor-interacting factor 3) (Integrin beta-3-binding protein) (Beta3-endonexin). [Source:Uniprot/SWISSPROT;Acc:Q13352]	1	0	0
ENSP00000362972	centrosomal protein 110kDa [Source:RefSeq_peptide;Acc:NP_008949]	1	0	0
ENSP00000362962	centrosomal protein 110kDa [Source:RefSeq_peptide;Acc:NP_008949]	1	0	0
ENSP00000317902	Centrosomal protein of 57 kDa (Cep57 protein) (Testis-specific protein 57) (Translokin) (FGF2-interacting protein). [Source:Uniprot/SWISSPROT;Acc:Q86XR8]	1	0	0
ENSP00000264935	Centrosomal protein of 72 kDa (Cep72 protein). [Source:Uniprot/SWISSPROT;Acc:Q9P209]	1	0	1
ENSP00000264613	Ceruloplasmin precursor (EC 1.16.3.1) (Ferroxidase). [Source:Uniprot/SWISSPROT;Acc:P00450]	1	0	1
ENSP00000327642	cGMP-dependent protein kinase 1, alpha isozyme (EC 2.7.11.12) (CGK 1 alpha) (cGKI-alpha). [Source:Uniprot/SWISSPROT;Acc:Q13976]	0	0	1
ENSP00000264399	cGMP-dependent protein kinase 2 (EC 2.7.11.12) (CGK 2) (cGKII) (Type II cGMP-dependent protein kinase). [Source:Uniprot/SWISSPROT;Acc:Q13237]	0	0	1
ENSP00000325055	Chitinase domain-containing protein 1 precursor (Stabilin-1- interacting chitinase-like protein) (SI-CLP). [Source:Uniprot/SWISSPROT;Acc:Q9BWS9]	1	0	0
ENSP00000234701	chloride channel, calcium activated, family member 1 precursor [Source:RefSeq_peptide;Acc:NP_001276]	1	0	0
ENSP00000335657	Cholecystokinins precursor (CCK) [Contains: Cholecystokinin 58 (CCK58); Cholecystokinin 39 (CCK39); Cholecystokinin 33 (CCK33); Cholecystokinin 12 (CCK12); Cholecystokinin 8 (CCK8)]. [Source:Uniprot/SWISSPROT;Acc:P06307]	1	0	0
ENSP00000258969	Chondroadherin precursor (Cartilage leucine-rich protein). [Source:Uniprot/SWISSPROT;Acc:O15335]	1	0	1
ENSP00000339975	Chondrolectin precursor (Transmembrane protein MT75). [Source:Uniprot/SWISSPROT;Acc:Q9H9P2]	1	0	0
ENSP00000299295	Chondrolectin precursor (Transmembrane protein MT75). [Source:Uniprot/SWISSPROT;Acc:Q9H9P2]	1	0	0
ENSP00000204604	Chordin precursor. [Source:Uniprot/SWISSPROT;Acc:Q9H2X0]	1	0	0
ENSP00000216492	Chromogranin A precursor (CgA) (Pituitary secretory protein I) (SP-I) [Contains: Vasostatin-1 (Vasostatin I); Vasostatin-2 (Vasostatin II); EA-92; ES-43; Pancreastatin; SS-18; WA-8; WE-14; LF-19; AL-11; GV-19; GR-44; ER-37]. [Source:Uniprot/SWISSPROT;Acc:P10645]	1	0	0
ENSP00000250378	Chymase precursor (EC 3.4.21.39) (Mast cell protease I). [Source:Uniprot/SWISSPROT;Acc:P23946]	1	0	1
ENSP00000206446	Chymase precursor (EC 3.4.21.39) (Mast cell protease I). [Source:Uniprot/SWISSPROT;Acc:P23946]	1	0	0
ENSP00000268782	Chymotrypsin-like protease CTRL-1 precursor (EC 3.4.21.-). [Source:Uniprot/SWISSPROT;Acc:P40313]	1	0	1
ENSP00000322629	Chymotrypsin-like protease CTRL-1 precursor (EC 3.4.21.-). [Source:Uniprot/SWISSPROT;Acc:P40313]	1	0	1
ENSP00000303963	Chymotrypsinogen B precursor (EC 3.4.21.1) [Contains: Chymotrypsin B chain A; Chymotrypsin B chain B; Chymotrypsin B chain C]. [Source:Uniprot/SWISSPROT;Acc:P17538]	1	0	0
ENSP00000354294	chymotrypsinogen B1 [Source:RefSeq_peptide;Acc:NP_001897]	1	0	0
ENSP00000339164	Cirhin. [Source:Uniprot/SWISSPROT;Acc:Q969X6]	0	0	1
ENSP00000327179	Cirhin. [Source:Uniprot/SWISSPROT;Acc:Q969X6]	0	0	1
ENSP00000261833	Citron Rho-interacting kinase (EC 2.7.11.1) (CRIK) (Rho-interacting, serine/threonine-protein kinase 21). [Source:Uniprot/SWISSPROT;Acc:O14578]	0	0	1
ENSP00000241014	C-jun-amino-terminal kinase-interacting protein 1 (JNK-interacting protein 1) (JIP-1) (JNK MAP kinase scaffold protein 1) (Islet-brain 1) (IB-1) (Mitogen-activated protein kinase 8-interacting protein 1). [Source:Uniprot/SWISSPROT;Acc:Q9UQF2]	1	0	0
ENSP00000008876	C-jun-amino-terminal kinase-interacting protein 2 (JNK-interacting protein 2) (JIP-2) (JNK MAP kinase scaffold protein 2) (Islet-brain-2) (IB-2) (Mitogen-activated protein kinase 8-interacting protein 2). [Source:Uniprot/SWISSPROT;Acc:Q13387]	0	0	1
ENSP00000330572	C-jun-amino-terminal kinase-interacting protein 2 (JNK-interacting protein 2) (JIP-2) (JNK MAP kinase scaffold protein 2) (Islet-brain-2) (IB-2) (Mitogen-activated protein kinase 8-interacting protein 2). [Source:Uniprot/SWISSPROT;Acc:Q13387]	1	0	0
ENSP00000227348	class-I MHC-restricted T cell associated molecule [Source:RefSeq_peptide;Acc:NP_062550]	0	0	1
ENSP00000222511	claudin 12 isoform 1 [Source:RefSeq_peptide;Acc:NP_001036182]	0	0	1
ENSP00000257659	claudin 12 isoform 1 [Source:RefSeq_peptide;Acc:NP_001036182]	0	0	1
ENSP00000369812	Clusterin precursor (Complement-associated protein SP-40,40) (Complement cytolysis inhibitor) (CLI) (NA1/NA2) (Apolipoprotein J) (Apo-J) (Testosterone-repressed prostate message 2) (TRPM-2) [Contains: Clusterin beta chain (ApoJalpha) (Complement cytolysis [Source:Uniprot/SWISSPROT;Acc:P10909]	1	0	0
ENSP00000354657	CMP-N-acetylneuraminate-beta-1,4-galactoside alpha-2,3- sialyltransferase (EC 2.4.99.6) (N-acetyllactosaminide alpha-2,3- sialyltransferase) (Gal beta-1,3(4) GlcNAc alpha-2,3 sialyltransferase) (ST3N) (ST3GalIII) (Sialyltransferase 6). [Source:Uniprot/SWISSPROT;Acc:Q11203]	0	0	1
ENSP00000317192	CMP-N-acetylneuraminate-beta-1,4-galactoside alpha-2,3- sialyltransferase (EC 2.4.99.6) (N-acetyllactosaminide alpha-2,3- sialyltransferase) (Gal beta-1,3(4) GlcNAc alpha-2,3 sialyltransferase) (ST3N) (ST3GalIII) (Sialyltransferase 6). [Source:Uniprot/SWISSPROT;Acc:Q11203]	0	0	1
ENSP00000355341	CMP-N-acetylneuraminate-beta-1,4-galactoside alpha-2,3- sialyltransferase (EC 2.4.99.6) (N-acetyllactosaminide alpha-2,3- sialyltransferase) (Gal beta-1,3(4) GlcNAc alpha-2,3 sialyltransferase) (ST3N) (ST3GalIII) (Sialyltransferase 6). [Source:Uniprot/SWISSPROT;Acc:Q11203]	0	0	1
ENSP00000316999	CMP-N-acetylneuraminate-beta-1,4-galactoside alpha-2,3- sialyltransferase (EC 2.4.99.6) (N-acetyllactosaminide alpha-2,3- sialyltransferase) (Gal beta-1,3(4) GlcNAc alpha-2,3 sialyltransferase) (ST3N) (ST3GalIII) (Sialyltransferase 6). [Source:Uniprot/SWISSPROT;Acc:Q11203]	0	0	1
ENSP00000354748	CMP-N-acetylneuraminate-beta-1,4-galactoside alpha-2,3- sialyltransferase (EC 2.4.99.6) (N-acetyllactosaminide alpha-2,3- sialyltransferase) (Gal beta-1,3(4) GlcNAc alpha-2,3 sialyltransferase) (ST3N) (ST3GalIII) (Sialyltransferase 6). [Source:Uniprot/SWISSPROT;Acc:Q11203]	0	0	1
ENSP00000356182	CNKSR family member 3 [Source:RefSeq_peptide;Acc:NP_775786]	1	0	0
ENSP00000218099	Coagulation factor IX precursor (EC 3.4.21.22) (Christmas factor) (Plasma thromboplastin component) (PTC) [Contains: Coagulation factor IXa light chain; Coagulation factor IXa heavy chain]. [Source:Uniprot/SWISSPROT;Acc:P00740]	1	1	1
ENSP00000354631	Coagulation factor V precursor (Activated protein C cofactor) [Contains: Coagulation factor V heavy chain; Coagulation factor V light chain]. [Source:Uniprot/SWISSPROT;Acc:P12259]	0	0	1
ENSP00000356771	Coagulation factor V precursor (Activated protein C cofactor) [Contains: Coagulation factor V heavy chain; Coagulation factor V light chain]. [Source:Uniprot/SWISSPROT;Acc:P12259]	1	0	0
ENSP00000329546	Coagulation factor VII precursor (EC 3.4.21.21) (Serum prothrombin conversion accelerator) (SPCA) (Proconvertin) (Eptacog alfa) [Contains: Factor VII light chain; Factor VII heavy chain]. [Source:Uniprot/SWISSPROT;Acc:P08709]	1	1	0
ENSP00000364731	Coagulation factor VII precursor (EC 3.4.21.21) (Serum prothrombin conversion accelerator) (SPCA) (Proconvertin) (Eptacog alfa) [Contains: Factor VII light chain; Factor VII heavy chain]. [Source:Uniprot/SWISSPROT;Acc:P08709]	1	1	0
ENSP00000327895	Coagulation factor VIII precursor (Procoagulant component) (Antihemophilic factor) (AHF) [Contains: Factor VIIIa heavy chain, 200 kDa isoform; Factor VIIIa heavy chain, 92 kDa isoform; Factor VIII B chain; Factor VIIIa light chain]. [Source:Uniprot/SWISSPROT;Acc:P00451]	1	0	0
ENSP00000364701	Coagulation factor X precursor (EC 3.4.21.6) (Stuart factor) (Stuart- Prower factor) [Contains: Factor X light chain; Factor X heavy chain; Activated factor Xa heavy chain]. [Source:Uniprot/SWISSPROT;Acc:P00742]	0	1	0
ENSP00000364709	Coagulation factor X precursor (EC 3.4.21.6) (Stuart factor) (Stuart- Prower factor) [Contains: Factor X light chain; Factor X heavy chain; Activated factor Xa heavy chain]. [Source:Uniprot/SWISSPROT;Acc:P00742]	1	1	0
ENSP00000264692	Coagulation factor XI precursor (EC 3.4.21.27) (Plasma thromboplastin antecedent) (PTA) (FXI) [Contains: Coagulation factor XIa heavy chain; Coagulation factor XIa light chain]. [Source:Uniprot/SWISSPROT;Acc:P03951]	1	1	0
ENSP00000264691	Coagulation factor XI precursor (EC 3.4.21.27) (Plasma thromboplastin antecedent) (PTA) (FXI) [Contains: Coagulation factor XIa heavy chain; Coagulation factor XIa light chain]. [Source:Uniprot/SWISSPROT;Acc:P03951]	1	1	0
ENSP00000374248	Coagulation factor XII precursor (EC 3.4.21.38) (Hageman factor) (HAF) [Contains: Coagulation factor XIIa heavy chain; Beta-factor XIIa part 1; Beta-factor XIIa part 2; Coagulation factor XIIa light chain]. [Source:Uniprot/SWISSPROT;Acc:P00748]	1	1	0
ENSP00000253496	Coagulation factor XII precursor (EC 3.4.21.38) (Hageman factor) (HAF) [Contains: Coagulation factor XIIa heavy chain; Beta-factor XIIa part 1; Beta-factor XIIa part 2; Coagulation factor XIIa light chain]. [Source:Uniprot/SWISSPROT;Acc:P00748]	1	1	1
ENSP00000241704	Coatomer subunit alpha (Alpha-coat protein) (Alpha-COP) (HEPCOP) (HEP- COP) [Contains: Xenin (Xenopsin-related peptide); Proxenin]. [Source:Uniprot/SWISSPROT;Acc:P53621]	0	0	1
ENSP00000329419	Coatomer subunit beta' (Beta'-coat protein) (Beta'-COP) (p102). [Source:Uniprot/SWISSPROT;Acc:P35606]	0	0	1
ENSP00000249923	Coatomer subunit beta (Beta-coat protein) (Beta-COP). [Source:Uniprot/SWISSPROT;Acc:P53618]	1	0	0
ENSP00000323433	COBW domain-containing protein 5. [Source:Uniprot/SPTREMBL;Acc:Q5RIA9]	0	0	1
ENSP00000240079	Coiled-coil domain-containing protein 53. [Source:Uniprot/SWISSPROT;Acc:Q9Y3C0]	1	0	0
ENSP00000225964	Collagen alpha-1(I) chain precursor. [Source:Uniprot/SWISSPROT;Acc:P02452]	1	0	0
ENSP00000346511	Collagen alpha-1(II) chain precursor [Contains: Chondrocalcin]. [Source:Uniprot/SWISSPROT;Acc:P02458]	1	0	0
ENSP00000304408	Collagen alpha-1(III) chain precursor. [Source:Uniprot/SWISSPROT;Acc:P02461]	1	0	0
ENSP00000364979	Collagen alpha-1(IV) chain precursor (Arresten). [Source:Uniprot/SWISSPROT;Acc:P02462]	1	0	0
ENSP00000349424	Collagen alpha-1(IX) chain precursor. [Source:Uniprot/SWISSPROT;Acc:P20849]	1	0	0
ENSP00000360882	Collagen alpha-1(V) chain precursor. [Source:Uniprot/SWISSPROT;Acc:P20908]	1	0	0
ENSP00000332371	Collagen alpha-1(VII) chain precursor (Long-chain collagen) (LC collagen). [Source:Uniprot/SWISSPROT;Acc:Q02388]	1	0	1
ENSP00000261037	Collagen alpha-1(VIII) chain precursor (Endothelial collagen). [Source:Uniprot/SWISSPROT;Acc:P27658]	1	0	0
ENSP00000325146	Collagen alpha-1(XII) chain precursor. [Source:Uniprot/SWISSPROT;Acc:Q99715]	0	0	1
ENSP00000305147	Collagen alpha-1(XII) chain precursor. [Source:Uniprot/SWISSPROT;Acc:Q99715]	0	0	1
ENSP00000359153	Collagen alpha-1(XII) chain precursor. [Source:Uniprot/SWISSPROT;Acc:Q99715]	1	0	0
ENSP00000348695	Collagen alpha-1(XIII) chain (COLXIIIA1). [Source:Uniprot/SWISSPROT;Acc:Q5TAT6]	1	0	0
ENSP00000311809	Collagen alpha-1(XIV) chain precursor (Undulin). [Source:Uniprot/SWISSPROT;Acc:Q05707]	0	0	1
ENSP00000340937	Collagen alpha-1(XVII) chain (Bullous pemphigoid antigen 2) (180 kDa bullous pemphigoid antigen 2). [Source:Uniprot/SWISSPROT;Acc:Q9UMD9]	1	0	0
ENSP00000347665	Collagen alpha-1(XVIII) chain precursor [Contains: Endostatin]. [Source:Uniprot/SWISSPROT;Acc:P39060]	1	0	0
ENSP00000323077	Collagen alpha-1(XX) chain precursor. [Source:Uniprot/SWISSPROT;Acc:Q9P218]	0	0	1
ENSP00000346302	Collagen alpha-1(XX) chain precursor. [Source:Uniprot/SWISSPROT;Acc:Q9P218]	0	0	1
ENSP00000297268	Collagen alpha-2(I) chain precursor. [Source:Uniprot/SWISSPROT;Acc:P08123]	1	0	0
ENSP00000353654	Collagen alpha-2(IV) chain precursor [Contains: Canstatin]. [Source:Uniprot/SWISSPROT;Acc:P08572]	1	0	0
ENSP00000364000	Collagen alpha-2(V) chain precursor. [Source:Uniprot/SWISSPROT;Acc:P05997]	1	0	0
ENSP00000300527	Collagen alpha-2(VI) chain precursor. [Source:Uniprot/SWISSPROT;Acc:P12110]	0	0	1
ENSP00000327594	Collagen alpha-3(IV) chain precursor (Goodpasture antigen) [Contains: Tumstatin]. [Source:Uniprot/SWISSPROT;Acc:Q01955]	1	0	0
ENSP00000315873	Collagen alpha-3(VI) chain precursor. [Source:Uniprot/SWISSPROT;Acc:P12111]	0	0	1
ENSP00000295550	Collagen alpha-3(VI) chain precursor. [Source:Uniprot/SWISSPROT;Acc:P12111]	0	0	1
ENSP00000295546	Collagen alpha-3(VI) chain precursor. [Source:Uniprot/SWISSPROT;Acc:P12111]	0	0	1
ENSP00000315609	Collagen alpha-3(VI) chain precursor. [Source:Uniprot/SWISSPROT;Acc:P12111]	0	0	1
ENSP00000328553	Collagen alpha-4(IV) chain precursor. [Source:Uniprot/SWISSPROT;Acc:P53420]	1	0	0
ENSP00000331902	Collagen alpha-5(IV) chain precursor. [Source:Uniprot/SWISSPROT;Acc:P29400]	1	0	0
ENSP00000361290	Collagen alpha-6(IV) chain precursor. [Source:Uniprot/SWISSPROT;Acc:Q14031]	1	0	0
ENSP00000260302	Collagenase 3 precursor (EC 3.4.24.-) (Matrix metalloproteinase-13) (MMP-13). [Source:Uniprot/SWISSPROT;Acc:P45452]	1	0	0
ENSP00000332723	collectin sub-family member 10 [Source:RefSeq_peptide;Acc:NP_006429]	1	0	0
ENSP00000339168	collectin sub-family member 11 isoform a [Source:RefSeq_peptide;Acc:NP_076932]	1	0	0
ENSP00000371494	collectin sub-family member 11 isoform a [Source:RefSeq_peptide;Acc:NP_076932]	1	0	0
ENSP00000236693	collectin sub-family member 11 isoform a [Source:RefSeq_peptide;Acc:NP_076932]	1	0	0
ENSP00000344706	collectin sub-family member 12 [Source:RefSeq_peptide;Acc:NP_569057]	1	0	0
ENSP00000363773	Complement C1q subcomponent subunit A precursor. [Source:Uniprot/SWISSPROT;Acc:P02745]	1	0	0
ENSP00000354057	Complement C1s subcomponent precursor (EC 3.4.21.42) (C1 esterase) [Contains: Complement C1s subcomponent heavy chain; Complement C1s subcomponent light chain]. [Source:Uniprot/SWISSPROT;Acc:P09871]	0	0	1
ENSP00000328173	Complement C1s subcomponent precursor (EC 3.4.21.42) (C1 esterase) [Contains: Complement C1s subcomponent heavy chain; Complement C1s subcomponent light chain]. [Source:Uniprot/SWISSPROT;Acc:P09871]	1	0	1
ENSP00000371658	Complement C1s subcomponent precursor (EC 3.4.21.42) (C1 esterase) [Contains: Complement C1s subcomponent heavy chain; Complement C1s subcomponent light chain]. [Source:Uniprot/SWISSPROT;Acc:P09871]	1	0	0
ENSP00000371657	Complement C1s subcomponent precursor (EC 3.4.21.42) (C1 esterase) [Contains: Complement C1s subcomponent heavy chain; Complement C1s subcomponent light chain]. [Source:Uniprot/SWISSPROT;Acc:P09871]	1	0	0
ENSP00000372853	Complement C2 precursor (EC 3.4.21.43) (C3/C5 convertase) [Contains: Complement C2b fragment; Complement C2a fragment]. [Source:Uniprot/SWISSPROT;Acc:P06681]	1	0	0
ENSP00000299367	Complement C2 precursor (EC 3.4.21.43) (C3/C5 convertase) [Contains: Complement C2b fragment; Complement C2a fragment]. [Source:Uniprot/SWISSPROT;Acc:P06681]	1	0	0
ENSP00000364642	Complement C2 precursor (EC 3.4.21.43) (C3/C5 convertase) [Contains: Complement C2b fragment; Complement C2a fragment]. [Source:Uniprot/SWISSPROT;Acc:P06681]	1	0	0
ENSP00000372855	Complement C2 precursor (EC 3.4.21.43) (C3/C5 convertase) [Contains: Complement C2b fragment; Complement C2a fragment]. [Source:Uniprot/SWISSPROT;Acc:P06681]	1	0	0
ENSP00000372666	Complement C2 precursor (EC 3.4.21.43) (C3/C5 convertase) [Contains: Complement C2b fragment; Complement C2a fragment]. [Source:Uniprot/SWISSPROT;Acc:P06681]	1	0	0
ENSP00000364660	Complement C2 precursor (EC 3.4.21.43) (C3/C5 convertase) [Contains: Complement C2b fragment; Complement C2a fragment]. [Source:Uniprot/SWISSPROT;Acc:P06681]	1	0	0
ENSP00000373804	Complement C3 precursor [Contains: Complement C3 beta chain; Complement C3 alpha chain; C3a anaphylatoxin; Complement C3b alpha' chain; Complement C3c alpha' chain fragment 1; Complement C3dg fragment; Complement C3g fragment; Complement C3d fragment; Com [Source:Uniprot/SWISSPROT;Acc:P01024]	1	0	0
ENSP00000223642	Complement C5 precursor [Contains: Complement C5 beta chain; Complement C5 alpha chain; C5a anaphylatoxin; Complement C5 alpha' chain]. [Source:Uniprot/SWISSPROT;Acc:P01031]	1	0	0
ENSP00000266542	complement component 1, r subcomponent-like precursor [Source:RefSeq_peptide;Acc:NP_057630]	1	0	1
ENSP00000246006	Complement component C1q receptor precursor (Complement component 1 q subcomponent receptor 1) (C1qR) (C1qRp) (C1qR(p)) (C1q/MBL/SPA receptor) (Matrix-remodelling-associated protein 4) (CD93 antigen) (CDw93). [Source:Uniprot/SWISSPROT;Acc:Q9NPY3]	1	0	0
ENSP00000354458	Complement component C8 alpha chain precursor (Complement component 8 subunit alpha). [Source:Uniprot/SWISSPROT;Acc:P07357]	1	0	0
ENSP00000224181	Complement component C8 gamma chain precursor. [Source:Uniprot/SWISSPROT;Acc:P07360]	1	0	0
ENSP00000371156	Complement component C9 precursor [Contains: Complement component C9a; Complement component C9b]. [Source:Uniprot/SWISSPROT;Acc:P02748]	1	0	0
ENSP00000356034	Complement decay-accelerating factor precursor (CD55 antigen). [Source:Uniprot/SWISSPROT;Acc:P08174]	1	0	0
ENSP00000299370	Complement factor B precursor (EC 3.4.21.47) (C3/C5 convertase) (Properdin factor B) (Glycine-rich beta glycoprotein) (GBG) (PBF2) [Contains: Complement factor B Ba fragment; Complement factor B Bb fragment]. [Source:Uniprot/SWISSPROT;Acc:P00751]	1	0	0
ENSP00000364604	Complement factor B precursor (EC 3.4.21.47) (C3/C5 convertase) (Properdin factor B) (Glycine-rich beta glycoprotein) (GBG) (PBF2) [Contains: Complement factor B Ba fragment; Complement factor B Bb fragment]. [Source:Uniprot/SWISSPROT;Acc:P00751]	1	0	0
ENSP00000332139	Complement factor D precursor (EC 3.4.21.46) (C3 convertase activator) (Properdin factor D) (Adipsin). [Source:Uniprot/SWISSPROT;Acc:P00746]	1	0	1
ENSP00000356399	Complement factor H precursor (H factor 1). [Source:Uniprot/SWISSPROT;Acc:P08603]	1	0	0
ENSP00000369256	Complement factor I precursor (EC 3.4.21.45) (C3B/C4B inactivator) [Contains: Complement factor I heavy chain; Complement factor I light chain]. [Source:Uniprot/SWISSPROT;Acc:P05156]	1	0	0
ENSP00000336792	Complement-activating component of Ra-reactive factor precursor (EC 3.4.21.-) (Ra-reactive factor serine protease p100) (RaRF) (Mannan-binding lectin serine protease 1) (Mannose-binding protein- associated serine protease) (MASP-1) (Serine protease 5) [Co [Source:Uniprot/SWISSPROT;Acc:P48740]	1	0	1
ENSP00000296280	Complement-activating component of Ra-reactive factor precursor (EC 3.4.21.-) (Ra-reactive factor serine protease p100) (RaRF) (Mannan-binding lectin serine protease 1) (Mannose-binding protein- associated serine protease) (MASP-1) (Serine protease 5) [Co [Source:Uniprot/SWISSPROT;Acc:P48740]	1	0	1
ENSP00000356954	Connective tissue growth factor precursor (Hypertrophic chondrocyte- specific protein 24). [Source:Uniprot/SWISSPROT;Acc:P29279]	1	0	0
ENSP00000325660	Contactin-1 precursor (Neural cell surface protein F3) (Glycoprotein gp135). [Source:Uniprot/SWISSPROT;Acc:Q12860]	1	0	1
ENSP00000261160	Contactin-1 precursor (Neural cell surface protein F3) (Glycoprotein gp135). [Source:Uniprot/SWISSPROT;Acc:Q12860]	0	0	1
ENSP00000330633	Contactin-2 precursor (Axonin-1) (Axonal glycoprotein TAG-1) (Transient axonal glycoprotein 1) (TAX-1). [Source:Uniprot/SWISSPROT;Acc:Q02246]	1	0	0
ENSP00000263665	Contactin-3 precursor (Brain-derived immunoglobulin superfamily protein 1) (BIG-1) (Plasmacytoma-associated neuronal glycoprotein). [Source:Uniprot/SWISSPROT;Acc:Q9P232]	0	0	1
ENSP00000351267	Contactin-4 precursor (Brain-derived immunoglobulin superfamily protein 2) (BIG-2). [Source:Uniprot/SWISSPROT;Acc:Q8IWV2]	0	0	1
ENSP00000268717	COP9 signalosome complex subunit 3 (Signalosome subunit 3) (SGN3) (JAB1-containing signalosome subunit 3). [Source:Uniprot/SWISSPROT;Acc:Q9UNS2]	1	0	0
ENSP00000304102	COP9 signalosome complex subunit 6 (Signalosome subunit 6) (SGN6) (JAB1-containing signalosome subunit 6) (Vpr-interacting protein) (hVIP) (MOV34 homolog). [Source:Uniprot/SWISSPROT;Acc:Q7L5N1]	1	0	1
ENSP00000290776	Copine-2 (Copine II). [Source:Uniprot/SWISSPROT;Acc:Q96FN4]	0	0	1
ENSP00000219150	Coronin-1A (Coronin-like protein p57) (Coronin-like protein A) (Clipin-A) (Tryptophan aspartate-containing coat protein) (TACO). [Source:Uniprot/SWISSPROT;Acc:P31146]	1	0	0
ENSP00000342850	Corticosteroid-binding globulin precursor (CBG) (Transcortin) (Serpin A6). [Source:Uniprot/SWISSPROT;Acc:P08185]	0	0	1
ENSP00000370171	Corticotropin-lipotropin precursor (Pro-opiomelanocortin) (POMC) [Contains: NPP; Melanotropin gamma (Gamma-MSH); Potential peptide; Corticotropin (Adrenocorticotropic hormone) (ACTH); Melanotropin alpha (Alpha-MSH); Corticotropin-like intermediary peptide [Source:Uniprot/SWISSPROT;Acc:P01189]	1	0	0
ENSP00000256366	COX16-like protein C14orf112, mitochondrial precursor. [Source:Uniprot/SWISSPROT;Acc:Q9P0S2]	1	0	0
ENSP00000311825	C-terminal-binding protein 2 (CtBP2). [Source:Uniprot/SWISSPROT;Acc:P56545]	0	0	1
ENSP00000288180	CTP synthase 2 (EC 6.3.4.2) (UTP--ammonia ligase 2) (CTP synthetase 2). [Source:Uniprot/SWISSPROT;Acc:Q9NRF8]	0	0	1
ENSP00000326407	C-type lectin domain family 1 member A (C-type lectin-like receptor 1) (CLEC-1). [Source:Uniprot/SWISSPROT;Acc:Q8NC01]	1	0	0
ENSP00000327169	C-type lectin domain family 1 member B (C-type lectin-like receptor 2) (CLEC-2). [Source:Uniprot/SWISSPROT;Acc:Q9P126]	1	0	0
ENSP00000298527	C-type lectin domain family 1 member B (C-type lectin-like receptor 2) (CLEC-2). [Source:Uniprot/SWISSPROT;Acc:Q9P126]	1	0	0
ENSP00000352869	C-type lectin domain family 10 member A (C-type lectin superfamily member 14) (Macrophage lectin 2) (CD301 antigen). [Source:Uniprot/SWISSPROT;Acc:Q8IUN9]	1	0	0
ENSP00000254868	C-type lectin domain family 10 member A (C-type lectin superfamily member 14) (Macrophage lectin 2) (CD301 antigen). [Source:Uniprot/SWISSPROT;Acc:Q8IUN9]	1	0	0
ENSP00000250340	C-type lectin domain family 11 member A precursor (Stem cell growth factor) (Lymphocyte secreted C-type lectin) (p47) (C-type lectin superfamily member 3). [Source:Uniprot/SWISSPROT;Acc:Q9Y240]	1	0	0
ENSP00000339732	C-type lectin domain family 2 member A. [Source:Uniprot/SWISSPROT;Acc:Q6UVW9]	1	0	0
ENSP00000228438	C-type lectin domain family 2 member B (C-type lectin superfamily member 2) (Activation-induced C-type lectin) (IFN-alpha2b-inducing- related protein 1). [Source:Uniprot/SWISSPROT;Acc:Q92478]	1	0	0
ENSP00000299642	C-type lectin domain family 3 member A precursor (C-type lectin superfamily member 1) (Cartilage-derived C-type lectin). [Source:Uniprot/SWISSPROT;Acc:O75596]	1	0	0
ENSP00000344646	C-type lectin domain family 4 member A (C-type lectin superfamily member 6) (Dendritic cell immunoreceptor) (Lectin-like immunoreceptor) (C-type lectin DDB27). [Source:Uniprot/SWISSPROT;Acc:Q9UMR7]	1	0	0
ENSP00000247243	C-type lectin domain family 4 member A (C-type lectin superfamily member 6) (Dendritic cell immunoreceptor) (Lectin-like immunoreceptor) (C-type lectin DDB27). [Source:Uniprot/SWISSPROT;Acc:Q9UMR7]	1	0	0
ENSP00000229332	C-type lectin domain family 4 member A (C-type lectin superfamily member 6) (Dendritic cell immunoreceptor) (Lectin-like immunoreceptor) (C-type lectin DDB27). [Source:Uniprot/SWISSPROT;Acc:Q9UMR7]	1	0	0
ENSP00000353690	C-type lectin domain family 4 member A (C-type lectin superfamily member 6) (Dendritic cell immunoreceptor) (Lectin-like immunoreceptor) (C-type lectin DDB27). [Source:Uniprot/SWISSPROT;Acc:Q9UMR7]	1	0	0
ENSP00000346648	C-type lectin domain family 4 member C (C-type lectin superfamily member 7) (Blood dendritic cell antigen 2 protein) (BDCA-2) (Dendritic lectin) (CD303 antigen). [Source:Uniprot/SWISSPROT;Acc:Q8WTT0]	1	0	0
ENSP00000353500	C-type lectin domain family 4 member C (C-type lectin superfamily member 7) (Blood dendritic cell antigen 2 protein) (BDCA-2) (Dendritic lectin) (CD303 antigen). [Source:Uniprot/SWISSPROT;Acc:Q8WTT0]	1	0	0
ENSP00000299665	C-type lectin domain family 4 member D (C-type lectin superfamily member 8) (C-type lectin-like receptor 6) (CLEC-6). [Source:Uniprot/SWISSPROT;Acc:Q8WXI8]	1	0	0
ENSP00000371496	C-type lectin domain family 4 member D (C-type lectin superfamily member 8) (C-type lectin-like receptor 6) (CLEC-6). [Source:Uniprot/SWISSPROT;Acc:Q8WXI8]	1	0	0
ENSP00000299663	C-type lectin domain family 4 member E (C-type lectin superfamily member 9) (Macrophage-inducible C-type lectin). [Source:Uniprot/SWISSPROT;Acc:Q9ULY5]	1	0	0
ENSP00000272367	C-type lectin domain family 4 member F (C-type lectin superfamily member 13) (C-type lectin 13). [Source:Uniprot/SWISSPROT;Acc:Q8N1N0]	1	0	0
ENSP00000327599	C-type lectin domain family 4 member G. [Source:Uniprot/SWISSPROT;Acc:Q6UXB4]	1	0	0
ENSP00000373787	C-type lectin domain family 4 member G. [Source:Uniprot/SWISSPROT;Acc:Q6UXB4]	1	0	0
ENSP00000370709	C-type lectin domain family 4 member G. [Source:Uniprot/SWISSPROT;Acc:Q6UXB4]	1	0	0
ENSP00000234388	C-type lectin domain family 4 member K (Langerin) (CD207 antigen). [Source:Uniprot/SWISSPROT;Acc:Q9UJ71]	1	0	0
ENSP00000248228	C-type lectin domain family 4 member M (CD209 antigen-like protein 1) (Dendritic cell-specific ICAM-3-grabbing nonintegrin 2) (DC-SIGN2) (DC-SIGN-related protein) (DC-SIGNR) (Liver/lymph node-specific ICAM- 3-grabbing nonintegrin) (L-SIGN) (CD299 antigen) [Source:Uniprot/SWISSPROT;Acc:Q9H2X3]	1	0	0
ENSP00000351954	C-type lectin domain family 4 member M (CD209 antigen-like protein 1) (Dendritic cell-specific ICAM-3-grabbing nonintegrin 2) (DC-SIGN2) (DC-SIGN-related protein) (DC-SIGNR) (Liver/lymph node-specific ICAM- 3-grabbing nonintegrin) (L-SIGN) (CD299 antigen) [Source:Uniprot/SWISSPROT;Acc:Q9H2X3]	1	0	0
ENSP00000316228	C-type lectin domain family 4 member M (CD209 antigen-like protein 1) (Dendritic cell-specific ICAM-3-grabbing nonintegrin 2) (DC-SIGN2) (DC-SIGN-related protein) (DC-SIGNR) (Liver/lymph node-specific ICAM- 3-grabbing nonintegrin) (L-SIGN) (CD299 antigen) [Source:Uniprot/SWISSPROT;Acc:Q9H2X3]	1	0	0
ENSP00000265306	C-type lectin domain family 5 member A (C-type lectin superfamily member 5) (Myeloid DAP12-associating lectin) (MDL-1). [Source:Uniprot/SWISSPROT;Acc:Q9NY25]	1	0	0
ENSP00000371505	C-type lectin domain family 6 member A (Dendritic cell-associated lectin 2) (DC-associated C-type lectin 2) (Dectin-2) (C-type lectin superfamily member 10). [Source:Uniprot/SWISSPROT;Acc:Q6EIG7]	1	0	0
ENSP00000302569	C-type lectin domain family 7 member A (Dendritic cell-associated C- type lectin 1) (DC-associated C-type lectin 1) (Dectin-1) (Beta-glucan receptor) (C-type lectin superfamily member 12). [Source:Uniprot/SWISSPROT;Acc:Q9BXN2]	1	0	0
ENSP00000344723	C-type lectin domain family 7 member A (Dendritic cell-associated C- type lectin 1) (DC-associated C-type lectin 1) (Dectin-1) (Beta-glucan receptor) (C-type lectin superfamily member 12). [Source:Uniprot/SWISSPROT;Acc:Q9BXN2]	1	0	0
ENSP00000266456	C-type lectin domain family 7 member A (Dendritic cell-associated C- type lectin 1) (DC-associated C-type lectin 1) (Dectin-1) (Beta-glucan receptor) (C-type lectin superfamily member 12). [Source:Uniprot/SWISSPROT;Acc:Q9BXN2]	1	0	0
ENSP00000348074	C-type lectin domain family 9 member A. [Source:Uniprot/SWISSPROT;Acc:Q6UXN8]	1	0	0
ENSP00000340835	CUB and sushi domain-containing protein 3 precursor (CUB and sushi multiple domains protein 3). [Source:Uniprot/SWISSPROT;Acc:Q7Z407]	0	0	1
ENSP00000296129	CUB domain-containing protein 1 precursor (Transmembrane and associated with src kinases) (Membrane glycoprotein gp140) (Subtractive immunization M plus HEp3-associated 135 kDa protein) (SIMA135) (CD318 antigen). [Source:Uniprot/SWISSPROT;Acc:Q9H5V8]	1	0	0
ENSP00000308386	CUG triplet repeat RNA-binding protein 1 (CUG-BP1) (RNA-binding protein BRUNOL-2) (Deadenylation factor CUG-BP) (50 kDa Nuclear polyadenylated RNA-binding protein) (EDEN-BP). [Source:Uniprot/SWISSPROT;Acc:Q92879]	0	0	1
ENSP00000351409	CUG triplet repeat RNA-binding protein 1 (CUG-BP1) (RNA-binding protein BRUNOL-2) (Deadenylation factor CUG-BP) (50 kDa Nuclear polyadenylated RNA-binding protein) (EDEN-BP). [Source:Uniprot/SWISSPROT;Acc:Q92879]	0	0	1
ENSP00000346426	CUG triplet repeat, RNA binding protein 2 isoform 1 [Source:RefSeq_peptide;Acc:NP_001020247]	0	0	1
ENSP00000326804	Cullin-1 (CUL-1). [Source:Uniprot/SWISSPROT;Acc:Q13616]	0	0	1
ENSP00000182065	Cullin-1 (CUL-1). [Source:Uniprot/SWISSPROT;Acc:Q13616]	0	0	1
ENSP00000264414	Cullin-3 (CUL-3). [Source:Uniprot/SWISSPROT;Acc:Q13618]	0	0	1
ENSP00000353722	Cullin-4B (CUL-4B). [Source:Uniprot/SWISSPROT;Acc:Q13620]	0	0	1
ENSP00000338919	Cullin-4B (CUL-4B). [Source:Uniprot/SWISSPROT;Acc:Q13620]	0	0	1
ENSP00000299351	Cullin-5 (CUL-5) (Vasopressin-activated calcium-mobilizing receptor) (VACM-1). [Source:Uniprot/SWISSPROT;Acc:Q93034]	0	0	1
ENSP00000265348	Cullin-7 (CUL-7). [Source:Uniprot/SWISSPROT;Acc:Q14999]	1	0	1
ENSP00000309032	Cyclic AMP-dependent transcription factor ATF-6 beta (Activating transcription factor 6 beta) (ATF6-beta) (cAMP-responsive element- binding protein-like 1) (cAMP response element-binding protein-related protein) (Creb-rp) (Protein G13). [Source:Uniprot/SWISSPROT;Acc:Q99941]	0	0	1
ENSP00000314499	Cyclin G-associated kinase (EC 2.7.11.1). [Source:Uniprot/SWISSPROT;Acc:O14976]	0	0	1
ENSP00000265992	cyclin J [Source:RefSeq_peptide;Acc:NP_061957]	0	0	1
ENSP00000295414	cyclin Y-like 1 [Source:RefSeq_peptide;Acc:NP_689736]	0	0	1
ENSP00000255465	Cyclin-A1. [Source:Uniprot/SWISSPROT;Acc:P78396]	0	0	1
ENSP00000274026	Cyclin-A2 (Cyclin-A). [Source:Uniprot/SWISSPROT;Acc:P20248]	0	0	1
ENSP00000319027	Cyclin-C. [Source:Uniprot/SWISSPROT;Acc:P24863]	0	0	1
ENSP00000276925	Cyclin-dependent kinase 4 inhibitor B (p14-INK4b) (p15-INK4b) (p15INK4B) (Multiple tumor suppressor 2) (MTS2). [Source:Uniprot/SWISSPROT;Acc:P42772]	0	0	1
ENSP00000362816	Cyclin-dependent kinase inhibitor 1 (p21) (CDK-interacting protein 1) (Melanoma differentiation-associated protein 6) (MDA-6). [Source:Uniprot/SWISSPROT;Acc:P38936]	0	1	0
ENSP00000228872	Cyclin-dependent kinase inhibitor 1B (Cyclin-dependent kinase inhibitor p27) (p27Kip1). [Source:Uniprot/SWISSPROT;Acc:P46527]	0	1	0
ENSP00000370101	Cyclin-dependent kinase inhibitor 1C (Cyclin-dependent kinase inhibitor p57) (p57KIP2). [Source:Uniprot/SWISSPROT;Acc:P49918]	0	1	0
ENSP00000321019	Cyclin-dependent kinase inhibitor 1C (Cyclin-dependent kinase inhibitor p57) (p57KIP2). [Source:Uniprot/SWISSPROT;Acc:P49918]	0	1	0
ENSP00000307101	Cyclin-dependent kinase inhibitor 2A, isoform 4 (p14ARF) (p19ARF). [Source:Uniprot/SWISSPROT;Acc:Q8N726]	0	0	1
ENSP00000335357	Cyclin-dependent kinase inhibitor 3 (EC 3.1.3.48) (EC 3.1.3.16) (CDK2- associated dual-specificity phosphatase) (Kinase-associated phosphatase) (Cyclin-dependent kinase-interacting protein 2) (Cyclin- dependent kinase interactor 1). [Source:Uniprot/SWISSPROT;Acc:Q16667]	0	0	1
ENSP00000348467	Cyclin-dependent kinase-like 1 (EC 2.7.11.22) (Serine/threonine- protein kinase KKIALRE) (Protein kinase p42 KKIALRE). [Source:Uniprot/SWISSPROT;Acc:Q00532]	0	0	1
ENSP00000265334	Cyclin-dependent kinase-like 3 (EC 2.7.11.22) (Serine/threonine protein kinase NKIAMRE). [Source:Uniprot/SWISSPROT;Acc:Q8IVW4]	0	0	1
ENSP00000315743	Cyclin-G2. [Source:Uniprot/SWISSPROT;Acc:Q16589]	0	0	1
ENSP00000346379	Cyclin-G2. [Source:Uniprot/SWISSPROT;Acc:Q16589]	0	0	1
ENSP00000237654	Cyclin-I. [Source:Uniprot/SWISSPROT;Acc:Q14094]	0	0	1
ENSP00000295926	Cyclin-L1 (Cyclin-L). [Source:Uniprot/SWISSPROT;Acc:Q9UK58]	0	0	1
ENSP00000261900	Cyclin-T1 (CycT1) (Cyclin-T). [Source:Uniprot/SWISSPROT;Acc:O60563]	0	0	1
ENSP00000264157	Cyclin-T2 (CycT2). [Source:Uniprot/SWISSPROT;Acc:O60583]	0	0	1
ENSP00000264474	Cystatin-A (Stefin-A) (Cystatin-AS). [Source:Uniprot/SWISSPROT;Acc:P01040]	0	0	1
ENSP00000291568	Cystatin-B (Stefin-B) (Liver thiol proteinase inhibitor) (CPI-B). [Source:Uniprot/SWISSPROT;Acc:P04080]	0	0	1
ENSP00000344907	Cystatin-like 1 precursor (RCET11). [Source:Uniprot/SWISSPROT;Acc:Q9H114]	0	0	1
ENSP00000354554	Cytochrome b. [Source:Uniprot/SWISSPROT;Acc:P00156]	0	0	1
ENSP00000292907	Cytochrome c oxidase polypeptide VIIa-heart, mitochondrial precursor (EC 1.9.3.1) (Cytochrome c oxidase subunit VIIa-H) (COX VIIa-M). [Source:Uniprot/SWISSPROT;Acc:P24310]	0	0	1
ENSP00000230459	Cytochrome c oxidase polypeptide VIIa-liver/heart, mitochondrial precursor (EC 1.9.3.1) (Cytochrome c oxidase subunit VIIa-L) (VIIaL). [Source:Uniprot/SWISSPROT;Acc:P14406]	0	0	1
ENSP00000354499	Cytochrome c oxidase subunit 1 (EC 1.9.3.1) (Cytochrome c oxidase polypeptide I). [Source:Uniprot/SWISSPROT;Acc:P00395]	0	0	1
ENSP00000354876	Cytochrome c oxidase subunit 2 (EC 1.9.3.1) (Cytochrome c oxidase polypeptide II). [Source:Uniprot/SWISSPROT;Acc:P00403]	0	0	1
ENSP00000354982	Cytochrome c oxidase subunit 3 (EC 1.9.3.1) (Cytochrome c oxidase polypeptide III). [Source:Uniprot/SWISSPROT;Acc:P00414]	0	0	1
ENSP00000226490	Cytochrome c oxidase subunit VIIa 3, mitochondrial precursor. [Source:Uniprot/SWISSPROT;Acc:O60397]	0	0	1
ENSP00000317159	Cytochrome c1 heme protein, mitochondrial precursor (Cytochrome c-1). [Source:Uniprot/SWISSPROT;Acc:P08574]	0	0	1
ENSP00000262763	Cytohesin-1 (PH, SEC7 and coiled-coil domain-containing protein 1) (SEC7 homolog B2-1). [Source:Uniprot/SWISSPROT;Acc:Q15438]	1	0	1
ENSP00000314566	Cytohesin-2 (PH, SEC7 and coiled-coil domain-containing protein 2) (ARF nucleotide-binding site opener) (Protein ARNO) (ARF exchange factor). [Source:Uniprot/SWISSPROT;Acc:Q99418]	1	0	1
ENSP00000248901	Cytohesin-4 (PH, SEC7 and coiled-coil domain-containing protein 4). [Source:Uniprot/SWISSPROT;Acc:Q9UIA0]	0	0	1
ENSP00000360597	cytokeratin associated protein (LOC389816), mRNA [Source:RefSeq_dna;Acc:NM_001013653]	1	0	0
ENSP00000322716	cytokine-like nuclear factor n-pac [Source:RefSeq_peptide;Acc:NP_115958]	0	0	1
ENSP00000339430	Cytoplasmic dynein 1 intermediate chain 2 (Dynein intermediate chain 2, cytosolic) (DH IC-2) (Cytoplasmic dynein intermediate chain 2). [Source:Uniprot/SWISSPROT;Acc:Q13409]	0	0	1
ENSP00000350692	Cytoplasmic dynein 1 intermediate chain 2 (Dynein intermediate chain 2, cytosolic) (DH IC-2) (Cytoplasmic dynein intermediate chain 2). [Source:Uniprot/SWISSPROT;Acc:Q13409]	0	0	1
ENSP00000258198	Cytoplasmic dynein 1 light intermediate chain 2 (Dynein light intermediate chain 2, cytosolic) (LIC53/55) (LIC-2). [Source:Uniprot/SWISSPROT;Acc:O43237]	0	0	1
ENSP00000334058	Cytoplasmic polyadenylation element-binding protein 2 (CPE-binding protein 2) (CPE-BP2) (hCPEB-2). [Source:Uniprot/SWISSPROT;Acc:Q7Z5Q1]	0	0	1
ENSP00000288986	Cytoplasmic protein NCK1 (NCK adaptor protein 1) (SH2/SH3 adaptor protein NCK-alpha). [Source:Uniprot/SWISSPROT;Acc:P16333]	0	0	1
ENSP00000233154	Cytoplasmic protein NCK2 (NCK adaptor protein 2) (SH2/SH3 adaptor protein NCK-beta) (Nck-2). [Source:Uniprot/SWISSPROT;Acc:O43639]	0	0	1
ENSP00000312296	Cytoskeleton-associated protein 4 (63 kDa membrane protein) (p63). [Source:Uniprot/SWISSPROT;Acc:Q07065]	1	0	0
ENSP00000303939	Cytotoxic T-lymphocyte protein 4 precursor (Cytotoxic T-lymphocyte- associated antigen 4) (CTLA-4) (CD152 antigen). [Source:Uniprot/SWISSPROT;Acc:P16410]	0	0	1
ENSP00000295854	Cytotoxic T-lymphocyte protein 4 precursor (Cytotoxic T-lymphocyte- associated antigen 4) (CTLA-4) (CD152 antigen). [Source:Uniprot/SWISSPROT;Acc:P16410]	0	0	1
ENSP00000349768	dachsous 2 isoform 1 [Source:RefSeq_peptide;Acc:NP_060109]	0	0	1
ENSP00000302805	DDI1, DNA-damage inducible 1, homolog 1 [Source:RefSeq_peptide;Acc:NP_001001711]	0	0	1
ENSP00000329246	Dead end protein homolog 1 (RNA-binding motif, single-stranded- interacting protein 4). [Source:Uniprot/SWISSPROT;Acc:Q8IYX4]	0	0	1
ENSP00000365093	Death-associated protein kinase 1 (EC 2.7.11.1) (DAP kinase 1). [Source:Uniprot/SWISSPROT;Acc:P53355]	1	0	0
ENSP00000261891	Death-associated protein kinase 2 (EC 2.7.11.1) (DAP kinase 2) (DAP- kinase-related protein 1) (DRP-1). [Source:Uniprot/SWISSPROT;Acc:Q9UIK4]	0	0	1
ENSP00000301264	Death-associated protein kinase 3 (EC 2.7.11.1) (DAP kinase 3) (DAP- like kinase) (Dlk) (ZIP-kinase). [Source:Uniprot/SWISSPROT;Acc:O43293]	0	0	1
ENSP00000228329	Decorin precursor (Bone proteoglycan II) (PG-S2) (PG40). [Source:Uniprot/SWISSPROT;Acc:P07585]	1	0	0
ENSP00000302031	Decorin precursor (Bone proteoglycan II) (PG-S2) (PG40). [Source:Uniprot/SWISSPROT;Acc:P07585]	1	0	0
ENSP00000052754	Decorin precursor (Bone proteoglycan II) (PG-S2) (PG40). [Source:Uniprot/SWISSPROT;Acc:P07585]	1	0	0
ENSP00000308451	Decorin precursor (Bone proteoglycan II) (PG-S2) (PG40). [Source:Uniprot/SWISSPROT;Acc:P07585]	1	0	0
ENSP00000280333	Dedicator of cytokinesis protein 1 (180 kDa protein downstream of CRK) (DOCK180). [Source:Uniprot/SWISSPROT;Acc:Q14185]	0	0	1
ENSP00000256935	Dedicator of cytokinesis protein 2. [Source:Uniprot/SWISSPROT;Acc:Q92608]	0	0	1
ENSP00000263035	dehydrogenase E1 and transketolase domain containing protein 1 [Source:RefSeq_peptide;Acc:NP_061176]	0	1	1
ENSP00000320352	dehydrogenase/reductase (SDR family) member 7B [Source:RefSeq_peptide;Acc:NP_056325]	0	0	1
ENSP00000288111	Dehydrogenase/reductase SDR family member 1 (EC 1.1.-.-). [Source:Uniprot/SWISSPROT;Acc:Q96LJ7]	0	0	1
ENSP00000344674	Dehydrogenase/reductase SDR family member 2 (EC 1.1.-.-) (HEP27 protein) (Protein D). [Source:Uniprot/SWISSPROT;Acc:Q13268]	0	0	1
ENSP00000353759	Dehydrogenase/reductase SDR family member 7 precursor (EC 1.1.-.-) (Retinal short-chain dehydrogenase/reductase 4) (retSDR4). [Source:Uniprot/SWISSPROT;Acc:Q9Y394]	0	0	1
ENSP00000307537	deleted in azoospermia 3 [Source:RefSeq_peptide;Acc:NP_065097]	0	0	1
ENSP00000250863	Deleted in azoospermia-like (DAZ-like autosomal) (Deleted in azoospermia-like 1) (DAZ homolog) (SPGY-like-autosomal). [Source:Uniprot/SWISSPROT;Acc:Q92904]	0	0	1
ENSP00000355718	Delta-like protein 1 precursor (Drosophila Delta homolog 1) (Delta1) (H-Delta-1). [Source:Uniprot/SWISSPROT;Acc:O00548]	1	0	0
ENSP00000266991	Desert hedgehog protein precursor (DHH) (HHG-3) [Contains: Desert hedgehog protein N-product; Desert hedgehog protein C-product]. [Source:Uniprot/SWISSPROT;Acc:O43323]	1	0	0
ENSP00000257197	Desmocollin-1 precursor (Desmosomal glycoprotein 2/3) (DG2/DG3). [Source:Uniprot/SWISSPROT;Acc:Q08554]	0	0	1
ENSP00000257198	Desmocollin-1 precursor (Desmosomal glycoprotein 2/3) (DG2/DG3). [Source:Uniprot/SWISSPROT;Acc:Q08554]	0	0	1
ENSP00000280904	Desmocollin-2 precursor (Desmosomal glycoprotein II and III) (Desmocollin-3). [Source:Uniprot/SWISSPROT;Acc:Q02487]	0	0	1
ENSP00000251081	Desmocollin-2 precursor (Desmosomal glycoprotein II and III) (Desmocollin-3). [Source:Uniprot/SWISSPROT;Acc:Q02487]	0	0	1
ENSP00000348990	Desmocollin-3 precursor (Desmocollin-4) (HT-CP). [Source:Uniprot/SWISSPROT;Acc:Q14574]	0	0	1
ENSP00000353608	Desmocollin-3 precursor (Desmocollin-4) (HT-CP). [Source:Uniprot/SWISSPROT;Acc:Q14574]	0	0	1
ENSP00000257192	Desmoglein-1 precursor (Desmosomal glycoprotein 1) (DG1) (DGI) (Pemphigus foliaceus antigen). [Source:Uniprot/SWISSPROT;Acc:Q02413]	0	0	1
ENSP00000257189	Desmoglein-3 precursor (130 kDa pemphigus vulgaris antigen) (PVA). [Source:Uniprot/SWISSPROT;Acc:P32926]	0	0	1
ENSP00000311859	Desmoglein-4 precursor. [Source:Uniprot/SWISSPROT;Acc:Q86SJ6]	0	0	1
ENSP00000246069	Destrin (Actin-depolymerizing factor) (ADF). [Source:Uniprot/SWISSPROT;Acc:P60981]	0	0	1
ENSP00000281419	Development and differentiation-enhancing factor 2 (Pyk2 C-terminus- associated protein) (PAP) (Paxillin-associated protein with ARFGAP activity 3) (PAG3). [Source:Uniprot/SWISSPROT;Acc:O43150]	0	0	1
ENSP00000316404	Development and differentiation-enhancing factor 2 (Pyk2 C-terminus- associated protein) (PAP) (Paxillin-associated protein with ARFGAP activity 3) (PAG3). [Source:Uniprot/SWISSPROT;Acc:O43150]	0	0	1
ENSP00000225729	Developmentally-regulated GTP-binding protein 2 (DRG 2). [Source:Uniprot/SWISSPROT;Acc:P55039]	0	0	1
ENSP00000286070	Developmentally-regulated RNA-binding protein 1 (RB-1). [Source:Uniprot/SWISSPROT;Acc:Q8IUH3]	0	0	1
ENSP00000225688	Dexamethasone-induced Ras-related protein 1 precursor (Activator of G- protein signaling 1). [Source:Uniprot/SWISSPROT;Acc:Q9Y272]	0	0	1
ENSP00000363081	Dickkopf-related protein 1 precursor (Dkk-1) (Dickkopf-1) (hDkk-1) (SK). [Source:Uniprot/SWISSPROT;Acc:O94907]	1	0	0
ENSP00000285311	Dickkopf-related protein 2 precursor (Dkk-2) (Dickkopf-2) (hDkk-2). [Source:Uniprot/SWISSPROT;Acc:Q9UBU2]	1	0	0
ENSP00000343033	Dihydrofolate reductase (EC 1.5.1.3). [Source:Uniprot/SWISSPROT;Acc:P00374]	1	0	0
ENSP00000205402	Dihydrolipoyl dehydrogenase, mitochondrial precursor (EC 1.8.1.4) (Dihydrolipoamide dehydrogenase) (Glycine cleavage system L protein). [Source:Uniprot/SWISSPROT;Acc:P09622]	0	0	1
ENSP00000280346	Dihydrolipoyllysine-residue acetyltransferase component of pyruvate dehydrogenase complex, mitochondrial precursor (EC 2.3.1.12) (Pyruvate dehydrogenase complex E2 subunit) (PDCE2) (E2) (Dihydrolipoamide S- acetyltransferase component of pyruvate dehydrog [Source:Uniprot/SWISSPROT;Acc:P10515]	0	1	0
ENSP00000238671	Dihydrolipoyllysine-residue succinyltransferase component of 2- oxoglutarate dehydrogenase complex, mitochondrial precursor (EC 2.3.1.61) (Dihydrolipoamide succinyltransferase component of 2- oxoglutarate dehydrogenase complex) (E2) (E2K). [Source:Uniprot/SWISSPROT;Acc:P36957]	0	1	0
ENSP00000335465	Dihydrolipoyllysine-residue succinyltransferase component of 2- oxoglutarate dehydrogenase complex, mitochondrial precursor (EC 2.3.1.61) (Dihydrolipoamide succinyltransferase component of 2- oxoglutarate dehydrogenase complex) (E2) (E2K). [Source:Uniprot/SWISSPROT;Acc:P36957]	0	1	0
ENSP00000335304	Dihydrolipoyllysine-residue succinyltransferase component of 2- oxoglutarate dehydrogenase complex, mitochondrial precursor (EC 2.3.1.61) (Dihydrolipoamide succinyltransferase component of 2- oxoglutarate dehydrogenase complex) (E2) (E2K). [Source:Uniprot/SWISSPROT;Acc:P36957]	0	1	0
ENSP00000360280	Disabled homolog 1. [Source:Uniprot/SWISSPROT;Acc:O75553]	1	0	0
ENSP00000373520	Disabled homolog 2 (Differentially-expressed protein 2) (DOC-2). [Source:Uniprot/SWISSPROT;Acc:P98082]	1	0	0
ENSP00000259371	Disabled homolog 2-interacting protein (DAB2-interacting protein) (DAB2 interaction protein) (ASK-interacting protein 1). [Source:Uniprot/SWISSPROT;Acc:Q5VWQ8]	0	0	1
ENSP00000310827	Disabled homolog 2-interacting protein (DAB2-interacting protein) (DAB2 interaction protein) (ASK-interacting protein 1). [Source:Uniprot/SWISSPROT;Acc:Q5VWQ8]	0	0	1
ENSP00000365272	Discs large homolog 2 (Postsynaptic density protein PSD-93) (Channel- associated protein of synapse-110) (Chapsyn-110). [Source:Uniprot/SWISSPROT;Acc:Q15700]	1	0	0
ENSP00000363480	Discs large homolog 3 (Synapse-associated protein 102) (SAP102) (Neuroendocrine-DLG) (XLMR). [Source:Uniprot/SWISSPROT;Acc:Q92796]	1	0	0
ENSP00000293813	Discs large homolog 4 (Postsynaptic density protein 95) (PSD-95) (Synapse-associated protein 90) (SAP90). [Source:Uniprot/SWISSPROT;Acc:P78352]	1	0	1
ENSP00000345731	Disks large homolog 1 (Synapse-associated protein 97) (SAP-97) (hDlg). [Source:Uniprot/SWISSPROT;Acc:Q12959]	1	0	0
ENSP00000248561	DJ133P16.1 (ADP-ribosylation factor 1). [Source:Uniprot/SPTREMBL;Acc:Q9H516]	0	0	1
ENSP00000262726	DJ-1-binding protein (CAP-binding protein complex-interacting protein 1). [Source:Uniprot/SWISSPROT;Acc:Q5THR3]	0	0	1
ENSP00000256996	DNA damage-binding protein 2 (Damage-specific DNA-binding protein 2) (DDB p48 subunit) (DDBb) (UV-damaged DNA-binding protein 2) (UV-DDB 2). [Source:Uniprot/SWISSPROT;Acc:Q92466]	0	0	1
ENSP00000265465	DNA polymerase subunit alpha B (DNA polymerase alpha 70 kDa subunit). [Source:Uniprot/SWISSPROT;Acc:Q14181]	1	0	0
ENSP00000317618	DNA polymerase subunit gamma 2, mitochondrial precursor (EC 2.7.7.7) (Mitochondrial DNA polymerase accessory subunit) (PolG-beta) (MtPolB) (DNA polymerase gamma accessory 55 kDa subunit) (p55). [Source:Uniprot/SWISSPROT;Acc:Q9UHN1]	0	0	1
ENSP00000349705	DNA topoisomerase 3-beta-1 (EC 5.99.1.2) (DNA topoisomerase III beta- 1). [Source:Uniprot/SWISSPROT;Acc:O95985]	1	0	0
ENSP00000216714	DNA-(apurinic or apyrimidinic site) lyase (EC 4.2.99.18) (AP endonuclease 1) (APEX nuclease) (APEN) (REF-1 protein). [Source:Uniprot/SWISSPROT;Acc:P27695]	0	0	1
ENSP00000364126	DNA-(apurinic or apyrimidinic site) lyase 2 (EC 4.2.99.18) (Apurinic- apyrimidinic endonuclease 2) (AP endonuclease 2) (APEX nuclease 2) (APEX nuclease-like 2) (AP endonuclease XTH2). [Source:Uniprot/SWISSPROT;Acc:Q9UBZ4]	1	0	0
ENSP00000317681	DNA-damage inducible protein 2 [Source:RefSeq_peptide;Acc:NP_115717]	0	0	1
ENSP00000324124	DNA-directed RNA polymerase II 7.6 kDa polypeptide (EC 2.7.7.6) (RPB10) (RPB7.6) (RPABC5). [Source:Uniprot/SWISSPROT;Acc:P62875]	1	0	0
ENSP00000366179	DnaJ homolog subfamily C member 1 (DnaJ protein homolog MTJ1). [Source:Uniprot/SWISSPROT;Acc:Q96KC8]	1	0	0
ENSP00000233668	Docking protein 1 (Downstream of tyrosine kinase 1) (p62(dok)) (pp62). [Source:Uniprot/SWISSPROT;Acc:Q99704]	1	0	1
ENSP00000276420	Docking protein 2 (Downstream of tyrosine kinase 2) (p56(dok-2)). [Source:Uniprot/SWISSPROT;Acc:O60496]	1	0	0
ENSP00000344277	Docking protein 4 (Downstream of tyrosine kinase 4). [Source:Uniprot/SWISSPROT;Acc:Q8TEW6]	1	0	0
ENSP00000292205	Double-stranded RNA-specific adenosine deaminase (EC 3.5.4.-) (DRADA) (136 kDa double-stranded RNA-binding protein) (P136) (K88DSRBP) (Interferon-inducible protein 4) (IFI-4 protein). [Source:Uniprot/SWISSPROT;Acc:P55265]	0	0	1
ENSP00000296414	Dual adapter for phosphotyrosine and 3-phosphotyrosine and 3- phosphoinositide (hDAPP1) (B cell adapter molecule of 32 kDa) (B lymphocyte adapter protein Bam32). [Source:Uniprot/SWISSPROT;Acc:Q9UN19]	0	0	1
ENSP00000373691	Dual oxidase 1 precursor (EC 1.6.3.1) (EC 1.11.1.-) (NADPH thyroid oxidase 1) (Thyroid oxidase 1) (Large NOX 1) (Long NOX 1). [Source:Uniprot/SWISSPROT;Acc:Q9NRD9]	1	0	0
ENSP00000267837	Dual oxidase 2 precursor (EC 1.6.3.1) (EC 1.11.1.-) (NADPH oxidase/peroxidase DUOX2) (NADPH thyroid oxidase 2) (Thyroid oxidase 2) (NADH/NADPH thyroid oxidase p138-tox) (p138 thyroid oxidase) (Large NOX 2) (Long NOX 2). [Source:Uniprot/SWISSPROT;Acc:Q9NRD8]	0	0	1
ENSP00000302486	Dual specificity mitogen-activated protein kinase kinase 1 (EC 2.7.12.2) (MAP kinase kinase 1) (MAPKK 1) (ERK activator kinase 1) (MAPK/ERK kinase 1) (MEK1). [Source:Uniprot/SWISSPROT;Acc:Q02750]	0	0	1
ENSP00000345083	Dual specificity mitogen-activated protein kinase kinase 3 (EC 2.7.12.2) (MAP kinase kinase 3) (MAPKK 3) (MAPK/ERK kinase 3). [Source:Uniprot/SWISSPROT;Acc:P46734]	0	0	1
ENSP00000319139	Dual specificity mitogen-activated protein kinase kinase 3 (EC 2.7.12.2) (MAP kinase kinase 3) (MAPKK 3) (MAPK/ERK kinase 3). [Source:Uniprot/SWISSPROT;Acc:P46734]	0	0	1
ENSP00000262445	Dual specificity mitogen-activated protein kinase kinase 4 (EC 2.7.12.2) (MAP kinase kinase 4) (JNK-activating kinase 1) (c-Jun N-terminal kinase kinase 1) (JNKK) (SAPK/ERK kinase 1) (SEK1). [Source:Uniprot/SWISSPROT;Acc:P45985]	0	0	1
ENSP00000346493	Dual specificity mitogen-activated protein kinase kinase 5 (EC 2.7.12.2) (MAP kinase kinase 5) (MAPKK 5) (MAPK/ERK kinase 5). [Source:Uniprot/SWISSPROT;Acc:Q13163]	0	0	1
ENSP00000256261	dual specificity phosphatase 26 [Source:RefSeq_peptide;Acc:NP_076930]	0	0	1
ENSP00000316948	Dual specificity protein kinase CLK4 (EC 2.7.12.1) (CDC-like kinase 4). [Source:Uniprot/SWISSPROT;Acc:Q9HAZ1]	0	0	1
ENSP00000230510	Dual specificity protein kinase TTK (EC 2.7.12.1) (Phosphotyrosine picked threonine-protein kinase) (PYT). [Source:Uniprot/SWISSPROT;Acc:P33981]	0	0	1
ENSP00000239223	Dual specificity protein phosphatase 1 (EC 3.1.3.48) (EC 3.1.3.16) (MAP kinase phosphatase 1) (MKP-1) (Protein-tyrosine phosphatase CL100) (Dual specificity protein phosphatase hVH1). [Source:Uniprot/SWISSPROT;Acc:P28562]	0	0	1
ENSP00000228862	Dual specificity protein phosphatase 16 (EC 3.1.3.48) (EC 3.1.3.16) (Mitogen-activated protein kinase phosphatase 7) (MAP kinase phosphatase 7) (MKP-7). [Source:Uniprot/SWISSPROT;Acc:Q9BY84]	0	0	1
ENSP00000288943	Dual specificity protein phosphatase 2 (EC 3.1.3.48) (EC 3.1.3.16) (Dual specificity protein phosphatase PAC-1). [Source:Uniprot/SWISSPROT;Acc:Q05923]	0	0	1
ENSP00000226004	Dual specificity protein phosphatase 3 (EC 3.1.3.48) (EC 3.1.3.16) (Dual specificity protein phosphatase VHR). [Source:Uniprot/SWISSPROT;Acc:P51452]	1	0	0
ENSP00000240100	Dual specificity protein phosphatase 4 (EC 3.1.3.48) (EC 3.1.3.16) (Mitogen-activated protein kinase phosphatase 2) (MAP kinase phosphatase 2) (MKP-2) (Dual specificity protein phosphatase hVH2). [Source:Uniprot/SWISSPROT;Acc:Q13115]	0	0	1
ENSP00000240101	Dual specificity protein phosphatase 4 (EC 3.1.3.48) (EC 3.1.3.16) (Mitogen-activated protein kinase phosphatase 2) (MAP kinase phosphatase 2) (MKP-2) (Dual specificity protein phosphatase hVH2). [Source:Uniprot/SWISSPROT;Acc:Q13115]	0	0	1
ENSP00000279488	Dual specificity protein phosphatase 6 (EC 3.1.3.48) (EC 3.1.3.16) (Mitogen-activated protein kinase phosphatase 3) (MAP kinase phosphatase 3) (MKP-3) (Dual specificity protein phosphatase PYST1). [Source:Uniprot/SWISSPROT;Acc:Q16828]	0	0	1
ENSP00000296483	Dual specificity protein phosphatase 7 (EC 3.1.3.48) (EC 3.1.3.16) (Dual specificity protein phosphatase PYST2). [Source:Uniprot/SWISSPROT;Acc:Q16829]	0	0	1
ENSP00000253130	Dual specificity protein phosphatase 9 (EC 3.1.3.48) (EC 3.1.3.16) (Mitogen-activated protein kinase phosphatase 4) (MAP kinase phosphatase 4) (MKP-4). [Source:Uniprot/SWISSPROT;Acc:Q99956]	0	0	1
ENSP00000336739	Dual specificity protein phosphatase CDC14A (EC 3.1.3.48) (EC 3.1.3.16) (CDC14 cell division cycle 14 homolog A). [Source:Uniprot/SWISSPROT;Acc:Q9UNH5]	0	0	1
ENSP00000354916	Dual specificity protein phosphatase CDC14A (EC 3.1.3.48) (EC 3.1.3.16) (CDC14 cell division cycle 14 homolog A). [Source:Uniprot/SWISSPROT;Acc:Q9UNH5]	0	0	1
ENSP00000265659	Dual specificity protein phosphatase CDC14B (EC 3.1.3.48) (EC 3.1.3.16) (CDC14 cell division cycle 14 homolog B). [Source:Uniprot/SWISSPROT;Acc:O60729]	0	0	1
ENSP00000338127	Dual specificity testis-specific protein kinase 1 (EC 2.7.12.1) (Testicular protein kinase 1). [Source:Uniprot/SWISSPROT;Acc:Q15569]	0	0	1
ENSP00000340373	Dual specificity tyrosine-phosphorylation-regulated kinase 1A (EC 2.7.12.1) (Protein kinase minibrain homolog) (MNBH) (HP86) (Dual specificity YAK1-related kinase) (hMNB). [Source:Uniprot/SWISSPROT;Acc:Q13627]	0	0	1
ENSP00000342690	Dual specificity tyrosine-phosphorylation-regulated kinase 1A (EC 2.7.12.1) (Protein kinase minibrain homolog) (MNBH) (HP86) (Dual specificity YAK1-related kinase) (hMNB). [Source:Uniprot/SWISSPROT;Acc:Q13627]	0	0	1
ENSP00000319032	Dual specificity tyrosine-phosphorylation-regulated kinase 1A (EC 2.7.12.1) (Protein kinase minibrain homolog) (MNBH) (HP86) (Dual specificity YAK1-related kinase) (hMNB). [Source:Uniprot/SWISSPROT;Acc:Q13627]	0	0	1
ENSP00000342105	Dual specificity tyrosine-phosphorylation-regulated kinase 2 (EC 2.7.12.1). [Source:Uniprot/SWISSPROT;Acc:Q92630]	0	0	1
ENSP00000010132	Dual specificity tyrosine-phosphorylation-regulated kinase 4 (EC 2.7.12.1). [Source:Uniprot/SWISSPROT;Acc:Q9NR20]	0	0	1
ENSP00000315659	Dynamin-binding protein (Scaffold protein Tuba). [Source:Uniprot/SWISSPROT;Acc:Q6XZF7]	0	0	1
ENSP00000310360	Dynein light chain 1, axonemal. [Source:Uniprot/SWISSPROT;Acc:Q4LDG9]	1	0	0
ENSP00000242577	Dynein light chain 1, cytoplasmic (Dynein light chain LC8-type 1) (8 kDa dynein light chain) (DLC8) (Protein inhibitor of neuronal nitric oxide synthase) (PIN). [Source:Uniprot/SWISSPROT;Acc:P63167]	0	0	1
ENSP00000240343	Dynein light chain 2, cytoplasmic (Dynein light chain LC8-type 2). [Source:Uniprot/SWISSPROT;Acc:Q96FJ2]	0	0	1
ENSP00000312435	Dystroglycan precursor (Dystrophin-associated glycoprotein 1) [Contains: Alpha-dystroglycan (Alpha-DG); Beta-dystroglycan (Beta- DG)]. [Source:Uniprot/SWISSPROT;Acc:Q14118]	1	0	0
ENSP00000283195	E3 SUMO-protein ligase RanBP2 (Ran-binding protein 2) (Nuclear pore complex protein Nup358) (Nucleoporin Nup358) (358 kDa nucleoporin) (p270). [Source:Uniprot/SWISSPROT;Acc:P49792]	0	0	1
ENSP00000318944	E3 ubiquitin protein ligase TRAF7 (EC 6.3.2.-) (TNF receptor- associated factor 7) (RING finger and WD repeat domain protein 1) (RING finger protein 119). [Source:Uniprot/SWISSPROT;Acc:Q6Q0C0]	0	0	1
ENSP00000288199	E3 ubiquitin-protein ligase Arkadia (EC 6.3.2.-) (RING finger protein 111). [Source:Uniprot/SWISSPROT;Acc:Q6ZNA4]	0	0	1
ENSP00000264033	E3 ubiquitin-protein ligase CBL (EC 6.3.2.-) (Signal transduction protein CBL) (Proto-oncogene c-CBL) (Casitas B-lineage lymphoma proto- oncogene) (RING finger protein 55). [Source:Uniprot/SWISSPROT;Acc:P22681]	1	0	0
ENSP00000362421	E3 ubiquitin-protein ligase LRSAM1 (EC 6.3.2.-) (Leucine-rich repeat and sterile alpha motif-containing protein 1) (Tsg101-associated ligase) (hTAL). [Source:Uniprot/SWISSPROT;Acc:Q6UWE0]	1	0	0
ENSP00000362419	E3 ubiquitin-protein ligase LRSAM1 (EC 6.3.2.-) (Leucine-rich repeat and sterile alpha motif-containing protein 1) (Tsg101-associated ligase) (hTAL). [Source:Uniprot/SWISSPROT;Acc:Q6UWE0]	1	0	0
ENSP00000349298	E3 ubiquitin-protein ligase MYLIP (EC 6.3.2.-) (Myosin regulatory light chain-interacting protein) (MIR). [Source:Uniprot/SWISSPROT;Acc:Q8WY64]	0	0	1
ENSP00000008686	E3 ubiquitin-protein ligase MYLIP (EC 6.3.2.-) (Myosin regulatory light chain-interacting protein) (MIR). [Source:Uniprot/SWISSPROT;Acc:Q8WY64]	0	0	1
ENSP00000310943	E3 ubiquitin-protein ligase RFWD2 (EC 6.3.2.-) (RING finger and WD repeat domain protein 2) (Constitutive photomorphogenesis protein 1 homolog) (hCOP1) (RING finger protein 200). [Source:Uniprot/SWISSPROT;Acc:Q8NHY2]	0	0	1
ENSP00000296463	E3 ubiquitin-protein ligase RNF123 (EC 6.3.2.-) (RING finger protein 123) (Kip1 ubiquitination-promoting complex protein 1). [Source:Uniprot/SWISSPROT;Acc:Q5XPI4]	0	0	1
ENSP00000328287	E3 ubiquitin-protein ligase RNF123 (EC 6.3.2.-) (RING finger protein 123) (Kip1 ubiquitination-promoting complex protein 1). [Source:Uniprot/SWISSPROT;Acc:Q5XPI4]	0	0	1
ENSP00000295317	E3 ubiquitin-protein ligase RNF149 precursor (EC 6.3.2.-) (RING finger protein 149) (DNA polymerase-transactivated protein 2). [Source:Uniprot/SWISSPROT;Acc:Q8NC42]	0	0	1
ENSP00000302035	E3 ubiquitin-protein ligase synoviolin precursor (EC 6.3.2.-) (Synovial apoptosis inhibitor 1). [Source:Uniprot/SWISSPROT;Acc:Q86TM6]	0	0	1
ENSP00000323879	E3 ubiquitin-protein ligase ZNRF2 (EC 6.3.2.-) (Zinc/RING finger protein 2) (RING finger protein 202) (Protein Ells2). [Source:Uniprot/SWISSPROT;Acc:Q8NHG8]	0	0	1
ENSP00000228434	Early activation antigen CD69 (Early T-cell activation antigen p60) (GP32/28) (Leu-23) (MLR-3) (EA1) (BL-AC/P26) (Activation inducer molecule) (AIM). [Source:Uniprot/SWISSPROT;Acc:Q07108]	1	0	0
ENSP00000327384	Echinoderm microtubule-associated protein-like 1 (EMAP-1) (HuEMAP-1). [Source:Uniprot/SWISSPROT;Acc:O00423]	0	0	1
ENSP00000262233	Echinoderm microtubule-associated protein-like 1 (EMAP-1) (HuEMAP-1). [Source:Uniprot/SWISSPROT;Acc:O00423]	0	0	1
ENSP00000245925	Echinoderm microtubule-associated protein-like 2 (EMAP-2) (HuEMAP-2). [Source:Uniprot/SWISSPROT;Acc:O95834]	0	0	1
ENSP00000232458	ECT2 protein (Epithelial cell-transforming sequence 2 oncogene). [Source:Uniprot/SWISSPROT;Acc:Q9H8V3]	0	0	1
ENSP00000352320	Ectodysplasin A receptor-associated adapter protein (EDAR-associated death domain protein) (Crinkled homolog). [Source:Uniprot/SWISSPROT;Acc:Q8WWZ3]	0	0	1
ENSP00000262103	EF-hand calcium-binding domain-containing protein 1. [Source:Uniprot/SWISSPROT;Acc:Q9HAE3]	0	0	1
ENSP00000335488	EGF-like module-containing mucin-like hormone receptor-like 4 precursor (G-protein coupled receptor 127) (Fragment). [Source:Uniprot/SWISSPROT;Acc:Q86SQ3]	0	0	1
ENSP00000323063	EIF-2gA protein (Fragment). [Source:Uniprot/SPTREMBL;Acc:Q6KF84]	0	0	1
ENSP00000293636	Elastase-1 precursor (EC 3.4.21.36). [Source:Uniprot/SWISSPROT;Acc:Q9UNI1]	1	0	1
ENSP00000365075	Elastase-2A precursor (EC 3.4.21.71). [Source:Uniprot/SWISSPROT;Acc:P08217]	1	0	0
ENSP00000365090	Elastase-2A precursor (EC 3.4.21.71). [Source:Uniprot/SWISSPROT;Acc:P08217]	1	0	0
ENSP00000365074	Elastase-2A precursor (EC 3.4.21.71). [Source:Uniprot/SWISSPROT;Acc:P08217]	1	0	0
ENSP00000352639	Elastase-2A precursor (EC 3.4.21.71). [Source:Uniprot/SWISSPROT;Acc:P08217]	1	0	1
ENSP00000363793	Elastase-3B precursor (EC 3.4.21.70) (Elastase IIIB) (Protease E). [Source:Uniprot/SWISSPROT;Acc:P08861]	1	0	0
ENSP00000363798	Elastase-3B precursor (EC 3.4.21.70) (Elastase IIIB) (Protease E). [Source:Uniprot/SWISSPROT;Acc:P08861]	1	0	0
ENSP00000290122	Elastase-3B precursor (EC 3.4.21.70) (Elastase IIIB) (Protease E). [Source:Uniprot/SWISSPROT;Acc:P08861]	1	0	1
ENSP00000350809	Elastase-3B precursor (EC 3.4.21.70) (Elastase IIIB) (Protease E). [Source:Uniprot/SWISSPROT;Acc:P08861]	1	0	1
ENSP00000313565	Elastin precursor (Tropoelastin). [Source:Uniprot/SWISSPROT;Acc:P15502]	1	0	0
ENSP00000264073	ELAV-like protein 1 (Hu-antigen R) (HuR). [Source:Uniprot/SWISSPROT;Acc:Q15717]	0	0	1
ENSP00000223951	ELAV-like protein 2 (Hu-antigen B) (HuB) (ELAV-like neuronal protein 1) (Nervous system-specific RNA-binding protein Hel-N1). [Source:Uniprot/SWISSPROT;Acc:Q12926]	0	0	1
ENSP00000352162	ELAV-like protein 3 (Hu-antigen C) (HuC) (Paraneoplastic cerebellar degeneration-associated antigen) (Paraneoplastic limbic encephalitis antigen 21). [Source:Uniprot/SWISSPROT;Acc:Q14576]	0	0	1
ENSP00000349594	ELAV-like protein 4 (Paraneoplastic encephalomyelitis antigen HuD) (Hu-antigen D). [Source:Uniprot/SWISSPROT;Acc:P26378]	0	0	1
ENSP00000339063	Elongation factor 1-alpha 1 (EF-1-alpha-1) (Elongation factor 1 A-1) (eEF1A-1) (Elongation factor Tu) (EF-Tu) (Leukocyte receptor cluster member 7). [Source:Uniprot/SWISSPROT;Acc:P68104]	0	0	1
ENSP00000348651	Elongation factor 1-alpha 1 (EF-1-alpha-1) (Elongation factor 1 A-1) (eEF1A-1) (Elongation factor Tu) (EF-Tu) (Leukocyte receptor cluster member 7). [Source:Uniprot/SWISSPROT;Acc:P68104]	0	0	1
ENSP00000298049	Elongation factor 1-alpha 2 (EF-1-alpha-2) (Elongation factor 1 A-2) (eEF1A-2) (Statin S1). [Source:Uniprot/SWISSPROT;Acc:Q05639]	0	0	1
ENSP00000236957	Elongation factor 1-beta (EF-1-beta). [Source:Uniprot/SWISSPROT;Acc:P24534]	0	0	1
ENSP00000317399	Elongation factor 1-delta (EF-1-delta) (Antigen NY-CO-4). [Source:Uniprot/SWISSPROT;Acc:P29692]	0	0	1
ENSP00000338323	Elongation factor 1-delta (EF-1-delta) (Antigen NY-CO-4). [Source:Uniprot/SWISSPROT;Acc:P29692]	0	0	1
ENSP00000367258	Elongation factor 1-gamma (EF-1-gamma) (eEF-1B gamma). [Source:Uniprot/SWISSPROT;Acc:P26641]	1	0	0
ENSP00000264263	Elongation factor G 1, mitochondrial precursor (mEF-G 1) (Elongation factor G1). [Source:Uniprot/SWISSPROT;Acc:Q96RP9]	0	0	1
ENSP00000322439	Elongation factor Tu, mitochondrial precursor (EF-Tu) (P43). [Source:Uniprot/SWISSPROT;Acc:P49411]	0	0	1
ENSP00000350967	Elongator complex protein 2 (ELP2) (STAT3-interacting protein) (StIP1) (SHINC-2). [Source:Uniprot/SWISSPROT;Acc:Q6IA86]	0	0	1
ENSP00000263360	embryonic ectoderm development isoform b [Source:RefSeq_peptide;Acc:NP_694536]	1	0	1
ENSP00000315587	embryonic ectoderm development isoform b [Source:RefSeq_peptide;Acc:NP_694536]	0	0	1
ENSP00000299767	Endoplasmin precursor (Heat shock protein 90 kDa beta member 1) (94 kDa glucose-regulated protein) (GRP94) (gp96 homolog) (Tumor rejection antigen 1). [Source:Uniprot/SWISSPROT;Acc:P14625]	1	0	0
ENSP00000308117	Endosialin precursor (Tumor endothelial marker 1) (CD248 antigen). [Source:Uniprot/SWISSPROT;Acc:Q9HCU0]	1	0	0
ENSP00000371565	Endothelial cells scavenger receptor precursor (Acetyl LDL receptor) (Scavenger receptor class F member 1). [Source:Uniprot/SWISSPROT;Acc:Q14162]	1	0	0
ENSP00000370812	Endothelial cell-specific molecule 1 precursor (ESM-1 secretory protein) (ESM-1). [Source:Uniprot/SWISSPROT;Acc:Q9NQ30]	1	0	0
ENSP00000363601	Endothelial protein C receptor precursor (Endothelial cell protein C receptor) (Activated protein C receptor) (APC receptor) (CD201 antigen). [Source:Uniprot/SWISSPROT;Acc:Q9UNN8]	1	0	0
ENSP00000351811	Enhancer of mRNA-decapping protein 4 (Human enhancer of decapping large subunit) (Hedls) (Autoantigen Ge-1) (Autoantigen RCD-8). [Source:Uniprot/SWISSPROT;Acc:Q6P2E9]	0	0	1
ENSP00000273920	Enolase-phosphatase E1 (EC 3.1.3.77) (2,3-diketo-5-methylthio-1- phosphopentane phosphatase) (MASA homolog). [Source:Uniprot/SWISSPROT;Acc:Q9UHY7]	0	0	1
ENSP00000342846	Enolase-phosphatase E1 (EC 3.1.3.77) (2,3-diketo-5-methylthio-1- phosphopentane phosphatase) (MASA homolog). [Source:Uniprot/SWISSPROT;Acc:Q9UHY7]	0	0	1
ENSP00000284885	Enteropeptidase precursor (EC 3.4.21.9) (Enterokinase) (Serine protease 7) [Contains: Enteropeptidase non-catalytic heavy chain; Enteropeptidase catalytic light chain]. [Source:Uniprot/SWISSPROT;Acc:P98073]	1	0	1
ENSP00000354191	EPHB1_HUMAN Isoform 3 of P54762 - Homo sapiens (Human) [Source:Uniprot/Varsplic;Acc:P54762-3]	0	0	1
ENSP00000264051	Ephexin-1 (Eph-interacting exchange protein) (Neuronal guanine nucleotide exchange factor). [Source:Uniprot/SWISSPROT;Acc:Q8N5V2]	0	0	1
ENSP00000275815	Ephrin type-A receptor 1 precursor (EC 2.7.10.1) (Tyrosine-protein kinase receptor EPH). [Source:Uniprot/SWISSPROT;Acc:P21709]	0	0	1
ENSP00000337451	Ephrin type-A receptor 3 precursor (EC 2.7.10.1) (Tyrosine-protein kinase receptor ETK1) (HEK) (HEK4). [Source:Uniprot/SWISSPROT;Acc:P29320]	0	0	1
ENSP00000281821	Ephrin type-A receptor 4 precursor (EC 2.7.10.1) (Tyrosine-protein kinase receptor SEK) (Receptor protein-tyrosine kinase HEK8). [Source:Uniprot/SWISSPROT;Acc:P54764]	0	0	1
ENSP00000273854	Ephrin type-A receptor 5 precursor (EC 2.7.10.1) (Tyrosine-protein kinase receptor EHK-1) (EPH homology kinase 1) (Receptor protein- tyrosine kinase HEK7). [Source:Uniprot/SWISSPROT;Acc:P54756]	0	0	1
ENSP00000346899	Ephrin type-A receptor 5 precursor (EC 2.7.10.1) (Tyrosine-protein kinase receptor EHK-1) (EPH homology kinase 1) (Receptor protein- tyrosine kinase HEK7). [Source:Uniprot/SWISSPROT;Acc:P54756]	0	0	1
ENSP00000166244	Ephrin type-A receptor 8 precursor (EC 2.7.10.1) (Tyrosine-protein kinase receptor EEK) (EPH- and ELK-related kinase) (HEK3). [Source:Uniprot/SWISSPROT;Acc:P29322]	0	0	1
ENSP00000332118	Ephrin type-B receptor 3 precursor (EC 2.7.10.1) (Tyrosine-protein kinase receptor HEK-2). [Source:Uniprot/SWISSPROT;Acc:P54753]	0	0	1
ENSP00000350896	Ephrin type-B receptor 4 precursor (EC 2.7.10.1) (Tyrosine-protein kinase receptor HTK). [Source:Uniprot/SWISSPROT;Acc:P54760]	0	0	1
ENSP00000353833	Ephrin type-B receptor 4 precursor (EC 2.7.10.1) (Tyrosine-protein kinase receptor HTK). [Source:Uniprot/SWISSPROT;Acc:P54760]	0	0	1
ENSP00000222847	Ephrin type-B receptor 6 precursor (Tyrosine-protein kinase-defective receptor EPH-6) (HEP). [Source:Uniprot/SWISSPROT;Acc:O15197]	0	0	1
ENSP00000373989	Epidermal growth factor receptor kinase substrate 8. [Source:Uniprot/SWISSPROT;Acc:Q12929]	1	0	0
ENSP00000355255	Epidermal growth factor receptor kinase substrate 8-like protein 3 (Epidermal growth factor receptor pathway substrate 8-related protein 3) (EPS8-like protein 3). [Source:Uniprot/SWISSPROT;Acc:Q8TE67]	0	0	1
ENSP00000354551	Epidermal growth factor receptor kinase substrate 8-like protein 3 (Epidermal growth factor receptor pathway substrate 8-related protein 3) (EPS8-like protein 3). [Source:Uniprot/SWISSPROT;Acc:Q8TE67]	0	0	1
ENSP00000342376	Epidermal growth factor receptor precursor (EC 2.7.10.1) (Receptor tyrosine-protein kinase ErbB-1). [Source:Uniprot/SWISSPROT;Acc:P00533]	1	0	1
ENSP00000345973	Epidermal growth factor receptor precursor (EC 2.7.10.1) (Receptor tyrosine-protein kinase ErbB-1). [Source:Uniprot/SWISSPROT;Acc:P00533]	1	0	1
ENSP00000275493	Epidermal growth factor receptor precursor (EC 2.7.10.1) (Receptor tyrosine-protein kinase ErbB-1). [Source:Uniprot/SWISSPROT;Acc:P00533]	1	0	1
ENSP00000360798	Epidermal growth factor receptor substrate 15 (Protein Eps15) (AF-1p protein). [Source:Uniprot/SWISSPROT;Acc:P42566]	1	0	0
ENSP00000309982	epidermis-specific serine protease-like protein [Source:RefSeq_peptide;Acc:NP_899231]	1	0	1
ENSP00000330375	Epigen precursor (Epithelial mitogen) (EPG). [Source:Uniprot/SWISSPROT;Acc:Q6UW88]	0	0	1
ENSP00000261172	Epiphycan precursor (Dermatan sulfate proteoglycan 3) (Small chondroitin/dermatan sulfate proteoglycan) (Proteoglycan-Lb) (PG-Lb). [Source:Uniprot/SWISSPROT;Acc:Q99645]	1	0	0
ENSP00000244869	Epiregulin precursor (EPR). [Source:Uniprot/SWISSPROT;Acc:O14944]	0	0	1
ENSP00000259875	Epithelial discoidin domain-containing receptor 1 precursor (EC 2.7.10.1) (Epithelial discoidin domain receptor 1) (Tyrosine kinase DDR) (Discoidin receptor tyrosine kinase) (Tyrosine-protein kinase CAK) (Cell adhesion kinase) (TRK E) (Protein-tyrosine ki [Source:Uniprot/SWISSPROT;Acc:Q08345]	0	0	1
ENSP00000278937	Epithelial V-like antigen 1 precursor. [Source:Uniprot/SWISSPROT;Acc:O60487]	0	0	1
ENSP00000261769	Epithelial-cadherin precursor (E-cadherin) (Uvomorulin) (Cadherin-1) (CAM 120/80) (CD324 antigen) [Contains: E-Cad/CTF1; E-Cad/CTF2; E- Cad/CTF3]. [Source:Uniprot/SWISSPROT;Acc:P12830]	0	0	1
ENSP00000268794	Epithelial-cadherin precursor (E-cadherin) (Uvomorulin) (Cadherin-1) (CAM 120/80) (CD324 antigen) [Contains: E-Cad/CTF1; E-Cad/CTF2; E- Cad/CTF3]. [Source:Uniprot/SWISSPROT;Acc:P12830]	0	0	1
ENSP00000338114	Eppin precursor (Epididymal protease inhibitor) (Serine protease inhibitor-like with Kunitz and WAP domains 1) (WAP four-disulfide core domain protein 7) (Protease inhibitor WAP7). [Source:Uniprot/SWISSPROT;Acc:O95925]	0	0	1
ENSP00000356755	E-selectin precursor (Endothelial leukocyte adhesion molecule 1) (ELAM-1) (Leukocyte-endothelial cell adhesion molecule 2) (LECAM2) (CD62E antigen). [Source:Uniprot/SWISSPROT;Acc:P16581]	1	0	0
ENSP00000356756	E-selectin precursor (Endothelial leukocyte adhesion molecule 1) (ELAM-1) (Leukocyte-endothelial cell adhesion molecule 2) (LECAM2) (CD62E antigen). [Source:Uniprot/SWISSPROT;Acc:P16581]	1	0	0
ENSP00000356753	E-selectin precursor (Endothelial leukocyte adhesion molecule 1) (ELAM-1) (Leukocyte-endothelial cell adhesion molecule 2) (LECAM2) (CD62E antigen). [Source:Uniprot/SWISSPROT;Acc:P16581]	1	0	0
ENSP00000331736	E-selectin precursor (Endothelial leukocyte adhesion molecule 1) (ELAM-1) (Leukocyte-endothelial cell adhesion molecule 2) (LECAM2) (CD62E antigen). [Source:Uniprot/SWISSPROT;Acc:P16581]	1	0	0
ENSP00000356754	E-selectin precursor (Endothelial leukocyte adhesion molecule 1) (ELAM-1) (Leukocyte-endothelial cell adhesion molecule 2) (LECAM2) (CD62E antigen). [Source:Uniprot/SWISSPROT;Acc:P16581]	1	0	0
ENSP00000269349	Eukaryotic initiation factor 4A-III (EC 3.6.1.-) (Eukaryotic translation initiation factor 4A isoform 3) (ATP-dependent RNA helicase eIF4A-3) (ATP-dependent RNA helicase DDX48) (DEAD box protein 48) (Eukaryotic initiation factor 4A-like NUK-34) (Nuclear m [Source:Uniprot/SWISSPROT;Acc:P38919]	0	0	1
ENSP00000253039	Eukaryotic translation initiation factor 2 subunit 3 (Eukaryotic translation initiation factor 2 subunit gamma) (eIF-2-gamma). [Source:Uniprot/SWISSPROT;Acc:P41091]	0	0	1
ENSP00000307235	Eukaryotic translation initiation factor 2-alpha kinase 3 precursor (EC 2.7.11.1) (PRKR-like endoplasmic reticulum kinase) (Pancreatic eIF2-alpha kinase) (HsPEK). [Source:Uniprot/SWISSPROT;Acc:Q9NZJ5]	0	0	1
ENSP00000263791	Eukaryotic translation initiation factor 2-alpha kinase 4 (EC 2.7.11.1) (GCN2-like protein). [Source:Uniprot/SWISSPROT;Acc:Q9P2K8]	0	0	1
ENSP00000316638	Eukaryotic translation initiation factor 3 subunit 9 (eIF-3 eta) (eIF3 p116) (eIF3 p110) (eIF3b) (Prt1 homolog) (hPrt1). [Source:Uniprot/SWISSPROT;Acc:P55884]	0	0	1
ENSP00000354125	Eukaryotic translation initiation factor 3 subunit 9 (eIF-3 eta) (eIF3 p116) (eIF3 p110) (eIF3b) (Prt1 homolog) (hPrt1). [Source:Uniprot/SWISSPROT;Acc:P55884]	0	0	1
ENSP00000289371	Eukaryotic translation initiation factor 5B (eIF-5B) (Translation initiation factor IF-2). [Source:Uniprot/SWISSPROT;Acc:O60841]	0	0	1
ENSP00000363574	Eukaryotic translation initiation factor 6 (eIF-6) (B4 integrin interactor) (CAB) (p27(BBP)) (B(2)GCN homolog). [Source:Uniprot/SWISSPROT;Acc:P56537]	1	0	0
ENSP00000262982	Exportin-2 (Exp2) (Importin-alpha re-exporter) (Chromosome segregation 1-like protein) (Cellular apoptosis susceptibility protein). [Source:Uniprot/SWISSPROT;Acc:P55060]	0	0	1
ENSP00000257867	Extracellular glycoprotein lacritin precursor. [Source:Uniprot/SWISSPROT;Acc:Q9GZZ8]	1	0	0
ENSP00000358043	Extracellular matrix protein 1 precursor (Secretory component p85). [Source:Uniprot/SWISSPROT;Acc:Q16610]	1	0	0
ENSP00000344758	Extracellular matrix protein 2 precursor (Matrix glycoprotein SC1/ECM2). [Source:Uniprot/SWISSPROT;Acc:O94769]	1	0	0
ENSP00000371554	Extracellular superoxide dismutase [Cu-Zn] precursor (EC 1.15.1.1) (EC-SOD). [Source:Uniprot/SWISSPROT;Acc:P08294]	1	0	0
ENSP00000356042	Ezrin (p81) (Cytovillin) (Villin-2). [Source:Uniprot/SWISSPROT;Acc:P15311]	1	0	0
ENSP00000216297	FACT complex subunit SPT16 (Facilitates chromatin transcription complex subunit SPT16) (hSPT16) (FACT 140 kDa subunit) (FACTp140) (Chromatin-specific transcription elongation factor 140 kDa subunit). [Source:Uniprot/SWISSPROT;Acc:Q9Y5B9]	0	0	1
ENSP00000263168	F-actin capping protein subunit alpha-1 (CapZ alpha-1). [Source:Uniprot/SWISSPROT;Acc:P52907]	0	0	1
ENSP00000354947	F-actin capping protein subunit alpha-2 (CapZ alpha-2). [Source:Uniprot/SWISSPROT;Acc:P47755]	0	0	1
ENSP00000326238	F-actin capping protein subunit alpha-3 (CapZ alpha-3) (CP-alpha-3) (Germ cell-specific protein 3). [Source:Uniprot/SWISSPROT;Acc:Q96KX2]	0	0	1
ENSP00000264203	F-actin capping protein subunit beta (CapZ beta). [Source:Uniprot/SWISSPROT;Acc:P47756]	0	0	1
ENSP00000264202	F-actin capping protein subunit beta (CapZ beta). [Source:Uniprot/SWISSPROT;Acc:P47756]	0	0	1
ENSP00000243806	family with sequence similarity 124B (FAM124B), mRNA [Source:RefSeq_dna;Acc:NM_024785]	1	0	0
ENSP00000342291	family with sequence similarity 7, member A2 (FAM7A2), mRNA [Source:RefSeq_dna;Acc:NM_001039841]	0	0	1
ENSP00000332342	FAS-associated factor 1 (Protein FAF1) (hFAF1). [Source:Uniprot/SWISSPROT;Acc:Q9UNN5]	0	0	1
ENSP00000339729	Fascin (Singed-like protein) (55 kDa actin-bundling protein) (p55). [Source:Uniprot/SWISSPROT;Acc:Q16658]	0	0	1
ENSP00000351945	FAT tumor suppressor homolog 3 (Fragment). [Source:Uniprot/SPTREMBL;Acc:Q8TDW7]	0	0	1
ENSP00000304592	Fatty acid synthase (EC 2.3.1.85) [Includes: [Acyl-carrier-protein] S- acetyltransferase (EC 2.3.1.38); [Acyl-carrier-protein] S- malonyltransferase (EC 2.3.1.39); 3-oxoacyl-[acyl-carrier-protein] synthase (EC 2.3.1.41); 3-oxoacyl-[acyl-carrier-protein] r [Source:Uniprot/SWISSPROT;Acc:P49327]	0	0	1
ENSP00000306937	F-box and WD repeat domain containing 10 (FBXW10), mRNA [Source:RefSeq_dna;Acc:NM_031456]	0	0	1
ENSP00000310382	F-box and WD repeat domain containing 10 (FBXW10), mRNA [Source:RefSeq_dna;Acc:NM_031456]	0	0	1
ENSP00000276960	F-box only protein 10. [Source:Uniprot/SWISSPROT;Acc:Q9UK96]	0	0	1
ENSP00000323822	F-box only protein 11 (Vitiligo-associated protein VIT-1). [Source:Uniprot/SWISSPROT;Acc:Q86XK2]	0	0	1
ENSP00000269500	F-box only protein 15. [Source:Uniprot/SWISSPROT;Acc:Q8NCQ5]	0	0	1
ENSP00000292852	F-box only protein 17 (F-box only protein 26). [Source:Uniprot/SWISSPROT;Acc:Q96EF6]	0	0	1
ENSP00000346240	F-box only protein 2. [Source:Uniprot/SWISSPROT;Acc:Q9UK22]	1	0	1
ENSP00000328187	F-box only protein 21. [Source:Uniprot/SWISSPROT;Acc:O94952]	1	0	0
ENSP00000292853	F-box only protein 27 (F-box/G-domain protein 5). [Source:Uniprot/SWISSPROT;Acc:Q8NI29]	0	0	1
ENSP00000265651	F-box only protein 3. [Source:Uniprot/SWISSPROT;Acc:Q9UK99]	0	0	1
ENSP00000315066	F-box only protein 3. [Source:Uniprot/SWISSPROT;Acc:Q9UK99]	0	0	1
ENSP00000283946	F-box only protein 36. [Source:Uniprot/SWISSPROT;Acc:Q8NEA4]	0	0	1
ENSP00000251546	F-box only protein 44 (F-box protein FBX30) (F-box/G-domain protein 3). [Source:Uniprot/SWISSPROT;Acc:Q9H4M3]	0	0	1
ENSP00000266087	F-box only protein 7. [Source:Uniprot/SWISSPROT;Acc:Q9Y3I1]	0	0	1
ENSP00000296517	F-box only protein 8 (F-box/SEC7 protein FBS). [Source:Uniprot/SWISSPROT;Acc:Q9NRD0]	0	0	1
ENSP00000326968	F-box only protein 9 (Cross-immune reaction antigen 1) (Renal carcinoma antigen NY-REN-57). [Source:Uniprot/SWISSPROT;Acc:Q9UK97]	0	0	1
ENSP00000321927	F-box/LRR-repeat protein 13 (F-box and leucine-rich repeat protein 13). [Source:Uniprot/SWISSPROT;Acc:Q8NEE6]	1	0	0
ENSP00000368608	F-box/LRR-repeat protein 13 (F-box and leucine-rich repeat protein 13). [Source:Uniprot/SWISSPROT;Acc:Q8NEE6]	1	0	0
ENSP00000368607	F-box/LRR-repeat protein 13 (F-box and leucine-rich repeat protein 13). [Source:Uniprot/SWISSPROT;Acc:Q8NEE6]	1	0	0
ENSP00000321552	F-box/LRR-repeat protein 13 (F-box and leucine-rich repeat protein 13). [Source:Uniprot/SWISSPROT;Acc:Q8NEE6]	1	0	0
ENSP00000368610	F-box/LRR-repeat protein 13 (F-box and leucine-rich repeat protein 13). [Source:Uniprot/SWISSPROT;Acc:Q8NEE6]	1	0	0
ENSP00000344855	F-box/LRR-repeat protein 14 (F-box and leucine-rich repeat protein 14). [Source:Uniprot/SWISSPROT;Acc:Q8N1E6]	1	0	0
ENSP00000318674	F-box/LRR-repeat protein 16 (F-box and leucine-rich repeat protein 16). [Source:Uniprot/SWISSPROT;Acc:Q8N461]	1	0	0
ENSP00000274413	F-box/LRR-repeat protein 17 (F-box and leucine-rich repeat protein 17) (F-box only protein 13) (Fragment). [Source:Uniprot/SWISSPROT;Acc:Q9UF56]	0	0	1
ENSP00000339712	F-box/LRR-repeat protein 19 (F-box and leucine-rich repeat protein 19). [Source:Uniprot/SWISSPROT;Acc:Q6PCT2]	1	0	0
ENSP00000369666	F-box/LRR-repeat protein 19 (F-box and leucine-rich repeat protein 19). [Source:Uniprot/SWISSPROT;Acc:Q6PCT2]	1	0	0
ENSP00000283627	F-box/LRR-repeat protein 2 (F-box and leucine-rich repeat protein 2) (F-box protein FBL2/FBL3). [Source:Uniprot/SWISSPROT;Acc:Q9UKC9]	1	0	0
ENSP00000264658	F-box/LRR-repeat protein 20 (F-box and leucine-rich repeat protein 20) (F-box/LRR-repeat protein 2-like). [Source:Uniprot/SWISSPROT;Acc:Q96IG2]	1	0	1
ENSP00000353794	F-box/LRR-repeat protein 22 (F-box and leucine-rich repeat protein 22). [Source:Uniprot/SWISSPROT;Acc:Q6P050]	0	0	1
ENSP00000358247	F-box/LRR-repeat protein 4 (F-box and leucine-rich repeat protein 4) (F-box protein FBL4/FBL5). [Source:Uniprot/SWISSPROT;Acc:Q9UKA2]	1	0	0
ENSP00000371795	F-box/LRR-repeat protein 5 (F-box and leucine-rich repeat protein 5) (F-box protein FBL4/FBL5) (p45SKP2-like protein). [Source:Uniprot/SWISSPROT;Acc:Q9UKA1]	1	0	0
ENSP00000330098	F-box/LRR-repeat protein 6 (F-box and leucine-rich repeat protein 6) (F-box protein FBL6) (FBL6A). [Source:Uniprot/SWISSPROT;Acc:Q8N531]	1	0	1
ENSP00000329632	F-box/LRR-repeat protein 7 (F-box and leucine-rich repeat protein 7) (F-box protein FBL6/FBL7). [Source:Uniprot/SWISSPROT;Acc:Q9UJT9]	0	0	1
ENSP00000265094	F-box/WD repeat protein 11 (F-box/WD repeat protein 1B) (F-box and WD repeats protein beta-TrCP2). [Source:Uniprot/SWISSPROT;Acc:Q9UKB1]	0	0	1
ENSP00000296933	F-box/WD repeat protein 11 (F-box/WD repeat protein 1B) (F-box and WD repeats protein beta-TrCP2). [Source:Uniprot/SWISSPROT;Acc:Q9UKB1]	0	0	1
ENSP00000346885	F-box/WD repeat protein 1A (F-box and WD repeats protein beta-TrCP) (E3RSIkappaB) (pIkappaBalpha-E3 receptor subunit). [Source:Uniprot/SWISSPROT;Acc:Q9Y297]	0	0	1
ENSP00000313034	F-box/WD repeat protein 5 (F-box and WD-40 domain protein 5). [Source:Uniprot/SWISSPROT;Acc:Q969U6]	0	0	1
ENSP00000281708	F-box/WD repeat protein 7 (F-box and WD-40 domain protein 7) (F-box protein FBX30) (hCdc4) (Archipelago homolog) (hAgo) (SEL-10). [Source:Uniprot/SWISSPROT;Acc:Q969H0]	1	0	1
ENSP00000263981	F-box/WD repeat protein 7 (F-box and WD-40 domain protein 7) (F-box protein FBX30) (hCdc4) (Archipelago homolog) (hAgo) (SEL-10). [Source:Uniprot/SWISSPROT;Acc:Q969H0]	0	0	1
ENSP00000296555	F-box/WD repeat protein 7 (F-box and WD-40 domain protein 7) (F-box protein FBX30) (hCdc4) (Archipelago homolog) (hAgo) (SEL-10). [Source:Uniprot/SWISSPROT;Acc:Q969H0]	0	0	1
ENSP00000310686	F-box/WD repeat protein 8 (F-box and WD-40 domain protein 8) (F-box only protein 29). [Source:Uniprot/SWISSPROT;Acc:Q8N3Y1]	0	0	1
ENSP00000217964	F-box-like/WD repeat protein TBL1X (Transducin beta-like 1X protein) (Transducin-beta-like 1, X-linked) (SMAP55). [Source:Uniprot/SWISSPROT;Acc:O60907]	0	0	1
ENSP00000351039	Fc receptor-like 1 [Source:RefSeq_peptide;Acc:NP_443170]	0	0	1
ENSP00000271532	Fc receptor-like 4 [Source:RefSeq_peptide;Acc:NP_112572]	0	0	1
ENSP00000355157	Fc receptor-like protein 2 precursor (FcR-like protein 2) (FcRL2) (Fc receptor homolog 2) (FcRH2) (SH2 domain-containing phosphatase anchor protein 1) (Immunoglobulin receptor translocation-associated 4 protein). [Source:Uniprot/SWISSPROT;Acc:Q96LA5]	0	0	1
ENSP00000354691	Fc receptor-like protein 5 precursor (FcR-like protein 5) (FcRL5) (Fc receptor homolog 5) (FcRH5) (Immunoglobulin receptor translocation- associated gene 2 protein) (BXMAS1) (CD307 antigen). [Source:Uniprot/SWISSPROT;Acc:Q96RD9]	0	0	1
ENSP00000308978	FCH and double SH3 domains protein 2 (SH3 multiple domains 3) (Carom). [Source:Uniprot/SWISSPROT;Acc:O94868]	0	0	1
ENSP00000307079	FERM and PDZ domain containing 2 isoform 3 [Source:RefSeq_peptide;Acc:NP_001018081]	0	0	1
ENSP00000264546	FERM domain-containing protein 4B (GRP1-binding protein GRSP1). [Source:Uniprot/SWISSPROT;Acc:Q9Y2L6]	0	0	1
ENSP00000298542	FERM domain-containing protein 7. [Source:Uniprot/SWISSPROT;Acc:Q6ZUT3]	0	0	1
ENSP00000264042	FERM, RhoGEF and pleckstrin domain-containing protein 2 (FERM domain including RhoGEF) (FIR). [Source:Uniprot/SWISSPROT;Acc:O94887]	0	0	1
ENSP00000265029	Fetuin-B precursor (Gugu) (IRL685) (16G2). [Source:Uniprot/SWISSPROT;Acc:Q9UGM5]	0	0	1
ENSP00000373739	Fibrillin-1 precursor. [Source:Uniprot/SWISSPROT;Acc:P35555]	1	0	0
ENSP00000373502	Fibrillin-2 precursor. [Source:Uniprot/SWISSPROT;Acc:P35556]	1	0	0
ENSP00000306361	Fibrinogen alpha chain precursor [Contains: Fibrinopeptide A]. [Source:Uniprot/SWISSPROT;Acc:P02671]	1	0	0
ENSP00000306099	Fibrinogen beta chain precursor [Contains: Fibrinopeptide B]. [Source:Uniprot/SWISSPROT;Acc:P02675]	1	0	0
ENSP00000336829	Fibrinogen gamma chain precursor. [Source:Uniprot/SWISSPROT;Acc:P02679]	1	0	0
ENSP00000337665	Fibroblast growth factor receptor 2 precursor (EC 2.7.10.1) (FGFR-2) (Keratinocyte growth factor receptor 2) (CD332 antigen). [Source:Uniprot/SWISSPROT;Acc:P21802]	0	0	1
ENSP00000263454	Fibroblast growth factor receptor 2 precursor (EC 2.7.10.1) (FGFR-2) (Keratinocyte growth factor receptor 2) (CD332 antigen). [Source:Uniprot/SWISSPROT;Acc:P21802]	0	0	1
ENSP00000333090	Fibroblast growth factor receptor 2 precursor (EC 2.7.10.1) (FGFR-2) (Keratinocyte growth factor receptor 2) (CD332 antigen). [Source:Uniprot/SWISSPROT;Acc:P21802]	0	0	1
ENSP00000350166	Fibroblast growth factor receptor 2 precursor (EC 2.7.10.1) (FGFR-2) (Keratinocyte growth factor receptor 2) (CD332 antigen). [Source:Uniprot/SWISSPROT;Acc:P21802]	0	0	1
ENSP00000353262	Fibroblast growth factor receptor 2 precursor (EC 2.7.10.1) (FGFR-2) (Keratinocyte growth factor receptor 2) (CD332 antigen). [Source:Uniprot/SWISSPROT;Acc:P21802]	0	0	1
ENSP00000309878	Fibroblast growth factor receptor 2 precursor (EC 2.7.10.1) (FGFR-2) (Keratinocyte growth factor receptor 2) (CD332 antigen). [Source:Uniprot/SWISSPROT;Acc:P21802]	0	0	1
ENSP00000263451	Fibroblast growth factor receptor 2 precursor (EC 2.7.10.1) (FGFR-2) (Keratinocyte growth factor receptor 2) (CD332 antigen). [Source:Uniprot/SWISSPROT;Acc:P21802]	0	0	1
ENSP00000348559	Fibroblast growth factor receptor 2 precursor (EC 2.7.10.1) (FGFR-2) (Keratinocyte growth factor receptor 2) (CD332 antigen). [Source:Uniprot/SWISSPROT;Acc:P21802]	0	0	1
ENSP00000351276	Fibroblast growth factor receptor 2 precursor (EC 2.7.10.1) (FGFR-2) (Keratinocyte growth factor receptor 2) (CD332 antigen). [Source:Uniprot/SWISSPROT;Acc:P21802]	0	0	1
ENSP00000231803	Fibroblast growth factor receptor 3 precursor (EC 2.7.10.1) (FGFR-3) (CD333 antigen). [Source:Uniprot/SWISSPROT;Acc:P22607]	0	0	1
ENSP00000260795	Fibroblast growth factor receptor 3 precursor (EC 2.7.10.1) (FGFR-3) (CD333 antigen). [Source:Uniprot/SWISSPROT;Acc:P22607]	0	0	1
ENSP00000339824	Fibroblast growth factor receptor 3 precursor (EC 2.7.10.1) (FGFR-3) (CD333 antigen). [Source:Uniprot/SWISSPROT;Acc:P22607]	0	0	1
ENSP00000292408	Fibroblast growth factor receptor 4 precursor (EC 2.7.10.1) (FGFR-4) (CD334 antigen). [Source:Uniprot/SWISSPROT;Acc:P22455]	0	0	1
ENSP00000264748	Fibroblast growth factor receptor-like 1 precursor (FGF receptor-like protein 1) (Fibroblast growth factor receptor 5) (FGFR-like protein) (FGF homologous factor receptor). [Source:Uniprot/SWISSPROT;Acc:Q8N441]	0	0	1
ENSP00000371770	Fibroblast growth factor-binding protein 1 precursor (FGF-binding protein 1) (FGF-BP1) (FGFBP-1) (FGF-BP) (17 kDa heparin-binding growth factor-binding protein) (17 kDa HBGF-binding protein) (HBp17). [Source:Uniprot/SWISSPROT;Acc:Q14512]	1	0	0
ENSP00000356193	Fibromodulin precursor (FM) (Collagen-binding 59 kDa protein) (Keratan sulfate proteoglycan fibromodulin) (KSPG fibromodulin). [Source:Uniprot/SWISSPROT;Acc:Q06828]	1	0	0
ENSP00000331544	Fibulin-1 precursor. [Source:Uniprot/SWISSPROT;Acc:P23142]	1	0	0
ENSP00000295761	Fibulin-2 precursor. [Source:Uniprot/SWISSPROT;Acc:P98095]	1	0	0
ENSP00000353467	Filamin-A (Alpha-filamin) (Filamin-1) (Endothelial actin-binding protein) (Actin-binding protein 280) (ABP-280) (Nonmuscle filamin). [Source:Uniprot/SWISSPROT;Acc:P21333]	1	0	0
ENSP00000295956	Filamin-B (FLN-B) (Beta-filamin) (Actin-binding-like protein) (Thyroid autoantigen) (Truncated actin-binding protein) (Truncated ABP) (ABP- 280 homolog) (ABP-278) (Filamin 3) (Filamin homolog 1) (Fh1). [Source:Uniprot/SWISSPROT;Acc:O75369]	1	0	0
ENSP00000321800	Fizzy-related protein homolog (Fzr) (Cdh1/Hct1 homolog) (hCDH1) (CDC20-like protein 1). [Source:Uniprot/SWISSPROT;Acc:Q9UM11]	0	0	1
ENSP00000317232	FK506-binding protein 10 precursor (EC 5.2.1.8) (Peptidyl-prolyl cis- trans isomerase) (PPIase) (Rotamase) (65 kDa FK506-binding protein) (FKBP65) (Immunophilin FKBP65). [Source:Uniprot/SWISSPROT;Acc:Q96AY3]	0	0	1
ENSP00000269598	FK506-binding protein 10 precursor (EC 5.2.1.8) (Peptidyl-prolyl cis- trans isomerase) (PPIase) (Rotamase) (65 kDa FK506-binding protein) (FKBP65) (Immunophilin FKBP65). [Source:Uniprot/SWISSPROT;Acc:Q96AY3]	0	0	1
ENSP00000256680	FK506-binding protein 11 precursor (EC 5.2.1.8) (Peptidyl-prolyl cis- trans isomerase) (PPIase) (Rotamase) (19 kDa FK506-binding protein) (FKBP-19). [Source:Uniprot/SWISSPROT;Acc:Q9NYL4]	0	0	1
ENSP00000222803	FK506-binding protein 14 precursor (EC 5.2.1.8) (Peptidyl-prolyl cis- trans isomerase) (PPIase) (Rotamase) (22 kDa FK506-binding protein) (FKBP-22). [Source:Uniprot/SWISSPROT;Acc:Q9NWM8]	0	0	1
ENSP00000238256	FK506-binding protein 15 (EC 5.2.1.8) (Peptidyl-prolyl cis-trans isomerase) (PPIase) (Rotamase) (Fragment). [Source:Uniprot/SPTREMBL;Acc:Q5T1M5]	0	0	1
ENSP00000310935	FK506-binding protein 2 precursor (EC 5.2.1.8) (Peptidyl-prolyl cis- trans isomerase) (PPIase) (Rotamase) (13 kDa FKBP) (FKBP-13). [Source:Uniprot/SWISSPROT;Acc:P26885]	0	0	1
ENSP00000216330	FK506-binding protein 3 (EC 5.2.1.8) (Peptidyl-prolyl cis-trans isomerase) (PPIase) (Rotamase) (25 kDa FKBP) (FKBP-25) (Rapamycin- selective 25 kDa immunophilin). [Source:Uniprot/SWISSPROT;Acc:Q00688]	0	0	1
ENSP00000001008	FK506-binding protein 4 (EC 5.2.1.8) (Peptidyl-prolyl cis-trans isomerase) (PPIase) (Rotamase) (p59 protein) (HSP-binding immunophilin) (HBI) (FKBP52 protein) (52 kDa FK506-binding protein) (FKBP59). [Source:Uniprot/SWISSPROT;Acc:Q02790]	0	0	1
ENSP00000252037	FK506-binding protein 6 (EC 5.2.1.8) (Peptidyl-prolyl cis-trans isomerase) (PPIase) (Rotamase) (36 kDa FK506-binding protein) (FKBP- 36) (Immunophilin FKBP36). [Source:Uniprot/SWISSPROT;Acc:O75344]	0	0	1
ENSP00000335194	FK506-binding protein 7 precursor (EC 5.2.1.8) (Peptidyl-prolyl cis- trans isomerase) (PPIase) (Rotamase) (FKBP-23). [Source:Uniprot/SWISSPROT;Acc:Q9Y680]	0	0	1
ENSP00000242209	FK506-binding protein 9 precursor (EC 5.2.1.8) (Peptidyl-prolyl cis- trans isomerase) (PPIase) (Rotamase). [Source:Uniprot/SWISSPROT;Acc:O95302]	0	0	1
ENSP00000346424	Focal adhesion kinase 1 (EC 2.7.10.2) (FADK 1) (pp125FAK) (Protein- tyrosine kinase 2). [Source:Uniprot/SWISSPROT;Acc:Q05397]	0	0	1
ENSP00000341189	Focal adhesion kinase 1 (EC 2.7.10.2) (FADK 1) (pp125FAK) (Protein- tyrosine kinase 2). [Source:Uniprot/SWISSPROT;Acc:Q05397]	1	0	1
ENSP00000342839	Focal adhesion kinase 1 (EC 2.7.10.2) (FADK 1) (pp125FAK) (Protein- tyrosine kinase 2). [Source:Uniprot/SWISSPROT;Acc:Q05397]	0	0	1
ENSP00000306780	Follicle-stimulating hormone receptor precursor (FSH-R) (Follitropin receptor). [Source:Uniprot/SWISSPROT;Acc:P23945]	1	0	0
ENSP00000333908	Follicle-stimulating hormone receptor precursor (FSH-R) (Follitropin receptor). [Source:Uniprot/SWISSPROT;Acc:P23945]	1	0	0
ENSP00000295633	Follistatin-related protein 1 precursor (Follistatin-like 1). [Source:Uniprot/SWISSPROT;Acc:Q12841]	0	0	1
ENSP00000166139	Follistatin-related protein 3 precursor (Follistatin-like 3) (Follistatin-related gene protein). [Source:Uniprot/SWISSPROT;Acc:O95633]	1	0	0
ENSP00000305334	Follistatin-related protein 5 precursor (Follistatin-like 5). [Source:Uniprot/SWISSPROT;Acc:Q8N475]	0	0	1
ENSP00000334261	Formin-binding protein 1 (Formin-binding protein 17) (hFBP17). [Source:Uniprot/SWISSPROT;Acc:Q96RU3]	0	0	1
ENSP00000271234	Formin-binding protein 1-like (Transducer of Cdc42-dependent actin assembly protein 1) (Toca-1). [Source:Uniprot/SWISSPROT;Acc:Q5T0N5]	0	0	1
ENSP00000350846	Four and a half LIM domains protein 2 (FHL-2) (Skeletal muscle LIM- protein 3) (SLIM 3) (LIM domain protein DRAL). [Source:Uniprot/SWISSPROT;Acc:Q14192]	1	0	0
ENSP00000362107	Four and a half LIM domains protein 3 (FHL-3) (Skeletal muscle LIM- protein 2) (SLIM 2). [Source:Uniprot/SWISSPROT;Acc:Q13643]	1	0	0
ENSP00000370263	FRAS1-related extracellular matrix protein 1 precursor (Protein QBRICK). [Source:Uniprot/SWISSPROT;Acc:Q5H8C1]	1	0	0
ENSP00000370278	FRAS1-related extracellular matrix protein 1 precursor (Protein QBRICK). [Source:Uniprot/SWISSPROT;Acc:Q5H8C1]	1	0	0
ENSP00000354607	Frizzled-5 precursor (Fz-5) (hFz5) (FzE5). [Source:Uniprot/SWISSPROT;Acc:Q13467]	1	0	0
ENSP00000363826	Frizzled-8 precursor (Fz-8) (hFz8). [Source:Uniprot/SWISSPROT;Acc:Q9H461]	1	0	0
ENSP00000268171	Furin precursor (EC 3.4.21.75) (Paired basic amino acid residue cleaving enzyme) (PACE) (Dibasic-processing enzyme). [Source:Uniprot/SWISSPROT;Acc:P09958]	1	0	1
ENSP00000322016	fuse-binding protein-interacting repressor isoform b [Source:RefSeq_peptide;Acc:NP_055096]	0	0	1
ENSP00000322036	fuse-binding protein-interacting repressor isoform b [Source:RefSeq_peptide;Acc:NP_055096]	0	0	1
ENSP00000300245	Fused toes protein homolog (Ft1). [Source:Uniprot/SWISSPROT;Acc:Q9H8T0]	0	0	1
ENSP00000336914	FYVE, RhoGEF and PH domain-containing protein 3 (Zinc finger FYVE domain-containing protein 5). [Source:Uniprot/SWISSPROT;Acc:Q5JSP0]	0	0	1
ENSP00000266482	FYVE, RhoGEF and PH domain-containing protein 4 (Actin filament- binding protein frabin) (FGD1-related F-actin-binding protein) (Zinc finger FYVE domain-containing protein 6). [Source:Uniprot/SWISSPROT;Acc:Q96M96]	0	0	1
ENSP00000285046	FYVE, RhoGEF and PH domain-containing protein 5 (Zinc finger FYVE domain-containing protein 23). [Source:Uniprot/SWISSPROT;Acc:Q6ZNL6]	0	0	1
ENSP00000301724	G protein beta subunit-like (GBL), mRNA [Source:RefSeq_dna;Acc:NM_022372]	0	0	1
ENSP00000264763	G protein-coupled receptor kinase 4 (EC 2.7.11.16) (G protein-coupled receptor kinase GRK4) (ITI1). [Source:Uniprot/SWISSPROT;Acc:P32298]	0	0	1
ENSP00000347655	G protein-coupled receptor kinase 6 (EC 2.7.11.16) (G protein-coupled receptor kinase GRK6). [Source:Uniprot/SWISSPROT;Acc:P43250]	0	0	1
ENSP00000348230	G protein-coupled receptor kinase 6 (EC 2.7.11.16) (G protein-coupled receptor kinase GRK6). [Source:Uniprot/SWISSPROT;Acc:P43250]	0	0	1
ENSP00000219627	G1 to S phase transition protein 1 homolog (GTP-binding protein GST1- HS). [Source:Uniprot/SWISSPROT;Acc:P15170]	0	0	1
ENSP00000227507	G1/S-specific cyclin-D1 (PRAD1 oncogene) (BCL-1 oncogene). [Source:Uniprot/SWISSPROT;Acc:P24385]	0	0	1
ENSP00000261254	G1/S-specific cyclin-D2. [Source:Uniprot/SWISSPROT;Acc:P30279]	0	0	1
ENSP00000362082	G1/S-specific cyclin-D3. [Source:Uniprot/SWISSPROT;Acc:P30281]	1	0	0
ENSP00000262643	G1/S-specific cyclin-E1. [Source:Uniprot/SWISSPROT;Acc:P24864]	0	0	1
ENSP00000293968	G2/mitotic-specific cyclin-F. [Source:Uniprot/SWISSPROT;Acc:P41002]	0	1	0
ENSP00000220429	GA-binding protein beta chain (GABP subunit beta-2) (GABP-2) (GABP subunit beta-1) (GABPB-1) (Transcription factor E4TF1-53) (Transcription factor E4TF1-47) (Nuclear respiratory factor 2). [Source:Uniprot/SWISSPROT;Acc:Q06547]	0	0	1
ENSP00000351923	GA-binding protein beta chain (GABP subunit beta-2) (GABP-2) (GABP subunit beta-1) (GABPB-1) (Transcription factor E4TF1-53) (Transcription factor E4TF1-47) (Nuclear respiratory factor 2). [Source:Uniprot/SWISSPROT;Acc:Q06547]	0	0	1
ENSP00000370259	GA-binding protein beta chain (GABP subunit beta-2) (GABP-2) (GABP subunit beta-1) (GABPB-1) (Transcription factor E4TF1-53) (Transcription factor E4TF1-47) (Nuclear respiratory factor 2). [Source:Uniprot/SWISSPROT;Acc:Q06547]	1	0	0
ENSP00000215909	Galectin-1 (Lectin galactoside-binding soluble 1) (Beta-galactoside- binding lectin L-14-I) (Lactose-binding lectin 1) (S-Lac lectin 1) (Galaptin) (14 kDa lectin) (HPL) (HBL) (Putative MAPK-activating protein MP12). [Source:Uniprot/SWISSPROT;Acc:P09382]	1	0	0
ENSP00000254301	Galectin-3 (Galactose-specific lectin 3) (Mac-2 antigen) (IgE-binding protein) (35 kDa lectin) (Carbohydrate-binding protein 35) (CBP 35) (Laminin-binding protein) (Lectin L-29) (L-31) (Galactoside-binding protein) (GALBP). [Source:Uniprot/SWISSPROT;Acc:P17931]	1	0	0
ENSP00000262776	Galectin-3-binding protein precursor (Lectin galactoside-binding soluble 3-binding protein) (Mac-2-binding protein) (Mac-2 BP) (MAC2BP) (Tumor-associated antigen 90K). [Source:Uniprot/SWISSPROT;Acc:Q08380]	1	0	0
ENSP00000355544	Galectin-8 (Gal-8) (Prostate carcinoma tumor antigen 1) (PCTA-1) (Po66 carbohydrate-binding protein) (Po66-CBP). [Source:Uniprot/SWISSPROT;Acc:O00214]	1	0	0
ENSP00000266458	Gamma-aminobutyric acid receptor-associated protein-like 1 (GABA(A) receptor-associated protein-like 1) (Glandular epithelial cell protein 1) (GEC-1) (Early estrogen-regulated protein). [Source:Uniprot/SWISSPROT;Acc:Q9H0R8]	0	0	1
ENSP00000037243	Gamma-aminobutyric acid receptor-associated protein-like 2 (GABA(A) receptor-associated protein-like 2) (Ganglioside expression factor 2) (GEF-2) (General protein transport factor p16) (MAP1 light chain 3- related protein). [Source:Uniprot/SWISSPROT;Acc:P60520]	0	0	1
ENSP00000311718	Gamma-aminobutyric acid receptor-associated protein-like 3 (GABA(A) receptor-associated protein-like 3). [Source:Uniprot/SWISSPROT;Acc:Q9BY60]	0	0	1
ENSP00000260118	Gamma-glutamyl hydrolase precursor (EC 3.4.19.9) (Gamma-Glu-X carboxypeptidase) (Conjugase) (GH). [Source:Uniprot/SWISSPROT;Acc:Q92820]	0	0	1
ENSP00000282561	Gap junction alpha-1 protein (Connexin-43) (Cx43) (Gap junction 43 kDa heart protein). [Source:Uniprot/SWISSPROT;Acc:P17302]	1	0	0
ENSP00000257248	Gastric intrinsic factor precursor (Intrinsic factor) (IF) (INF). [Source:Uniprot/SWISSPROT;Acc:P27352]	1	0	0
ENSP00000331358	Gastrin precursor [Contains: Gastrin-71 (Component I); Gastrin-52 (G52); Big gastrin (Gastrin-34) (G34) (Component II); Gastrin (Gastrin-17) (G17) (Component III); Gastrin-14 (G14); Gastrin-6 (G6)]. [Source:Uniprot/SWISSPROT;Acc:P01350]	1	0	0
ENSP00000256857	Gastrin-releasing peptide precursor (GRP) [Contains: Neuromedin-C (GRP-10)]. [Source:Uniprot/SWISSPROT;Acc:P07492]	1	0	0
ENSP00000364902	GDP-fucose protein O-fucosyltransferase 1 precursor (EC 2.4.1.221) (Peptide-O-fucosyltransferase 1) (O-FucT-1). [Source:Uniprot/SWISSPROT;Acc:Q9H488]	1	0	0
ENSP00000340888	Gelsolin precursor (Actin-depolymerizing factor) (ADF) (Brevin) (AGEL). [Source:Uniprot/SWISSPROT;Acc:P06396]	0	0	1
ENSP00000285873	Gem-associated protein 5 (Gemin5). [Source:Uniprot/SWISSPROT;Acc:Q8TEQ6]	0	0	1
ENSP00000203556	GEM-interacting protein (GMIP). [Source:Uniprot/SWISSPROT;Acc:Q9P107]	0	0	1
ENSP00000225916	General control of amino acid synthesis protein 5-like 2 (EC 2.3.1.48) (Histone acetyltransferase GCN5) (hsGCN5) (STAF97). [Source:Uniprot/SWISSPROT;Acc:Q92830]	1	0	1
ENSP00000296642	Geranylgeranyl transferase type-1 subunit beta (EC 2.5.1.59) (Geranylgeranyl transferase type I subunit beta) (Type I protein geranyl-geranyltransferase subunit beta) (GGTase-I-beta). [Source:Uniprot/SWISSPROT;Acc:P53609]	0	0	1
ENSP00000216840	Geranylgeranyl transferase type-2 alpha subunit (EC 2.5.1.60) (Geranylgeranyl transferase type II alpha subunit) (Rab geranylgeranyltransferase alpha subunit) (Rab geranyl- geranyltransferase alpha subunit) (Rab GG transferase alpha) (Rab GGTase alpha). [Source:Uniprot/SWISSPROT;Acc:Q92696]	1	0	0
ENSP00000317473	Geranylgeranyl transferase type-2 subunit beta (EC 2.5.1.60) (Geranylgeranyl transferase type II subunit beta) (Rab geranylgeranyltransferase subunit beta) (Rab geranyl- geranyltransferase subunit beta) (Rab GG transferase beta) (Rab GGTase beta). [Source:Uniprot/SWISSPROT;Acc:P53611]	0	0	1
ENSP00000233604	Glucagon precursor [Contains: Glicentin; Glicentin-related polypeptide (GRPP); Oxyntomodulin (OXY) (OXM); Glucagon; Glucagon-like peptide 1 (GLP-1); Glucagon-like peptide 1(7-37) (GLP-1(7-37)); Glucagon-like peptide 1(7-36) (GLP-1(7-36)); Glucagon-like pe [Source:Uniprot/SWISSPROT;Acc:P01275]	1	0	0
ENSP00000324820	Glucocorticoid receptor DNA-binding factor 1 (Glucocorticoid receptor repression factor 1) (GRF-1) (Rho GAP p190A) (p190-A). [Source:Uniprot/SWISSPROT;Acc:Q9NRY4]	0	0	1
ENSP00000291567	Glucose-6-phosphate 1-dehydrogenase (EC 1.1.1.49) (G6PD). [Source:Uniprot/SWISSPROT;Acc:P11413]	0	0	1
ENSP00000316696	Glutamate [NMDA] receptor subunit zeta-1 precursor (N-methyl-D- aspartate receptor subunit NR1). [Source:Uniprot/SWISSPROT;Acc:Q05586]	1	0	0
ENSP00000365437	Glutamate decarboxylase 2 (EC 4.1.1.15) (Glutamate decarboxylase 65 kDa isoform) (GAD-65) (65 kDa glutamic acid decarboxylase). [Source:Uniprot/SWISSPROT;Acc:Q05329]	1	0	0
ENSP00000221130	Glutathione reductase, mitochondrial precursor (EC 1.8.1.7) (GR) (GRase). [Source:Uniprot/SWISSPROT;Acc:P00390]	0	0	1
ENSP00000222286	Glyceraldehyde-3-phosphate dehydrogenase, testis-specific (EC 1.2.1.12) (Spermatogenic cell-specific glyceraldehyde 3-phosphate dehydrogenase 2) (GAPDH-2). [Source:Uniprot/SWISSPROT;Acc:O14556]	0	0	1
ENSP00000222330	Glycogen synthase kinase-3 alpha (EC 2.7.11.26) (GSK-3 alpha). [Source:Uniprot/SWISSPROT;Acc:P49840]	0	0	1
ENSP00000264235	Glycogen synthase kinase-3 beta (EC 2.7.11.26) (GSK-3 beta). [Source:Uniprot/SWISSPROT;Acc:P49841]	0	0	1
ENSP00000324806	Glycogen synthase kinase-3 beta (EC 2.7.11.26) (GSK-3 beta). [Source:Uniprot/SWISSPROT;Acc:P49841]	1	0	1
ENSP00000264039	Glypican-1 precursor. [Source:Uniprot/SWISSPROT;Acc:P35052]	1	0	0
ENSP00000295920	GMP synthase [glutamine-hydrolyzing] (EC 6.3.5.2) (Glutamine amidotransferase) (GMP synthetase). [Source:Uniprot/SWISSPROT;Acc:P49915]	0	0	1
ENSP00000205061	Golgi apparatus protein 1 precursor (Golgi sialoglycoprotein MG-160) (E-selectin ligand 1) (ESL-1) (Cysteine-rich fibroblast growth factor receptor) (CFR-1). [Source:Uniprot/SWISSPROT;Acc:Q92896]	1	0	0
ENSP00000313869	Golgi reassembly-stacking protein 1 (Golgi reassembly-stacking protein of 65 kDa) (GRASP65) (Golgi peripheral membrane protein p65) (Golgi phosphoprotein 5) (GOLPH5). [Source:Uniprot/SWISSPROT;Acc:Q9BQQ3]	1	0	0
ENSP00000234160	Golgi reassembly-stacking protein 2 (GRS2) (Golgi reassembly-stacking protein of 55 kDa) (GRASP55) (p59) (Golgi phosphoprotein 6) (GOLPH6). [Source:Uniprot/SWISSPROT;Acc:Q9H8Y8]	1	0	0
ENSP00000261414	Goodpasture antigen-binding protein (EC 2.7.11.9) (GPBP) (Collagen type IV alpha-3-binding protein) (StAR-related lipid transfer protein 11) (StARD11) (START domain-containing protein 11). [Source:Uniprot/SWISSPROT;Acc:Q9Y5P4]	0	0	1
ENSP00000361825	G-protein coupled receptor-associated sorting protein 1 (GASP-1). [Source:Uniprot/SWISSPROT;Acc:Q5JY77]	1	0	0
ENSP00000364163	G-protein-signaling modulator 3 (Activator of G-protein signaling 4) (Protein G18) (G18.1b). [Source:Uniprot/SWISSPROT;Acc:Q9Y4H4]	0	1	0
ENSP00000364160	G-protein-signaling modulator 3 (Activator of G-protein signaling 4) (Protein G18) (G18.1b). [Source:Uniprot/SWISSPROT;Acc:Q9Y4H4]	1	1	0
ENSP00000364183	G-protein-signaling modulator 3 (Activator of G-protein signaling 4) (Protein G18) (G18.1b). [Source:Uniprot/SWISSPROT;Acc:Q9Y4H4]	0	1	0
ENSP00000364180	G-protein-signaling modulator 3 (Activator of G-protein signaling 4) (Protein G18) (G18.1b). [Source:Uniprot/SWISSPROT;Acc:Q9Y4H4]	0	1	0
ENSP00000364175	G-protein-signaling modulator 3 (Activator of G-protein signaling 4) (Protein G18) (G18.1b). [Source:Uniprot/SWISSPROT;Acc:Q9Y4H4]	0	1	0
ENSP00000053867	Granulins precursor (Proepithelin) (PEPI) [Contains: Acrogranin; Paragranulin; Granulin-1 (Granulin G); Granulin-2 (Granulin F); Granulin-3 (Granulin B); Granulin-4 (Granulin A); Granulin-5 (Granulin C); Granulin-6 (Granulin D); Granulin-7 (Granulin E)]. [Source:Uniprot/SWISSPROT;Acc:P28799]	1	0	0
ENSP00000345013	Granulocyte colony-stimulating factor receptor precursor (G-CSF-R) (CD114 antigen). [Source:Uniprot/SWISSPROT;Acc:Q99062]	0	0	1
ENSP00000370795	Granzyme A precursor (EC 3.4.21.78) (Cytotoxic T-lymphocyte proteinase 1) (Hanukkah factor) (H factor) (HF) (Granzyme-1) (CTL tryptase) (Fragmentin-1). [Source:Uniprot/SWISSPROT;Acc:P12544]	1	0	0
ENSP00000371982	Granzyme B precursor (EC 3.4.21.79) (T-cell serine protease 1-3E) (Cytotoxic T-lymphocyte proteinase 2) (Lymphocyte protease) (SECT) (Granzyme-2) (Cathepsin G-like 1) (CTSGL1) (CTLA-1) (Fragmentin-2) (Human lymphocyte protein) (HLP) (C11). [Source:Uniprot/SWISSPROT;Acc:P10144]	1	0	0
ENSP00000216341	Granzyme B precursor (EC 3.4.21.79) (T-cell serine protease 1-3E) (Cytotoxic T-lymphocyte proteinase 2) (Lymphocyte protease) (SECT) (Granzyme-2) (Cathepsin G-like 1) (CTSGL1) (CTLA-1) (Fragmentin-2) (Human lymphocyte protein) (HLP) (C11). [Source:Uniprot/SWISSPROT;Acc:P10144]	1	0	1
ENSP00000371980	Granzyme B precursor (EC 3.4.21.79) (T-cell serine protease 1-3E) (Cytotoxic T-lymphocyte proteinase 2) (Lymphocyte protease) (SECT) (Granzyme-2) (Cathepsin G-like 1) (CTSGL1) (CTLA-1) (Fragmentin-2) (Human lymphocyte protein) (HLP) (C11). [Source:Uniprot/SWISSPROT;Acc:P10144]	1	0	0
ENSP00000371979	Granzyme B precursor (EC 3.4.21.79) (T-cell serine protease 1-3E) (Cytotoxic T-lymphocyte proteinase 2) (Lymphocyte protease) (SECT) (Granzyme-2) (Cathepsin G-like 1) (CTSGL1) (CTLA-1) (Fragmentin-2) (Human lymphocyte protein) (HLP) (C11). [Source:Uniprot/SWISSPROT;Acc:P10144]	1	0	0
ENSP00000216338	Granzyme H precursor (EC 3.4.21.-) (Cytotoxic T-lymphocyte proteinase) (Cathepsin G-like 2) (CTSGL2) (CCP-X) (Cytotoxic serine protease C) (CSP-C). [Source:Uniprot/SWISSPROT;Acc:P20718]	1	0	1
ENSP00000371987	Granzyme H precursor (EC 3.4.21.-) (Cytotoxic T-lymphocyte proteinase) (Cathepsin G-like 2) (CTSGL2) (CCP-X) (Cytotoxic serine protease C) (CSP-C). [Source:Uniprot/SWISSPROT;Acc:P20718]	1	0	0
ENSP00000371988	Granzyme H precursor (EC 3.4.21.-) (Cytotoxic T-lymphocyte proteinase) (Cathepsin G-like 2) (CTSGL2) (CCP-X) (Cytotoxic serine protease C) (CSP-C). [Source:Uniprot/SWISSPROT;Acc:P20718]	1	0	0
ENSP00000370807	Granzyme K precursor (EC 3.4.21.-) (Granzyme-3) (NK-tryptase-2) (NK- TRYP-2) (Fragmentin-3). [Source:Uniprot/SWISSPROT;Acc:P49863]	1	0	0
ENSP00000264553	Granzyme M precursor (EC 3.4.21.-) (Met-ase) (Natural killer cell granular protease) (HU-Met-1) (Met-1 serine protease). [Source:Uniprot/SWISSPROT;Acc:P51124]	1	0	1
ENSP00000339186	GRB2-related adapter protein 2 (GADS protein) (Growth factor receptor- binding protein) (GRBLG) (Grf40 adapter protein) (Grf-40) (GRB-2-like protein) (GRB2L) (GRBX) (P38) (Hematopoietic cell-associated adapter protein GrpL) (Adapter protein GRID) (SH3-SH2 [Source:Uniprot/SWISSPROT;Acc:O75791]	0	0	1
ENSP00000284154	GRB2-related adapter protein. [Source:Uniprot/SWISSPROT;Acc:Q13588]	0	0	1
ENSP00000361195	growth factor independent 1B (potential regulator of CDKN1A, translocated in CML) [Source:RefSeq_peptide;Acc:NP_004179]	1	0	0
ENSP00000338543	Growth factor receptor-bound protein 10 (GRB10 adaptor protein) (Insulin receptor-binding protein GRB-IR). [Source:Uniprot/SWISSPROT;Acc:Q13322]	1	0	1
ENSP00000349818	Growth factor receptor-bound protein 10 (GRB10 adaptor protein) (Insulin receptor-binding protein GRB-IR). [Source:Uniprot/SWISSPROT;Acc:Q13322]	0	0	1
ENSP00000263915	Growth factor receptor-bound protein 14 (GRB14 adapter protein). [Source:Uniprot/SWISSPROT;Acc:Q14449]	1	0	1
ENSP00000317360	Growth factor receptor-bound protein 2 (Adapter protein GRB2) (SH2/SH3 adapter GRB2) (Protein Ash). [Source:Uniprot/SWISSPROT;Acc:P62993]	0	0	1
ENSP00000339007	Growth factor receptor-bound protein 2 (Adapter protein GRB2) (SH2/SH3 adapter GRB2) (Protein Ash). [Source:Uniprot/SWISSPROT;Acc:P62993]	1	0	1
ENSP00000310771	Growth factor receptor-bound protein 7 (GRB7 adapter protein) (Epidermal growth factor receptor GRB-7) (B47). [Source:Uniprot/SWISSPROT;Acc:Q14451]	1	0	1
ENSP00000367942	Growth/differentiation factor 9 precursor (GDF-9). [Source:Uniprot/SWISSPROT;Acc:O60383]	1	0	0
ENSP00000321767	Growth-arrest-specific protein 1 precursor (GAS-1). [Source:Uniprot/SWISSPROT;Acc:P54826]	1	0	0
ENSP00000348003	Growth-arrest-specific protein 6 precursor (GAS-6). [Source:Uniprot/SWISSPROT;Acc:Q14393]	0	1	0
ENSP00000349962	Growth-arrest-specific protein 6 precursor (GAS-6). [Source:Uniprot/SWISSPROT;Acc:Q14393]	0	1	0
ENSP00000331831	Growth-arrest-specific protein 6 precursor (GAS-6). [Source:Uniprot/SWISSPROT;Acc:Q14393]	0	1	1
ENSP00000339136	GTPase ERas precursor (E-Ras) (Embryonic stem cell-expressed Ras). [Source:Uniprot/SWISSPROT;Acc:Q7Z444]	0	0	1
ENSP00000312305	GTPase HRas precursor (Transforming protein p21) (p21ras) (H-Ras-1) (c-H-ras) (Ha-Ras). [Source:Uniprot/SWISSPROT;Acc:P01112]	0	0	1
ENSP00000309845	GTPase HRas precursor (Transforming protein p21) (p21ras) (H-Ras-1) (c-H-ras) (Ha-Ras). [Source:Uniprot/SWISSPROT;Acc:P01112]	0	0	1
ENSP00000223293	GTPase IMAP family member 1 (Immunity-associated protein 1) (hIMAP1). [Source:Uniprot/SWISSPROT;Acc:Q8WWP7]	0	0	1
ENSP00000302833	GTPase IMAP family member 1 (Immunity-associated protein 1) (hIMAP1). [Source:Uniprot/SWISSPROT;Acc:Q8WWP7]	0	0	1
ENSP00000256078	GTPase KRas precursor (K-Ras 2) (Ki-Ras) (c-K-ras) (c-Ki-ras). [Source:Uniprot/SWISSPROT;Acc:P01116]	0	0	1
ENSP00000308495	GTPase KRas precursor (K-Ras 2) (Ki-Ras) (c-K-ras) (c-Ki-ras). [Source:Uniprot/SWISSPROT;Acc:P01116]	0	0	1
ENSP00000330374	GTPase, IMAP family member 6 isoform 1 [Source:RefSeq_peptide;Acc:NP_078987]	0	0	1
ENSP00000305107	GTPase, IMAP family member 8 [Source:RefSeq_peptide;Acc:NP_783161]	0	0	1
ENSP00000254675	GTP-binding nuclear protein Ran (GTPase Ran) (Ras-like protein TC4) (Androgen receptor-associated protein 24). [Source:Uniprot/SWISSPROT;Acc:P62826]	0	0	1
ENSP00000334787	GTP-binding protein 1 (G-protein 1) (GP-1) (GP1). [Source:Uniprot/SWISSPROT;Acc:O00178]	0	0	1
ENSP00000216044	GTP-binding protein 1 (G-protein 1) (GP-1) (GP1). [Source:Uniprot/SWISSPROT;Acc:O00178]	1	0	0
ENSP00000303997	GTP-binding protein 2. [Source:Uniprot/SWISSPROT;Acc:Q9BX10]	0	0	1
ENSP00000303802	GTP-binding protein 8 isoform 2 [Source:RefSeq_peptide;Acc:NP_612494]	0	0	1
ENSP00000325836	GTP-binding protein Di-Ras1 (Distinct subgroup of the Ras family member 1) (Ras-related inhibitor of cell growth) (Rig protein) (Small GTP-binding tumor suppressor 1). [Source:Uniprot/SWISSPROT;Acc:O95057]	0	0	1
ENSP00000267396	GTP-binding protein REM 2 (Rad and Gem-like GTP-binding protein 2). [Source:Uniprot/SWISSPROT;Acc:Q8IYK8]	0	0	1
ENSP00000262187	GTP-binding protein Rheb precursor (Ras homolog enriched in brain). [Source:Uniprot/SWISSPROT;Acc:Q15382]	0	0	1
ENSP00000216127	GTP-binding protein Rhes precursor (Ras homolog enriched in striatum) (Tumor endothelial marker 2). [Source:Uniprot/SWISSPROT;Acc:Q96D21]	0	0	1
ENSP00000282606	GTP-binding protein SAR1b (GTBPB). [Source:Uniprot/SWISSPROT;Acc:Q9Y6B6]	0	0	1
ENSP00000261887	guanine nucleotide exchange factor p532 [Source:RefSeq_peptide;Acc:NP_003913]	0	0	1
ENSP00000275364	Guanine nucleotide-binding protein alpha-12 subunit (G alpha-12). [Source:Uniprot/SWISSPROT;Acc:Q03113]	0	0	1
ENSP00000239138	Guanine nucleotide-binding protein alpha-13 subunit (G alpha-13). [Source:Uniprot/SWISSPROT;Acc:Q14344]	0	0	1
ENSP00000262958	Guanine nucleotide-binding protein alpha-15 subunit (G alpha-15) (G alpha-16). [Source:Uniprot/SWISSPROT;Acc:P30679]	0	0	1
ENSP00000343027	Guanine nucleotide-binding protein G(i), alpha-1 subunit (Adenylate cyclase-inhibiting G alpha protein). [Source:Uniprot/SWISSPROT;Acc:P63096]	0	0	1
ENSP00000266027	Guanine nucleotide-binding protein G(i), alpha-2 subunit (Adenylate cyclase-inhibiting G alpha protein). [Source:Uniprot/SWISSPROT;Acc:P04899]	0	0	1
ENSP00000312999	Guanine nucleotide-binding protein G(i), alpha-2 subunit (Adenylate cyclase-inhibiting G alpha protein). [Source:Uniprot/SWISSPROT;Acc:P04899]	0	0	1
ENSP00000248564	Guanine nucleotide-binding protein G(I)/G(S)/G(O) gamma-11 subunit precursor. [Source:Uniprot/SWISSPROT;Acc:P61952]	0	0	1
ENSP00000248150	Guanine nucleotide-binding protein G(I)/G(S)/G(O) gamma-13 subunit precursor. [Source:Uniprot/SWISSPROT;Acc:Q9P2W3]	0	0	1
ENSP00000334448	Guanine nucleotide-binding protein G(I)/G(S)/G(O) gamma-2 subunit precursor (G gamma-I). [Source:Uniprot/SWISSPROT;Acc:P59768]	0	0	1
ENSP00000294117	Guanine nucleotide-binding protein G(I)/G(S)/G(O) gamma-3 subunit precursor. [Source:Uniprot/SWISSPROT;Acc:P63215]	0	0	1
ENSP00000326294	Guanine nucleotide-binding protein G(I)/G(S)/G(O) gamma-7 subunit precursor. [Source:Uniprot/SWISSPROT;Acc:O60262]	0	0	1
ENSP00000300873	Guanine nucleotide-binding protein G(I)/G(S)/G(O) gamma-8 subunit precursor (Gamma-9). [Source:Uniprot/SWISSPROT;Acc:Q9UK08]	0	0	1
ENSP00000300406	Guanine nucleotide-binding protein G(I)/G(S)/G(O) gamma-T2 subunit precursor (G gamma-C) (G-gamma-8) (G-gamma 9). [Source:Uniprot/SWISSPROT;Acc:O14610]	0	0	1
ENSP00000305260	Guanine nucleotide-binding protein G(I)/G(S)/G(T) subunit beta 2 (Transducin beta chain 2) (G protein beta 2 subunit). [Source:Uniprot/SWISSPROT;Acc:P62879]	0	0	1
ENSP00000229264	Guanine nucleotide-binding protein G(I)/G(S)/G(T) subunit beta 3 (Transducin beta chain 3). [Source:Uniprot/SWISSPROT;Acc:P16520]	0	0	1
ENSP00000350490	Guanine nucleotide-binding protein G(I)/G(S)/G(T) subunit beta 3 (Transducin beta chain 3). [Source:Uniprot/SWISSPROT;Acc:P16520]	0	0	1
ENSP00000262494	Guanine nucleotide-binding protein G(o) subunit alpha 1. [Source:Uniprot/SWISSPROT;Acc:P09471]	0	0	1
ENSP00000262493	Guanine nucleotide-binding protein G(o) subunit alpha 1. [Source:Uniprot/SWISSPROT;Acc:P09471]	0	0	1
ENSP00000334051	Guanine nucleotide-binding protein G(olf) subunit alpha (Adenylate cyclase-stimulating G alpha protein, olfactory type). [Source:Uniprot/SWISSPROT;Acc:P38405]	0	0	1
ENSP00000269162	Guanine nucleotide-binding protein G(olf) subunit alpha (Adenylate cyclase-stimulating G alpha protein, olfactory type). [Source:Uniprot/SWISSPROT;Acc:P38405]	0	0	1
ENSP00000248572	Guanine nucleotide-binding protein G(T) gamma-T1 subunit precursor (Transducin gamma chain). [Source:Uniprot/SWISSPROT;Acc:P63211]	0	0	1
ENSP00000232461	Guanine nucleotide-binding protein G(t), alpha-1 subunit (Transducin alpha-1 chain). [Source:Uniprot/SWISSPROT;Acc:P11488]	0	0	1
ENSP00000251337	Guanine nucleotide-binding protein G(t), alpha-2 subunit (Transducin alpha-2 chain). [Source:Uniprot/SWISSPROT;Acc:P19087]	0	0	1
ENSP00000248996	Guanine nucleotide-binding protein G(z) subunit alpha (G(x) alpha chain) (Gz-alpha). [Source:Uniprot/SWISSPROT;Acc:P19086]	0	0	1
ENSP00000078429	Guanine nucleotide-binding protein subunit alpha-11 (G alpha-11) (Guanine nucleotide-binding protein G(y) subunit alpha). [Source:Uniprot/SWISSPROT;Acc:P29992]	0	0	1
ENSP00000374250	Guanine nucleotide-binding protein subunit beta 2-like 1 (Guanine nucleotide-binding protein subunit beta-like protein 12.3) (Receptor of activated protein kinase C 1) (RACK1) (Receptor for activated C kinase). [Source:Uniprot/SWISSPROT;Acc:P63244]	1	0	0
ENSP00000232564	Guanine nucleotide-binding protein subunit beta 4 (Transducin beta chain 4). [Source:Uniprot/SWISSPROT;Acc:Q9HAV0]	0	0	1
ENSP00000261837	Guanine nucleotide-binding protein subunit beta 5 (Transducin beta chain 5) (Gbeta5). [Source:Uniprot/SWISSPROT;Acc:O14775]	0	0	1
ENSP00000351635	Guanine nucleotide-binding protein subunit beta 5 (Transducin beta chain 5) (Gbeta5). [Source:Uniprot/SWISSPROT;Acc:O14775]	0	0	1
ENSP00000331313	Guanine nucleotide-binding protein subunit beta-like protein 1 (G protein subunit beta-like protein 1) (WD40 repeat-containing protein deleted in VCFS) (Protein WDVCF) (DGCRK3). [Source:Uniprot/SWISSPROT;Acc:Q9BYB4]	0	0	1
ENSP00000261752	Guanine nucleotide-releasing protein (GNRP) (Ras-specific nucleotide exchange factor CDC25) (Ras-specific guanine nucleotide-releasing factor). [Source:Uniprot/SWISSPROT;Acc:Q13972]	0	0	1
ENSP00000230361	Guanylyl cyclase-activating protein 2 (GCAP 2) (Guanylate cyclase activator 1B). [Source:Uniprot/SWISSPROT;Acc:Q9UMX6]	0	0	1
ENSP00000261047	Guanylyl cyclase-activating protein 3 (GCAP 3) (Guanylate cyclase activator 1C). [Source:Uniprot/SWISSPROT;Acc:O95843]	0	0	1
ENSP00000352047	GULP, engulfment adaptor PTB domain containing 1 [Source:RefSeq_peptide;Acc:NP_057399]	1	0	0
ENSP00000305245	H3L-like histone (Fragment). [Source:Uniprot/SPTREMBL;Acc:Q6TXQ4]	0	0	1
ENSP00000374112	haloacid dehalogenase-like hydrolase domain containing 2 [Source:RefSeq_peptide;Acc:NP_115500]	1	0	0
ENSP00000349451	Haptoglobin precursor [Contains: Haptoglobin alpha chain; Haptoglobin beta chain]. [Source:Uniprot/SWISSPROT;Acc:P00738]	1	0	1
ENSP00000350406	Haptoglobin precursor [Contains: Haptoglobin alpha chain; Haptoglobin beta chain]. [Source:Uniprot/SWISSPROT;Acc:P00738]	1	0	1
ENSP00000348170	Haptoglobin precursor [Contains: Haptoglobin alpha chain; Haptoglobin beta chain]. [Source:Uniprot/SWISSPROT;Acc:P00738]	1	0	1
ENSP00000228226	Haptoglobin-related protein precursor. [Source:Uniprot/SWISSPROT;Acc:P00739]	1	0	0
ENSP00000227378	Heat shock cognate 71 kDa protein (Heat shock 70 kDa protein 8). [Source:Uniprot/SWISSPROT;Acc:P11142]	1	0	0
ENSP00000332698	Heat shock factor protein 1 (HSF 1) (Heat shock transcription factor 1) (HSTF 1). [Source:Uniprot/SWISSPROT;Acc:Q00613]	0	0	1
ENSP00000248553	Heat-shock protein beta-1 (HspB1) (Heat shock 27 kDa protein) (HSP 27) (Stress-responsive protein 27) (SRP27) (Estrogen-regulated 24 kDa protein) (28 kDa heat shock protein). [Source:Uniprot/SWISSPROT;Acc:P04792]	0	1	0
ENSP00000302476	Heat-shock protein beta-2 (HspB2) (DMPK-binding protein) (MKBP). [Source:Uniprot/SWISSPROT;Acc:Q16082]	0	1	0
ENSP00000303394	Heat-shock protein beta-3 (HspB3) (Heat shock 17 kDa protein). [Source:Uniprot/SWISSPROT;Acc:Q12988]	0	1	0
ENSP00000004982	Heat-shock protein beta-6 (HspB6) (Heat-shock 20 kDa-like protein p20). [Source:Uniprot/SWISSPROT;Acc:O14558]	0	1	0
ENSP00000364870	Heat-shock protein beta-7 (HspB7) (Cardiovascular heat shock protein) (cvHsp). [Source:Uniprot/SWISSPROT;Acc:Q9UBY9]	0	1	0
ENSP00000310111	Heat-shock protein beta-7 (HspB7) (Cardiovascular heat shock protein) (cvHsp). [Source:Uniprot/SWISSPROT;Acc:Q9UBY9]	0	1	0
ENSP00000374479	Heat-shock protein beta-7 (HspB7) (Cardiovascular heat shock protein) (cvHsp). [Source:Uniprot/SWISSPROT;Acc:Q9UBY9]	0	1	0
ENSP00000364866	Heat-shock protein beta-7 (HspB7) (Cardiovascular heat shock protein) (cvHsp). [Source:Uniprot/SWISSPROT;Acc:Q9UBY9]	0	1	0
ENSP00000281938	Heat-shock protein beta-8 (HspB8) (Alpha crystallin C chain) (Small stress protein-like protein HSP22) (E2-induced gene 1 protein) (Protein kinase H11). [Source:Uniprot/SWISSPROT;Acc:Q9UJY1]	0	1	0
ENSP00000320176	Hematopoietic lineage cell-specific protein (Hematopoietic cell- specific LYN substrate 1) (LckBP1) (p75). [Source:Uniprot/SWISSPROT;Acc:P14317]	0	0	1
ENSP00000253680	Hematopoietic SH2 domain-containing protein (Hematopoietic SH2 protein) (Adaptor in lymphocytes of unknown function X). [Source:Uniprot/SWISSPROT;Acc:Q96JZ2]	0	0	1
ENSP00000271588	Hemicentin-1 precursor (Fibulin-6) (FIBL-6). [Source:Uniprot/SWISSPROT;Acc:Q96RW7]	0	0	1
ENSP00000286764	HemK methyltransferase family member 2 (EC 2.1.1.-) (M.HsaHemK2P). [Source:Uniprot/SWISSPROT;Acc:Q9Y5N5]	0	0	1
ENSP00000215727	Heparin cofactor 2 precursor (Heparin cofactor II) (HC-II) (Protease inhibitor leuserpin 2) (HLS2). [Source:Uniprot/SWISSPROT;Acc:P05546]	0	0	1
ENSP00000230990	Heparin-binding EGF-like growth factor precursor (HB-EGF) (HBEGF) (Diphtheria toxin receptor) (DT-R). [Source:Uniprot/SWISSPROT;Acc:Q99075]	1	0	0
ENSP00000264498	Heparin-binding growth factor 2 precursor (HBGF-2) (Basic fibroblast growth factor) (BFGF) (Prostatropin). [Source:Uniprot/SWISSPROT;Acc:P09038]	1	0	0
ENSP00000299022	Hepatic triacylglycerol lipase precursor (EC 3.1.1.3) (Hepatic lipase) (HL) (Lipase member C). [Source:Uniprot/SWISSPROT;Acc:P11150]	1	0	0
ENSP00000318173	hepatocellular carcinoma related protein 1 [Source:RefSeq_peptide;Acc:NP_689628]	0	0	1
ENSP00000372224	Hepatocyte growth factor activator precursor (EC 3.4.21.-) (HGF activator) (HGFA) [Contains: Hepatocyte growth factor activator short chain; Hepatocyte growth factor activator long chain]. [Source:Uniprot/SWISSPROT;Acc:Q04756]	1	0	0
ENSP00000222390	Hepatocyte growth factor precursor (Scatter factor) (SF) (Hepatopoeitin-A) [Contains: Hepatocyte growth factor alpha chain; Hepatocyte growth factor beta chain]. [Source:Uniprot/SWISSPROT;Acc:P14210]	1	0	0
ENSP00000317272	Hepatocyte growth factor receptor precursor (EC 2.7.10.1) (HGF receptor) (Scatter factor receptor) (SF receptor) (HGF/SF receptor) (Met proto-oncogene tyrosine kinase) (c-Met). [Source:Uniprot/SWISSPROT;Acc:P08581]	1	0	1
ENSP00000335256	Hepatocyte growth factor-like protein homolog (Fragment). [Source:Uniprot/SPTREMBL;Acc:Q13209]	1	0	0
ENSP00000373838	Hepatocyte growth factor-like protein precursor (Macrophage stimulatory protein) (MSP) (Macrophage-stimulating protein) [Contains: Hepatocyte growth factor-like protein alpha chain; Hepatocyte growth factor-like protein beta chain]. [Source:Uniprot/SWISSPROT;Acc:P26927]	1	1	0
ENSP00000308226	Hepatocyte growth factor-like protein precursor (Macrophage stimulatory protein) (MSP) (Macrophage-stimulating protein) [Contains: Hepatocyte growth factor-like protein alpha chain; Hepatocyte growth factor-like protein beta chain]. [Source:Uniprot/SWISSPROT;Acc:P26927]	1	1	1
ENSP00000373234	Hepatocyte growth factor-like protein precursor (Macrophage stimulatory protein) (MSP) (Macrophage-stimulating protein) [Contains: Hepatocyte growth factor-like protein alpha chain; Hepatocyte growth factor-like protein beta chain]. [Source:Uniprot/SWISSPROT;Acc:P26927]	0	1	0
ENSP00000335473	Hephaestin-like protein 1 (Fragment). [Source:Uniprot/SPTREMBL;Acc:Q6MZM0]	0	0	1
ENSP00000313699	Hephaestin-like protein 1 (Fragment). [Source:Uniprot/SPTREMBL;Acc:Q6MZM0]	0	0	1
ENSP00000311698	Hereditary hemochromatosis protein precursor (HLA-H). [Source:Uniprot/SWISSPROT;Acc:Q30201]	0	0	1
ENSP00000351108	Heterogeneous nuclear ribonucleoprotein A/B (hnRNP A/B) (APOBEC-1- binding protein 1) (ABBP-1). [Source:Uniprot/SWISSPROT;Acc:Q99729]	0	0	1
ENSP00000348093	Heterogeneous nuclear ribonucleoprotein A/B (hnRNP A/B) (APOBEC-1- binding protein 1) (ABBP-1). [Source:Uniprot/SWISSPROT;Acc:Q99729]	0	0	1
ENSP00000316042	Heterogeneous nuclear ribonucleoprotein A0 (hnRNP A0). [Source:Uniprot/SWISSPROT;Acc:Q13151]	0	0	1
ENSP00000341826	Heterogeneous nuclear ribonucleoprotein A1 (Helix-destabilizing protein) (Single-strand RNA-binding protein) (hnRNP core protein A1). [Source:Uniprot/SWISSPROT;Acc:P09651]	0	0	1
ENSP00000333504	Heterogeneous nuclear ribonucleoprotein A1 (Helix-destabilizing protein) (Single-strand RNA-binding protein) (hnRNP core protein A1). [Source:Uniprot/SWISSPROT;Acc:P09651]	0	0	1
ENSP00000341285	heterogeneous nuclear ribonucleoprotein A1-like [Source:RefSeq_peptide;Acc:NP_001011724]	0	0	1
ENSP00000302894	Heterogeneous nuclear ribonucleoprotein A3 (hnRNP A3). [Source:Uniprot/SWISSPROT;Acc:P51991]	0	0	1
ENSP00000307544	Heterogeneous nuclear ribonucleoprotein D0 (hnRNP D0) (AU-rich element RNA-binding protein 1). [Source:Uniprot/SWISSPROT;Acc:Q14103]	0	0	1
ENSP00000295470	heterogeneous nuclear ribonucleoprotein D-like [Source:RefSeq_peptide;Acc:NP_112740]	0	0	1
ENSP00000221419	Heterogeneous nuclear ribonucleoprotein L (hnRNP L). [Source:Uniprot/SWISSPROT;Acc:P14866]	0	0	1
ENSP00000351136	Heterogeneous nuclear ribonucleoprotein L-like (Stromal RNA-regulating factor) (BLOCK24 protein). [Source:Uniprot/SWISSPROT;Acc:Q8WVV9]	0	0	1
ENSP00000325732	Heterogeneous nuclear ribonucleoprotein M (hnRNP M). [Source:Uniprot/SWISSPROT;Acc:P52272]	0	0	1
ENSP00000354021	Heterogeneous nuclear ribonucleoproteins A2/B1 (hnRNP A2 / hnRNP B1). [Source:Uniprot/SWISSPROT;Acc:P22626]	0	0	1
ENSP00000349101	Heterogeneous nuclear ribonucleoproteins A2/B1 (hnRNP A2 / hnRNP B1). [Source:Uniprot/SWISSPROT;Acc:P22626]	0	0	1
ENSP00000346694	Heterogeneous nuclear ribonucleoproteins A2/B1 (hnRNP A2 / hnRNP B1). [Source:Uniprot/SWISSPROT;Acc:P22626]	0	0	1
ENSP00000357097	High affinity immunoglobulin epsilon receptor subunit alpha precursor (FcERI) (IgE Fc receptor, alpha-subunit) (Fc-epsilon RI-alpha). [Source:Uniprot/SWISSPROT;Acc:P12319]	1	0	0
ENSP00000351486	High affinity nerve growth factor receptor precursor (EC 2.7.10.1) (Neurotrophic tyrosine kinase receptor type 1) (TRK1 transforming tyrosine kinase protein) (p140-TrkA) (Trk-A). [Source:Uniprot/SWISSPROT;Acc:P04629]	1	0	1
ENSP00000357179	High affinity nerve growth factor receptor precursor (EC 2.7.10.1) (Neurotrophic tyrosine kinase receptor type 1) (TRK1 transforming tyrosine kinase protein) (p140-TrkA) (Trk-A). [Source:Uniprot/SWISSPROT;Acc:P04629]	1	0	0
ENSP00000345347	High mobility group protein B1 (High mobility group protein 1) (HMG- 1). [Source:Uniprot/SWISSPROT;Acc:P09429]	1	0	0
ENSP00000263208	HIRA protein (TUP1-like enhancer of split protein 1). [Source:Uniprot/SWISSPROT;Acc:P54198]	0	0	1
ENSP00000345350	HIRA protein (TUP1-like enhancer of split protein 1). [Source:Uniprot/SWISSPROT;Acc:P54198]	0	0	1
ENSP00000232003	Histidine-rich glycoprotein precursor (Histidine-proline-rich glycoprotein) (HPRG). [Source:Uniprot/SWISSPROT;Acc:P04196]	1	0	0
ENSP00000340330	Histone acetyltransferase HTATIP (EC 2.3.1.48) (EC 2.3.1.-) (60 kDa Tat interactive protein) (Tip60) (HIV-1 Tat interactive protein) (cPLA(2)-interacting protein). [Source:Uniprot/SWISSPROT;Acc:Q92993]	1	0	0
ENSP00000263253	Histone acetyltransferase p300 (EC 2.3.1.48) (E1A-associated protein p300). [Source:Uniprot/SWISSPROT;Acc:Q09472]	1	0	0
ENSP00000263754	Histone acetyltransferase PCAF (EC 2.3.1.48) (P300/CBP-associated factor) (P/CAF) (Histone acetylase PCAF). [Source:Uniprot/SWISSPROT;Acc:Q92831]	1	0	1
ENSP00000357621	Histone deacetylase 2 (HD2). [Source:Uniprot/SWISSPROT;Acc:Q92769]	1	0	0
ENSP00000264606	Histone deacetylase 4 (HD4). [Source:Uniprot/SWISSPROT;Acc:P56524]	1	0	0
ENSP00000339566	Histone H1.2 (Histone H1d). [Source:Uniprot/SWISSPROT;Acc:P16403]	1	0	0
ENSP00000230495	Histone H3.1 (H3/a) (H3/b) (H3/c) (H3/d) (H3/f) (H3/h) (H3/i) (H3/j) (H3/k) (H3/l). [Source:Uniprot/SWISSPROT;Acc:P68431]	0	0	1
ENSP00000333277	Histone H3.2 (H3/m) (H3/o). [Source:Uniprot/SWISSPROT;Acc:Q71DI3]	0	0	1
ENSP00000254810	Histone H3.3. [Source:Uniprot/SWISSPROT;Acc:P84243]	0	0	1
ENSP00000339835	Histone H3-like. [Source:Uniprot/SWISSPROT;Acc:Q6NXT2]	0	0	1
ENSP00000331679	Histone-binding protein RBBP7 (Retinoblastoma-binding protein 7) (RBBP-7) (Retinoblastoma-binding protein p46) (Histone acetyltransferase type B subunit 2) (Nucleosome remodeling factor subunit RBAP46). [Source:Uniprot/SWISSPROT;Acc:Q16576]	0	0	1
ENSP00000271640	Histone-lysine N-methyltransferase SETDB1 (EC 2.1.1.43) (SET domain bifurcated 1) (ERG-associated protein with SET domain) (ESET) (Histone H3-K9 methyltransferase 4) (H3-K9-HMTase 4). [Source:Uniprot/SWISSPROT;Acc:Q15047]	1	0	0
ENSP00000354368	HLA-B associated transcript 3 (Fragment). [Source:Uniprot/SPTREMBL;Acc:Q5SQ38]	0	0	1
ENSP00000211377	HLA-B associated transcript 4. [Source:Uniprot/SPTREMBL;Acc:Q5SQ49]	0	0	1
ENSP00000343246	Homeobox protein Hox-A1 (Hox-1F). [Source:Uniprot/SWISSPROT;Acc:P49639]	1	0	0
ENSP00000282728	Homeobox protein PRH (Hematopoietically-expressed homeobox) (Homeobox protein HEX). [Source:Uniprot/SWISSPROT;Acc:Q03014]	1	0	0
ENSP00000343108	Homeodomain-interacting protein kinase 2 (EC 2.7.11.1) (hHIPk2). [Source:Uniprot/SWISSPROT;Acc:Q9H2X6]	0	0	1
ENSP00000304226	Homeodomain-interacting protein kinase 3 (EC 2.7.11.1) (Homolog of protein kinase YAK1) (Fas-interacting serine/threonine-protein kinase) (FIST) (Androgen receptor-interacting nuclear protein kinase) (ANPK). [Source:Uniprot/SWISSPROT;Acc:Q9H422]	0	0	1
ENSP00000291823	Homeodomain-interacting protein kinase 4 (EC 2.7.11.1). [Source:Uniprot/SWISSPROT;Acc:Q8NE63]	0	0	1
ENSP00000352687	Homeodomain-interacting protein kinase 4 (EC 2.7.11.1). [Source:Uniprot/SWISSPROT;Acc:Q8NE63]	0	0	1
ENSP00000334382	Homer protein homolog 1. [Source:Uniprot/SWISSPROT;Acc:Q86YM7]	1	0	1
ENSP00000305632	Homer protein homolog 2 (Homer-2) (Cupidin). [Source:Uniprot/SWISSPROT;Acc:Q9NSB8]	0	0	1
ENSP00000348150	Homer protein homolog 3 (Homer-3). [Source:Uniprot/SWISSPROT;Acc:Q9NSC5]	1	0	0
ENSP00000270112	Hormonally up-regulated neu tumor-associated kinase (EC 2.7.11.1) (Serine/threonine-protein kinase MAK-V) (B19). [Source:Uniprot/SWISSPROT;Acc:P57058]	0	0	1
ENSP00000316674	HSD21. [Source:Uniprot/SPTREMBL;Acc:Q6X960]	0	0	1
ENSP00000291478	Huntingtin-associated protein-interacting protein (Protein Duo). [Source:Uniprot/SWISSPROT;Acc:O60229]	0	0	1
ENSP00000353109	Huntingtin-associated protein-interacting protein (Protein Duo). [Source:Uniprot/SWISSPROT;Acc:O60229]	0	0	1
ENSP00000346122	Huntingtin-associated protein-interacting protein (Protein Duo). [Source:Uniprot/SWISSPROT;Acc:O60229]	0	0	1
ENSP00000369486	Hyaluronan and proteoglycan link protein 1 precursor (Proteoglycan link protein) (Cartilage link protein) (LP). [Source:Uniprot/SWISSPROT;Acc:P10915]	1	0	0
ENSP00000277903	Hyaluronan-binding protein 2 precursor (EC 3.4.21.-) (Plasma hyaluronan-binding protein) (Hepatocyte growth factor activator-like protein) (Factor VII-activating protease) (Factor seven-activating protease) (FSAP) [Contains: Hyaluronan-binding protein 2 5 [Source:Uniprot/SWISSPROT;Acc:Q14520]	1	0	1
ENSP00000358383	Hyaluronan-binding protein 2 precursor (EC 3.4.21.-) (Plasma hyaluronan-binding protein) (Hepatocyte growth factor activator-like protein) (Factor VII-activating protease) (Factor seven-activating protease) (FSAP) [Contains: Hyaluronan-binding protein 2 5 [Source:Uniprot/SWISSPROT;Acc:Q14520]	1	0	0
ENSP00000265891	hydroxysteroid (17-beta) dehydrogenase 7 pseudogene 2 (HSD17B7P2) on chromosome 10 [Source:RefSeq_dna;Acc:NR_003086]	0	0	1
ENSP00000262542	hydroxysteroid dehydrogenase like 2 [Source:RefSeq_peptide;Acc:NP_115679]	0	0	1
ENSP00000339477	ICOS ligand precursor (B7 homolog 2) (B7-H2) (B7-like protein Gl50) (B7-related protein 1) (B7RP-1) (CD275 antigen). [Source:Uniprot/SWISSPROT;Acc:O75144]	0	0	1
ENSP00000221466	IgG receptor FcRn large subunit p51 precursor (FcRn) (Neonatal Fc receptor) (IgG Fc fragment receptor transporter, alpha chain). [Source:Uniprot/SWISSPROT;Acc:P55899]	0	0	1
ENSP00000292520	I-kappa-B-related protein [Source:RefSeq_peptide;Acc:NP_038460]	1	0	0
ENSP00000373461	I-kappa-B-related protein [Source:RefSeq_peptide;Acc:NP_038460]	1	0	0
ENSP00000352218	Immunoglobulin alpha Fc receptor precursor (IgA Fc receptor) (CD89 antigen). [Source:Uniprot/SWISSPROT;Acc:P24071]	0	0	1
ENSP00000329312	Immunoglobulin lambda-like polypeptide 1 precursor (Immunoglobulin- related protein 14.1) (Immunoglobulin omega polypeptide) (Ig lambda-5) (CD179b antigen). [Source:Uniprot/SWISSPROT;Acc:P15814]	0	0	1
ENSP00000249842	immunoglobulin superfamily containing leucine-rich repeat [Source:RefSeq_peptide;Acc:NP_958934]	1	0	0
ENSP00000354217	immunoglobulin superfamily containing leucine-rich repeat 2 [Source:RefSeq_peptide;Acc:NP_065902]	1	0	0
ENSP00000355402	immunoglobulin superfamily containing leucine-rich repeat 2 [Source:RefSeq_peptide;Acc:NP_065902]	1	0	0
ENSP00000355010	immunoglobulin superfamily, member 1 isoform 1 [Source:RefSeq_peptide;Acc:NP_001546]	0	0	1
ENSP00000321245	immunoglobulin superfamily, member 1 isoform 1 [Source:RefSeq_peptide;Acc:NP_001546]	0	0	1
ENSP00000282466	immunoglobulin superfamily, member 10 [Source:RefSeq_peptide;Acc:NP_849144]	1	0	1
ENSP00000350903	immunoglobulin superfamily, member 10 [Source:RefSeq_peptide;Acc:NP_849144]	0	0	1
ENSP00000345505	immunoglobulin superfamily, member 3 isoform 2 [Source:RefSeq_peptide;Acc:NP_001007238]	0	0	1
ENSP00000222374	immunoglobulin superfamily, member 4C [Source:RefSeq_peptide;Acc:NP_660339]	0	0	1
ENSP00000330500	immunoglobulin superfamily, member 4D [Source:RefSeq_peptide;Acc:NP_055148]	0	0	1
ENSP00000268389	immunoglobulin superfamily, member 6 [Source:RefSeq_peptide;Acc:NP_005840]	0	0	1
ENSP00000261574	Importin beta-3 (Karyopherin beta-3) (Ran-binding protein 5) (RanBP5). [Source:Uniprot/SWISSPROT;Acc:O00410]	0	0	1
ENSP00000346453	Importin-4 (Importin 4b) (Imp4b) (Ran-binding protein 4) (RanBP4). [Source:Uniprot/SWISSPROT;Acc:Q8TEX9]	0	0	1
ENSP00000360200	InaD-like protein (Inadl protein) (hINADL) (Pals1-associated tight junction protein) (Protein associated to tight junctions). [Source:Uniprot/SWISSPROT;Acc:Q8NI35]	1	0	0
ENSP00000295731	Indian hedgehog protein precursor (IHH) (HHG-2) [Contains: Indian hedgehog protein N-product; Indian hedgehog protein C-product]. [Source:Uniprot/SWISSPROT;Acc:Q14623]	1	0	0
ENSP00000305721	Inhibitor of Bruton tyrosine kinase (IBtk). [Source:Uniprot/SWISSPROT;Acc:Q9P2D0]	0	0	1
ENSP00000339151	Inhibitor of nuclear factor kappa-B kinase subunit beta (EC 2.7.11.10) (I-kappa-B-kinase beta) (IkBKB) (IKK-beta) (IKK-B) (I-kappa-B kinase 2) (IKK2) (Nuclear factor NF-kappa-B inhibitor kinase beta) (NFKBIKB). [Source:Uniprot/SWISSPROT;Acc:O14920]	0	0	1
ENSP00000308369	Inner nuclear membrane protein Man1 (LEM domain-containing protein 3). [Source:Uniprot/SWISSPROT;Acc:Q9Y2U8]	0	0	1
ENSP00000287254	Inositol polyphosphate 5-phosphatase OCRL-1 (EC 3.1.3.36) (Lowe oculocerebrorenal syndrome protein). [Source:Uniprot/SWISSPROT;Acc:Q01968]	0	0	1
ENSP00000349635	Inositol polyphosphate 5-phosphatase OCRL-1 (EC 3.1.3.36) (Lowe oculocerebrorenal syndrome protein). [Source:Uniprot/SWISSPROT;Acc:Q01968]	0	0	1
ENSP00000298229	inositol polyphosphate phosphatase-like 1 [Source:RefSeq_peptide;Acc:NP_001558]	0	0	1
ENSP00000370731	Insulin precursor [Contains: Insulin B chain; Insulin A chain]. [Source:Uniprot/SWISSPROT;Acc:P01308]	1	0	0
ENSP00000303830	Insulin receptor precursor (EC 2.7.10.1) (IR) (CD220 antigen) [Contains: Insulin receptor subunit alpha; Insulin receptor subunit beta]. [Source:Uniprot/SWISSPROT;Acc:P06213]	1	0	1
ENSP00000342838	Insulin receptor precursor (EC 2.7.10.1) (IR) (CD220 antigen) [Contains: Insulin receptor subunit alpha; Insulin receptor subunit beta]. [Source:Uniprot/SWISSPROT;Acc:P06213]	1	0	1
ENSP00000357178	Insulin receptor-related protein precursor (EC 2.7.10.1) (IRR) (IR- related receptor) [Contains: Insulin receptor-related protein alpha chain; Insulin receptor-related protein beta chain]. [Source:Uniprot/SWISSPROT;Acc:P14616]	1	0	0
ENSP00000268035	Insulin-like growth factor 1 receptor precursor (EC 2.7.10.1) (Insulin-like growth factor I receptor) (IGF-I receptor) (CD221 antigen) [Contains: Insulin-like growth factor 1 receptor alpha chain; Insulin-like growth factor 1 receptor beta chain]. [Source:Uniprot/SWISSPROT;Acc:P08069]	1	0	1
ENSP00000370473	Insulin-like growth factor-binding protein 3 precursor (IGFBP-3) (IBP- 3) (IGF-binding protein 3). [Source:Uniprot/SWISSPROT;Acc:P17936]	1	0	0
ENSP00000233813	Insulin-like growth factor-binding protein 5 precursor (IGFBP-5) (IBP- 5) (IGF-binding protein 5). [Source:Uniprot/SWISSPROT;Acc:P24593]	1	0	0
ENSP00000301464	Insulin-like growth factor-binding protein 6 precursor (IGFBP-6) (IBP- 6) (IGF-binding protein 6). [Source:Uniprot/SWISSPROT;Acc:P24592]	0	0	1
ENSP00000215539	Insulin-like growth factor-binding protein complex acid labile chain precursor (ALS). [Source:Uniprot/SWISSPROT;Acc:P35858]	1	0	1
ENSP00000228799	integrin alpha FG-GAP repeat containing 2 [Source:RefSeq_peptide;Acc:NP_060933]	1	0	0
ENSP00000282588	Integrin alpha-1 precursor (Laminin and collagen receptor) (VLA-1) (CD49a antigen). [Source:Uniprot/SWISSPROT;Acc:P56199]	1	0	1
ENSP00000370852	Integrin alpha-1 precursor (Laminin and collagen receptor) (VLA-1) (CD49a antigen). [Source:Uniprot/SWISSPROT;Acc:P56199]	1	0	0
ENSP00000358310	Integrin alpha-10 precursor. [Source:Uniprot/SWISSPROT;Acc:O75578]	1	0	0
ENSP00000327290	Integrin alpha-11 precursor. [Source:Uniprot/SWISSPROT;Acc:Q9UKX5]	1	0	0
ENSP00000296585	Integrin alpha-2 precursor (Platelet membrane glycoprotein Ia) (GPIa) (Collagen receptor) (VLA-2 alpha chain) (CD49b antigen). [Source:Uniprot/SWISSPROT;Acc:P17301]	1	0	0
ENSP00000007722	Integrin alpha-3 precursor (Galactoprotein B3) (GAPB3) (VLA-3 alpha chain) (FRP-2) (CD49c antigen) [Contains: Integrin alpha-3 heavy chain; Integrin alpha-3 light chain]. [Source:Uniprot/SWISSPROT;Acc:P26006]	1	0	0
ENSP00000315190	Integrin alpha-3 precursor (Galactoprotein B3) (GAPB3) (VLA-3 alpha chain) (FRP-2) (CD49c antigen) [Contains: Integrin alpha-3 heavy chain; Integrin alpha-3 light chain]. [Source:Uniprot/SWISSPROT;Acc:P26006]	1	0	0
ENSP00000233573	Integrin alpha-4 precursor (Integrin alpha-IV) (VLA-4) (CD49d antigen). [Source:Uniprot/SWISSPROT;Acc:P13612]	1	0	0
ENSP00000293379	Integrin alpha-5 precursor (Fibronectin receptor subunit alpha) (Integrin alpha-F) (VLA-5) (CD49e antigen) [Contains: Integrin alpha-5 heavy chain; Integrin alpha-5 light chain]. [Source:Uniprot/SWISSPROT;Acc:P08648]	1	0	0
ENSP00000264107	Integrin alpha-6 precursor (VLA-6) (CD49f antigen) [Contains: Integrin alpha-6 heavy chain; Integrin alpha-6 light chain]. [Source:Uniprot/SWISSPROT;Acc:P23229]	1	0	1
ENSP00000341078	Integrin alpha-6 precursor (VLA-6) (CD49f antigen) [Contains: Integrin alpha-6 heavy chain; Integrin alpha-6 light chain]. [Source:Uniprot/SWISSPROT;Acc:P23229]	1	0	1
ENSP00000264106	Integrin alpha-6 precursor (VLA-6) (CD49f antigen) [Contains: Integrin alpha-6 heavy chain; Integrin alpha-6 light chain]. [Source:Uniprot/SWISSPROT;Acc:P23229]	1	0	1
ENSP00000364369	Integrin alpha-6 precursor (VLA-6) (CD49f antigen) [Contains: Integrin alpha-6 heavy chain; Integrin alpha-6 light chain]. [Source:Uniprot/SWISSPROT;Acc:P23229]	1	0	0
ENSP00000257880	Integrin alpha-7 precursor [Contains: Integrin alpha-7 heavy chain; Integrin alpha-7 light chain]. [Source:Uniprot/SWISSPROT;Acc:Q13683]	1	0	0
ENSP00000257879	Integrin alpha-7 precursor [Contains: Integrin alpha-7 heavy chain; Integrin alpha-7 light chain]. [Source:Uniprot/SWISSPROT;Acc:Q13683]	1	0	0
ENSP00000343009	Integrin alpha-7 precursor [Contains: Integrin alpha-7 heavy chain; Integrin alpha-7 light chain]. [Source:Uniprot/SWISSPROT;Acc:Q13683]	1	0	0
ENSP00000339995	Integrin alpha-7 precursor [Contains: Integrin alpha-7 heavy chain; Integrin alpha-7 light chain]. [Source:Uniprot/SWISSPROT;Acc:Q13683]	1	0	0
ENSP00000367316	Integrin alpha-8 precursor [Contains: Integrin alpha-8 heavy chain; Integrin alpha-8 light chain]. [Source:Uniprot/SWISSPROT;Acc:P53708]	1	0	0
ENSP00000264741	Integrin alpha-9 precursor (Integrin alpha-RLC). [Source:Uniprot/SWISSPROT;Acc:Q13797]	1	0	0
ENSP00000373854	Integrin alpha-D precursor (Leukointegrin alpha D) (ADB2) (CD11d antigen). [Source:Uniprot/SWISSPROT;Acc:Q13349]	1	0	0
ENSP00000268297	Integrin alpha-D precursor (Leukointegrin alpha D) (ADB2) (CD11d antigen). [Source:Uniprot/SWISSPROT;Acc:Q13349]	1	0	1
ENSP00000263087	Integrin alpha-E precursor (Mucosal lymphocyte 1 antigen) (HML-1 antigen) (Integrin alpha-IEL) (CD103 antigen) [Contains: Integrin alpha-E light chain; Integrin alpha-E heavy chain]. [Source:Uniprot/SWISSPROT;Acc:P38570]	1	0	0
ENSP00000262407	Integrin alpha-IIb precursor (Platelet membrane glycoprotein IIb) (GPalpha IIb) (GPIIb) (CD41 antigen) [Contains: Integrin alpha-IIb heavy chain; Integrin alpha-IIb light chain]. [Source:Uniprot/SWISSPROT;Acc:P08514]	1	0	0
ENSP00000340536	Integrin alpha-IIb precursor (Platelet membrane glycoprotein IIb) (GPalpha IIb) (GPIIb) (CD41 antigen) [Contains: Integrin alpha-IIb heavy chain; Integrin alpha-IIb light chain]. [Source:Uniprot/SWISSPROT;Acc:P08514]	1	0	0
ENSP00000373728	Integrin alpha-IIb precursor (Platelet membrane glycoprotein IIb) (GPalpha IIb) (GPIIb) (CD41 antigen) [Contains: Integrin alpha-IIb heavy chain; Integrin alpha-IIb light chain]. [Source:Uniprot/SWISSPROT;Acc:P08514]	1	0	0
ENSP00000350886	Integrin alpha-L precursor (Leukocyte adhesion glycoprotein LFA-1 alpha chain) (LFA-1A) (Leukocyte function-associated molecule 1 alpha chain) (CD11a antigen). [Source:Uniprot/SWISSPROT;Acc:P20701]	1	0	0
ENSP00000321989	Integrin alpha-L precursor (Leukocyte adhesion glycoprotein LFA-1 alpha chain) (LFA-1A) (Leukocyte function-associated molecule 1 alpha chain) (CD11a antigen). [Source:Uniprot/SWISSPROT;Acc:P20701]	1	0	0
ENSP00000349252	Integrin alpha-L precursor (Leukocyte adhesion glycoprotein LFA-1 alpha chain) (LFA-1A) (Leukocyte function-associated molecule 1 alpha chain) (CD11a antigen). [Source:Uniprot/SWISSPROT;Acc:P20701]	1	0	0
ENSP00000287497	Integrin alpha-M precursor (Cell surface glycoprotein MAC-1 alpha subunit) (CR-3 alpha chain) (Leukocyte adhesion receptor MO1) (Neutrophil adherence receptor) (CD11b antigen). [Source:Uniprot/SWISSPROT;Acc:P11215]	1	0	0
ENSP00000364042	Integrin alpha-V precursor (Vitronectin receptor subunit alpha) (CD51 antigen) [Contains: Integrin alpha-V heavy chain; Integrin alpha-V light chain]. [Source:Uniprot/SWISSPROT;Acc:P06756]	1	0	0
ENSP00000261023	Integrin alpha-V precursor (Vitronectin receptor subunit alpha) (CD51 antigen) [Contains: Integrin alpha-V heavy chain; Integrin alpha-V light chain]. [Source:Uniprot/SWISSPROT;Acc:P06756]	1	0	1
ENSP00000268296	Integrin alpha-X precursor (Leukocyte adhesion glycoprotein p150,95 alpha chain) (Leukocyte adhesion receptor p150,95) (Leu M5) (CD11c antigen). [Source:Uniprot/SWISSPROT;Acc:P20702]	1	0	0
ENSP00000364094	Integrin beta-1 precursor (Fibronectin receptor subunit beta) (Integrin VLA-4 subunit beta) (CD29 antigen). [Source:Uniprot/SWISSPROT;Acc:P05556]	1	0	0
ENSP00000353850	Integrin beta-1-binding protein 1 (Integrin cytoplasmic domain- associated protein 1) (ICAP-1). [Source:Uniprot/SWISSPROT;Acc:O14713]	1	0	0
ENSP00000362935	Integrin beta-1-binding protein 2 (Melusin). [Source:Uniprot/SWISSPROT;Acc:Q9UKP3]	1	0	0
ENSP00000347279	Integrin beta-2 precursor (Cell surface adhesion glycoproteins LFA- 1/CR3/p150,95 subunit beta) (Complement receptor C3 subunit beta) (CD18 antigen). [Source:Uniprot/SWISSPROT;Acc:P05107]	1	0	0
ENSP00000262017	Integrin beta-3 precursor (Platelet membrane glycoprotein IIIa) (GPIIIa) (CD61 antigen). [Source:Uniprot/SWISSPROT;Acc:P05106]	1	0	0
ENSP00000296181	Integrin beta-5 precursor. [Source:Uniprot/SWISSPROT;Acc:P18084]	1	0	1
ENSP00000267082	Integrin beta-7 precursor. [Source:Uniprot/SWISSPROT;Acc:P26010]	1	0	0
ENSP00000299421	Integrin-linked protein kinase (EC 2.7.11.1) (ILK-1) (ILK-2) (59 kDa serine/threonine-protein kinase) (p59ILK). [Source:Uniprot/SWISSPROT;Acc:Q13418]	1	0	1
ENSP00000351190	Inter-alpha-trypsin inhibitor heavy chain H2 precursor (ITI heavy chain H2) (Inter-alpha-inhibitor heavy chain 2) (Inter-alpha-trypsin inhibitor complex component II) (Serum-derived hyaluronan-associated protein) (SHAP). [Source:Uniprot/SWISSPROT;Acc:P19823]	1	0	0
ENSP00000264832	Intercellular adhesion molecule 1 precursor (ICAM-1) (Major group rhinovirus receptor) (CD54 antigen). [Source:Uniprot/SWISSPROT;Acc:P05362]	1	0	0
ENSP00000225760	Intercellular adhesion molecule 2 precursor (ICAM-2) (CD102 antigen). [Source:Uniprot/SWISSPROT;Acc:P13598]	1	0	0
ENSP00000160262	Intercellular adhesion molecule 3 precursor (ICAM-3) (ICAM-R) (CDw50) (CD50 antigen). [Source:Uniprot/SWISSPROT;Acc:P32942]	1	0	0
ENSP00000370147	Intercellular adhesion molecule 4 precursor (ICAM-4) (Landsteiner- Wiener blood group glycoprotein) (LW blood group protein) (CD242 antigen). [Source:Uniprot/SWISSPROT;Acc:Q14773]	1	0	0
ENSP00000342114	Intercellular adhesion molecule 4 precursor (ICAM-4) (Landsteiner- Wiener blood group glycoprotein) (LW blood group protein) (CD242 antigen). [Source:Uniprot/SWISSPROT;Acc:Q14773]	1	0	0
ENSP00000221980	Intercellular adhesion molecule 5 precursor (ICAM-5) (Telencephalin). [Source:Uniprot/SWISSPROT;Acc:Q9UMF0]	1	0	0
ENSP00000290219	Interferon-gamma receptor beta chain precursor (Interferon-gamma receptor accessory factor 1) (AF-1) (Interferon-gamma transducer 1). [Source:Uniprot/SWISSPROT;Acc:P38484]	0	0	1
ENSP00000341954	Interferon-induced, double-stranded RNA-activated protein kinase (EC 2.7.11.1) (Interferon-inducible RNA-dependent protein kinase) (Eukaryotic translation initiation factor 2-alpha kinase 2) (eIF-2A protein kinase 2) (Protein kinase RNA-activated) (PKR) ( [Source:Uniprot/SWISSPROT;Acc:P19525]	0	0	1
ENSP00000338418	Interleukin-1 family member 10 (IL-1F10) (Interleukin-1 receptor antagonist-like FIL1 theta) (Interleukin-1 theta) (IL-1 theta) (FIL1 theta) (Interleukin-1 HY2) (IL-1HY2). [Source:Uniprot/SWISSPROT;Acc:Q8WWZ1]	0	0	1
ENSP00000358997	Interleukin-1 receptor-associated kinase 1 (EC 2.7.11.1) (IRAK-1). [Source:Uniprot/SWISSPROT;Acc:P51617]	1	0	0
ENSP00000261233	Interleukin-1 receptor-associated kinase 3 (EC 2.7.11.1) (IRAK-3) (IL- 1 receptor-associated kinase M) (IRAK-M). [Source:Uniprot/SWISSPROT;Acc:Q9Y616]	0	0	1
ENSP00000349096	Interleukin-1 receptor-associated kinase 4 (EC 2.7.11.1) (IRAK-4) (NY- REN-64 antigen). [Source:Uniprot/SWISSPROT;Acc:Q9NWZ3]	0	0	1
ENSP00000371578	Interleukin-10 receptor beta chain precursor (IL-10R-B) (IL-10R2) (Cytokine receptor family 2 member 4) (Cytokine receptor class-II member 4) (CRF2-4) (CDw210b antigen). [Source:Uniprot/SWISSPROT;Acc:Q08334]	1	0	0
ENSP00000261796	Interleukin-17B precursor (IL-17B) (Cytokine-like protein Zcyto7) (Neuronal interleukin-17-related factor) (Interleukin-20) (IL-20). [Source:Uniprot/SWISSPROT;Acc:Q9UHF5]	0	0	1
ENSP00000264260	Interleukin-18 receptor accessory protein precursor (IL-18 receptor accessory protein) (IL-18RAcP) (Interleukin-18 receptor accessory protein-like) (IL-18Rbeta) (IL-1R accessory protein-like) (IL-1RAcPL) (Accessory protein-like) (AcPL) (IL-1R7) (CD218b an [Source:Uniprot/SWISSPROT;Acc:O95256]	0	0	1
ENSP00000314976	Interleukin-20 receptor alpha chain precursor (IL-20R-alpha) (IL-20R1) (Cytokine receptor family 2 member 8) (Cytokine receptor class-II member 8) (CRF2-8) (ZcytoR7). [Source:Uniprot/SWISSPROT;Acc:Q9UHF4]	1	0	0
ENSP00000296980	Interleukin-22 receptor alpha-2 chain precursor (IL-22R-alpha-2) (Interleukin 22-binding protein) (IL22BP) (Cytokine receptor family class II member 10) (CRF2-10) (Cytokine receptor family type 2, soluble 1) (CRF2-S1). [Source:Uniprot/SWISSPROT;Acc:Q969J5]	0	0	1
ENSP00000328994	Interleukin-28 receptor alpha chain precursor (IL-28R-alpha) (IL-28RA) (Cytokine receptor family 2 member 12) (Cytokine receptor class-II member 12) (CRF2-12) (Interferon lambda receptor 1) (IFN-lambda R1) (Likely interleukin or cytokine receptor 2). [Source:Uniprot/SWISSPROT;Acc:Q8IU57]	0	0	1
ENSP00000224600	Interphotoreceptor retinoid-binding protein precursor (IRBP) (Interstitial retinol-binding protein). [Source:Uniprot/SWISSPROT;Acc:P10745]	1	0	0
ENSP00000347244	Intersectin-2 (SH3 domain-containing protein 1B) (SH3P18) (SH3P18-like WASP-associated protein). [Source:Uniprot/SWISSPROT;Acc:Q9NZM3]	0	0	1
ENSP00000370265	Intersectin-2 (SH3 domain-containing protein 1B) (SH3P18) (SH3P18-like WASP-associated protein). [Source:Uniprot/SWISSPROT;Acc:Q9NZM3]	1	0	0
ENSP00000354561	Intersectin-2 (SH3 domain-containing protein 1B) (SH3P18) (SH3P18-like WASP-associated protein). [Source:Uniprot/SWISSPROT;Acc:Q9NZM3]	0	0	1
ENSP00000322788	Interstitial collagenase precursor (EC 3.4.24.7) (Matrix metalloproteinase-1) (MMP-1) (Fibroblast collagenase) [Contains: 22 kDa interstitial collagenase; 27 kDa interstitial collagenase]. [Source:Uniprot/SWISSPROT;Acc:P03956]	1	0	0
ENSP00000324005	Intraflagellar transport 122 homolog (WD repeat protein 10). [Source:Uniprot/SWISSPROT;Acc:Q9HBG6]	0	0	1
ENSP00000323973	Intraflagellar transport 122 homolog (WD repeat protein 10). [Source:Uniprot/SWISSPROT;Acc:Q9HBG6]	0	0	1
ENSP00000324165	Intraflagellar transport 122 homolog (WD repeat protein 10). [Source:Uniprot/SWISSPROT;Acc:Q9HBG6]	0	0	1
ENSP00000354895	Intraflagellar transport 140 homolog (WD and tetratricopeptide repeats protein 2). [Source:Uniprot/SWISSPROT;Acc:Q96RY7]	1	0	0
ENSP00000273221	IQ motif and Sec7 domain-containing protein 1 (ADP-ribosylation factors guanine nucleotide-exchange protein 100) (ADP-ribosylation factors guanine nucleotide-exchange protein 2) (Brefeldin-resistant Arf-GEF 2 protein). [Source:Uniprot/SWISSPROT;Acc:Q6DN90]	0	0	1
ENSP00000315662	IQ motif and Sec7 domain-containing protein 3. [Source:Uniprot/SWISSPROT;Acc:Q9UPP2]	0	0	1
ENSP00000249760	Isovaleryl-CoA dehydrogenase, mitochondrial precursor (EC 1.3.99.10) (IVD). [Source:Uniprot/SWISSPROT;Acc:P26440]	0	0	1
ENSP00000357006	Junctional adhesion molecule A precursor (JAM-A) (Junctional adhesion molecule 1) (JAM-1) (Platelet adhesion molecule 1) (PAM-1) (Platelet F11 receptor) (CD321 antigen). [Source:Uniprot/SWISSPROT;Acc:Q9Y624]	1	0	0
ENSP00000318416	Junctional adhesion molecule B precursor (JAM-B) (Junctional adhesion molecule 2) (Vascular endothelial junction-associated molecule) (VE- JAM) (CD322 antigen). [Source:Uniprot/SWISSPROT;Acc:P57087]	0	0	1
ENSP00000299106	Junctional adhesion molecule C precursor (JAM-C) (Junctional adhesion molecule 3) (JAM-3) (JAM-2). [Source:Uniprot/SWISSPROT;Acc:Q9BX67]	1	0	0
ENSP00000366074	Kallikrein-1 precursor (EC 3.4.21.35) (Tissue kallikrein) (Kidney/pancreas/salivary gland kallikrein). [Source:Uniprot/SWISSPROT;Acc:P06870]	1	0	0
ENSP00000301420	Kallikrein-1 precursor (EC 3.4.21.35) (Tissue kallikrein) (Kidney/pancreas/salivary gland kallikrein). [Source:Uniprot/SWISSPROT;Acc:P06870]	1	0	0
ENSP00000351640	Kallikrein-10 precursor (EC 3.4.21.-) (Protease serine-like 1) (Normal epithelial cell-specific 1). [Source:Uniprot/SWISSPROT;Acc:O43240]	1	0	0
ENSP00000311746	Kallikrein-10 precursor (EC 3.4.21.-) (Protease serine-like 1) (Normal epithelial cell-specific 1). [Source:Uniprot/SWISSPROT;Acc:O43240]	1	0	1
ENSP00000324414	Kallikrein-11 precursor (EC 3.4.21.-) (Hippostasin) (Trypsin-like protease) (Serine protease 20). [Source:Uniprot/SWISSPROT;Acc:Q9UBX7]	1	0	0
ENSP00000324269	Kallikrein-11 precursor (EC 3.4.21.-) (Hippostasin) (Trypsin-like protease) (Serine protease 20). [Source:Uniprot/SWISSPROT;Acc:Q9UBX7]	1	0	1
ENSP00000324181	Kallikrein-12 precursor (EC 3.4.21.-) (Kallikrein-like protein 5) (KLK-L5). [Source:Uniprot/SWISSPROT;Acc:Q9UKR0]	1	0	1
ENSP00000250352	Kallikrein-12 precursor (EC 3.4.21.-) (Kallikrein-like protein 5) (KLK-L5). [Source:Uniprot/SWISSPROT;Acc:Q9UKR0]	1	0	0
ENSP00000250351	Kallikrein-12 precursor (EC 3.4.21.-) (Kallikrein-like protein 5) (KLK-L5). [Source:Uniprot/SWISSPROT;Acc:Q9UKR0]	1	0	1
ENSP00000334079	Kallikrein-13 precursor (EC 3.4.21.-) (Kallikrein-like protein 4) (KLK-L4). [Source:Uniprot/SWISSPROT;Acc:Q9UKR3]	1	0	0
ENSP00000156476	Kallikrein-13 precursor (EC 3.4.21.-) (Kallikrein-like protein 4) (KLK-L4). [Source:Uniprot/SWISSPROT;Acc:Q9UKR3]	1	0	1
ENSP00000156499	Kallikrein-14 precursor (EC 3.4.21.-) (Kallikrein-like protein 6) (KLK-L6). [Source:Uniprot/SWISSPROT;Acc:Q9P0G3]	1	0	1
ENSP00000314783	Kallikrein-15 precursor (EC 3.4.21.-) (ACO protease). [Source:Uniprot/SWISSPROT;Acc:Q9H2R5]	1	0	1
ENSP00000301421	Kallikrein-15 precursor (EC 3.4.21.-) (ACO protease). [Source:Uniprot/SWISSPROT;Acc:Q9H2R5]	1	0	0
ENSP00000313581	Kallikrein-2 precursor (EC 3.4.21.35) (Tissue kallikrein-2) (Glandular kallikrein-1) (hGK-1). [Source:Uniprot/SWISSPROT;Acc:P20151]	1	0	1
ENSP00000326159	Kallikrein-4 precursor (EC 3.4.21.-) (Prostase) (Kallikrein-like protein 1) (KLK-L1) (Enamel matrix serine proteinase 1) (Serine protease 17). [Source:Uniprot/SWISSPROT;Acc:Q9Y5K2]	1	0	1
ENSP00000337733	Kallikrein-5 precursor (EC 3.4.21.-) (Stratum corneum tryptic enzyme) (Kallikrein-like protein 2) (KLK-L2). [Source:Uniprot/SWISSPROT;Acc:Q9Y337]	1	0	0
ENSP00000309148	Kallikrein-6 precursor (EC 3.4.21.-) (Protease M) (Neurosin) (Zyme) (SP59) (Serine protease 9) (Serine protease 18). [Source:Uniprot/SWISSPROT;Acc:Q92876]	1	0	1
ENSP00000304791	Kallikrein-7 precursor (EC 3.4.21.117) (hK7) (Stratum corneum chymotryptic enzyme) (hSCCE) (Serine protease 6). [Source:Uniprot/SWISSPROT;Acc:P49862]	1	0	1
ENSP00000366029	Kallikrein-9 precursor (EC 3.4.21.-) (Kallikrein-like protein 3) (KLK- L3). [Source:Uniprot/SWISSPROT;Acc:Q9UKQ9]	1	0	0
ENSP00000341555	Kallikrein-9 precursor (EC 3.4.21.-) (Kallikrein-like protein 3) (KLK- L3). [Source:Uniprot/SWISSPROT;Acc:Q9UKQ9]	1	0	0
ENSP00000250366	Kallikrein-9 precursor (EC 3.4.21.-) (Kallikrein-like protein 3) (KLK- L3). [Source:Uniprot/SWISSPROT;Acc:Q9UKQ9]	1	0	1
ENSP00000291726	Kallikrein-9 precursor (EC 3.4.21.-) (Kallikrein-like protein 3) (KLK- L3). [Source:Uniprot/SWISSPROT;Acc:Q9UKQ9]	1	0	1
ENSP00000298841	Kallistatin precursor (Serpin A4) (Kallikrein inhibitor) (Protease inhibitor 4). [Source:Uniprot/SWISSPROT;Acc:P29622]	0	0	1
ENSP00000268509	Katanin p80 WD40-containing subunit B1 (Katanin p80 subunit B1) (p80 katanin). [Source:Uniprot/SWISSPROT;Acc:Q9BVA0]	0	0	1
ENSP00000171111	Kelch-like ECH-associated protein 1 (Cytosolic inhibitor of Nrf2) (Kelch-like protein 19). [Source:Uniprot/SWISSPROT;Acc:Q14145]	0	0	1
ENSP00000343930	Kelch-like protein 17 (Actinfilin). [Source:Uniprot/SWISSPROT;Acc:Q6TDP4]	0	0	1
ENSP00000252244	Keratin, type II cytoskeletal 1 (Cytokeratin-1) (CK-1) (Keratin-1) (K1) (67 kDa cytokeratin) (Hair alpha protein). [Source:Uniprot/SWISSPROT;Acc:P04264]	1	0	0
ENSP00000293308	Keratin, type II cytoskeletal 8 (Cytokeratin-8) (CK-8) (Keratin-8) (K8). [Source:Uniprot/SWISSPROT;Acc:P05787]	1	0	0
ENSP00000334461	Keratin-associated protein 4-12 (Keratin-associated protein 4.12) (Ultrahigh sulfur keratin-associated protein 4.12). [Source:Uniprot/SWISSPROT;Acc:Q9BQ66]	1	0	0
ENSP00000267843	Keratinocyte growth factor precursor (KGF) (Fibroblast growth factor 7) (FGF-7) (HBGF-7). [Source:Uniprot/SWISSPROT;Acc:P21781]	1	0	0
ENSP00000266719	Keratocan precursor (KTN) (Keratan sulfate proteoglycan keratocan). [Source:Uniprot/SWISSPROT;Acc:O60938]	1	0	0
ENSP00000260777	KIAA1598 (KIAA1598), mRNA [Source:RefSeq_dna;Acc:NM_018330]	1	0	0
ENSP00000291878	Killer cell immunoglobulin-like receptor 2DL4 precursor (MHC class I NK cell receptor KIR103AS) (Killer cell inhibitory receptor 103AS) (KIR-103AS) (G9P) (CD158d antigen). [Source:Uniprot/SWISSPROT;Acc:Q99706]	0	0	1
ENSP00000350088	Killer cell immunoglobulin-like receptor 2DL4 precursor (MHC class I NK cell receptor KIR103AS) (Killer cell inhibitory receptor 103AS) (KIR-103AS) (G9P) (CD158d antigen). [Source:Uniprot/SWISSPROT;Acc:Q99706]	0	0	1
ENSP00000353960	Killer cell immunoglobulin-like receptor 2DL4 precursor (MHC class I NK cell receptor KIR103AS) (Killer cell inhibitory receptor 103AS) (KIR-103AS) (G9P) (CD158d antigen). [Source:Uniprot/SWISSPROT;Acc:Q99706]	0	0	1
ENSP00000339634	Killer cell immunoglobulin-like receptor 2DL4 precursor (MHC class I NK cell receptor KIR103AS) (Killer cell inhibitory receptor 103AS) (KIR-103AS) (G9P) (CD158d antigen). [Source:Uniprot/SWISSPROT;Acc:Q99706]	0	0	1
ENSP00000347819	Killer cell immunoglobulin-like receptor 3DL1 precursor (MHC class I NK cell receptor) (Natural killer-associated transcript 3) (NKAT-3) (p70 natural killer cell receptor clones CL-2/CL-11) (HLA-BW4-specific inhibitory NK cell receptor). [Source:Uniprot/SWISSPROT;Acc:P43629]	0	0	1
ENSP00000336769	Killer cell immunoglobulin-like receptor 3DL2 precursor (MHC class I NK cell receptor) (Natural killer-associated transcript 4) (NKAT-4) (p70 natural killer cell receptor clone CL-5) (CD158k antigen). [Source:Uniprot/SWISSPROT;Acc:P43630]	1	0	0
ENSP00000291860	Killer cell immunoglobulin-like receptor 3DL2 precursor (MHC class I NK cell receptor) (Natural killer-associated transcript 4) (NKAT-4) (p70 natural killer cell receptor clone CL-5) (CD158k antigen). [Source:Uniprot/SWISSPROT;Acc:P43630]	0	0	1
ENSP00000229402	Killer cell lectin-like receptor subfamily B member 1 (Natural killer cell surface protein P1A) (HNKR-P1a) (NKR-P1A) (C-type lectin domain family 5 member B) (CD161 antigen). [Source:Uniprot/SWISSPROT;Acc:Q12918]	1	0	0
ENSP00000322487	Killer cell lectin-like receptor subfamily F member 1 (Lectin-like receptor F1) (Activating coreceptor NKp80). [Source:Uniprot/SWISSPROT;Acc:Q9NZS2]	1	0	0
ENSP00000279544	Killer cell lectin-like receptor subfamily F member 1 (Lectin-like receptor F1) (Activating coreceptor NKp80). [Source:Uniprot/SWISSPROT;Acc:Q9NZS2]	1	0	0
ENSP00000349477	killer cell lectin-like receptor subfamily G, member 1 [Source:RefSeq_peptide;Acc:NP_005801]	1	0	0
ENSP00000266551	killer cell lectin-like receptor subfamily G, member 1 [Source:RefSeq_peptide;Acc:NP_005801]	1	0	0
ENSP00000339356	killer cell lectin-like receptor subfamily G, member 2 [Source:RefSeq_peptide;Acc:NP_940910]	1	0	0
ENSP00000268763	Kinase suppressor of ras-1 (Kinase suppressor of ras). [Source:Uniprot/SWISSPROT;Acc:Q8IVT5]	0	0	1
ENSP00000339952	Kinase suppressor of ras-2 (hKSR2). [Source:Uniprot/SWISSPROT;Acc:Q6VAB6]	0	0	1
ENSP00000354878	Kinesin-like protein KIF21A (Kinesin-like protein KIF2) (Renal carcinoma antigen NY-REN-62). [Source:Uniprot/SWISSPROT;Acc:Q7Z4S6]	0	0	1
ENSP00000287611	Kininogen-1 precursor (Alpha-2-thiol proteinase inhibitor) [Contains: Kininogen-1 heavy chain; Bradykinin (Kallidin I); Lysyl-bradykinin (Kallidin II); Kininogen-1 light chain; Low molecular weight growth- promoting factor]. [Source:Uniprot/SWISSPROT;Acc:P01042]	1	0	0
ENSP00000370347	Krueppel-like factor 6 (Core promoter element-binding protein) (B- cell-derived protein 1) (Proto-oncogene BCD1) (Transcription factor Zf9) (GC-rich sites-binding factor GBF). [Source:Uniprot/SWISSPROT;Acc:Q99612]	1	0	0
ENSP00000342098	Kunitz-type protease inhibitor 1 precursor (Hepatocyte growth factor activator inhibitor type 1) (HAI-1). [Source:Uniprot/SWISSPROT;Acc:O43278]	1	0	1
ENSP00000301244	Kunitz-type protease inhibitor 2 precursor (Hepatocyte growth factor activator inhibitor type 2) (HAI-2) (Placental bikunin). [Source:Uniprot/SWISSPROT;Acc:O43291]	1	0	0
ENSP00000217428	Kunitz-type protease inhibitor 3 precursor (HKIB9). [Source:Uniprot/SWISSPROT;Acc:P49223]	0	0	1
ENSP00000329686	Kv channel-interacting protein 1 (KChIP1) (A-type potassium channel modulatory protein 1) (Potassium channel-interacting protein 1) (Vesicle APC-binding protein). [Source:Uniprot/SWISSPROT;Acc:Q9NZI2]	0	0	1
ENSP00000341624	Kv channel-interacting protein 2 (KChIP2) (A-type potassium channel modulatory protein 2) (Potassium channel-interacting protein 2) (Cardiac voltage-gated potassium channel modulatory subunit). [Source:Uniprot/SWISSPROT;Acc:Q9NS61]	0	0	1
ENSP00000286993	Kv channel-interacting protein 2 (KChIP2) (A-type potassium channel modulatory protein 2) (Potassium channel-interacting protein 2) (Cardiac voltage-gated potassium channel modulatory subunit). [Source:Uniprot/SWISSPROT;Acc:Q9NS61]	0	0	1
ENSP00000350733	Kv channel-interacting protein 2 (KChIP2) (A-type potassium channel modulatory protein 2) (Potassium channel-interacting protein 2) (Cardiac voltage-gated potassium channel modulatory subunit). [Source:Uniprot/SWISSPROT;Acc:Q9NS61]	0	0	1
ENSP00000344169	Kv channel-interacting protein 2 (KChIP2) (A-type potassium channel modulatory protein 2) (Potassium channel-interacting protein 2) (Cardiac voltage-gated potassium channel modulatory subunit). [Source:Uniprot/SWISSPROT;Acc:Q9NS61]	0	0	1
ENSP00000347877	Kv channel-interacting protein 2 (KChIP2) (A-type potassium channel modulatory protein 2) (Potassium channel-interacting protein 2) (Cardiac voltage-gated potassium channel modulatory subunit). [Source:Uniprot/SWISSPROT;Acc:Q9NS61]	0	0	1
ENSP00000239117	Kv channel-interacting protein 2 (KChIP2) (A-type potassium channel modulatory protein 2) (Potassium channel-interacting protein 2) (Cardiac voltage-gated potassium channel modulatory subunit). [Source:Uniprot/SWISSPROT;Acc:Q9NS61]	0	0	1
ENSP00000349055	Kv channel-interacting protein 2 (KChIP2) (A-type potassium channel modulatory protein 2) (Potassium channel-interacting protein 2) (Cardiac voltage-gated potassium channel modulatory subunit). [Source:Uniprot/SWISSPROT;Acc:Q9NS61]	0	0	1
ENSP00000239118	Kv channel-interacting protein 2 (KChIP2) (A-type potassium channel modulatory protein 2) (Potassium channel-interacting protein 2) (Cardiac voltage-gated potassium channel modulatory subunit). [Source:Uniprot/SWISSPROT;Acc:Q9NS61]	0	0	1
ENSP00000351892	Kv channel-interacting protein 4 (KChIP4) (A-type potassium channel modulatory protein 4) (Potassium channel-interacting protein 4) (Calsenilin-like protein). [Source:Uniprot/SWISSPROT;Acc:Q6PIL6]	0	0	1
ENSP00000318415	kynurenine aminotransferase III isoform 1 [Source:RefSeq_peptide;Acc:NP_001008661]	0	0	1
ENSP00000267436	L-2-hydroxyglutarate dehydrogenase, mitochondrial precursor (EC 1.1.99.2) (Duranin). [Source:Uniprot/SWISSPROT;Acc:Q9H9P8]	0	0	1
ENSP00000231751	Lactotransferrin precursor (EC 3.4.21.-) (Lactoferrin) (Talalactoferrin alfa) [Contains: Kaliocin-1; Lactoferroxin A; Lactoferroxin B; Lactoferroxin C]. [Source:Uniprot/SWISSPROT;Acc:P02788]	1	0	0
ENSP00000298248	Lambda-crystallin homolog. [Source:Uniprot/SWISSPROT;Acc:Q9Y2S2]	0	0	1
ENSP00000340604	Lambda-crystallin homolog. [Source:Uniprot/SWISSPROT;Acc:Q9Y2S2]	0	0	1
ENSP00000374311	Laminin subunit alpha-1 precursor (Laminin A chain). [Source:Uniprot/SWISSPROT;Acc:P25391]	1	0	0
ENSP00000324532	Laminin subunit alpha-3 precursor (Epiligrin 170 kDa subunit) (E170) (Nicein subunit alpha). [Source:Uniprot/SWISSPROT;Acc:Q16787]	1	0	0
ENSP00000252999	Laminin subunit alpha-5 precursor. [Source:Uniprot/SWISSPROT;Acc:O15230]	0	0	1
ENSP00000222399	Laminin subunit beta-1 precursor (Laminin B1 chain). [Source:Uniprot/SWISSPROT;Acc:P07942]	1	0	1
ENSP00000355997	Laminin subunit beta-3 precursor (Laminin 5 beta 3) (Laminin B1k chain) (Kalinin B1 chain). [Source:Uniprot/SWISSPROT;Acc:Q13751]	1	0	0
ENSP00000258341	Laminin subunit gamma-1 precursor (Laminin B2 chain). [Source:Uniprot/SWISSPROT;Acc:P11047]	1	0	0
ENSP00000264144	Laminin subunit gamma-2 precursor (Laminin 5 gamma 2 subunit) (Kalinin/nicein/epiligrin 100 kDa subunit) (Laminin B2t chain) (Cell- scattering factor 140 kDa subunit) (CSF 140 kDa subunit) (Large adhesive scatter factor 140 kDa subunit) (Ladsin 140 kDa su [Source:Uniprot/SWISSPROT;Acc:Q13753]	1	0	0
ENSP00000325873	Laminin subunit gamma-3 precursor (Laminin 12 gamma 3 subunit). [Source:Uniprot/SWISSPROT;Acc:Q9Y6N6]	0	0	1
ENSP00000365140	Large proline-rich protein BAT3 (HLA-B-associated transcript 3) (Protein G3). [Source:Uniprot/SWISSPROT;Acc:P46379]	1	0	0
ENSP00000211379	Large proline-rich protein BAT3 (HLA-B-associated transcript 3) (Protein G3). [Source:Uniprot/SWISSPROT;Acc:P46379]	0	0	1
ENSP00000374654	Latent-transforming growth factor beta-binding protein, isoform 1L precursor (LTBP-1) (Transforming growth factor beta-1-binding protein 1) (TGF-beta1-BP-1). [Source:Uniprot/SWISSPROT;Acc:Q14766]	1	0	0
ENSP00000364764	Layilin precursor. [Source:Uniprot/SWISSPROT;Acc:Q6UX15]	1	0	0
ENSP00000374578	Layilin precursor. [Source:Uniprot/SWISSPROT;Acc:Q6UX15]	1	0	0
ENSP00000364765	Layilin precursor. [Source:Uniprot/SWISSPROT;Acc:Q6UX15]	1	0	0
ENSP00000361185	leucine rich repeat containing 22 [Source:RefSeq_peptide;Acc:NP_001017924]	1	0	0
ENSP00000326324	leucine rich repeat containing 37A [Source:RefSeq_peptide;Acc:NP_055649]	1	0	0
ENSP00000366062	leucine rich repeat containing 37A [Source:RefSeq_peptide;Acc:NP_055649]	1	0	0
ENSP00000365253	Leucine rich repeat containing 38. [Source:Uniprot/SPTREMBL;Acc:Q5VT99]	1	0	0
ENSP00000289014	leucine rich repeat containing 43 [Source:RefSeq_peptide;Acc:NP_689972]	1	0	0
ENSP00000344233	leucine rich repeat containing 43 [Source:RefSeq_peptide;Acc:NP_689972]	1	0	0
ENSP00000369328	leucine rich repeat neuronal 6C [Source:RefSeq_peptide;Acc:NP_689783]	1	0	0
ENSP00000302621	Leucine-rich alpha-2-glycoprotein precursor (LRG). [Source:Uniprot/SWISSPROT;Acc:P02750]	1	0	1
ENSP00000360467	Leucine-rich glioma-inactivated protein 1 precursor (Epitempin-1). [Source:Uniprot/SWISSPROT;Acc:O95970]	1	0	0
ENSP00000360472	Leucine-rich glioma-inactivated protein 1 precursor (Epitempin-1). [Source:Uniprot/SWISSPROT;Acc:O95970]	1	0	0
ENSP00000374448	Leucine-rich repeat and calponin homology domain-containing protein 1 (Calponin homology domain-containing protein 1) (Neuronal protein 81) (NP81). [Source:Uniprot/SWISSPROT;Acc:Q9Y2L9]	1	0	0
ENSP00000308493	Leucine-rich repeat and calponin homology domain-containing protein 1 (Calponin homology domain-containing protein 1) (Neuronal protein 81) (NP81). [Source:Uniprot/SWISSPROT;Acc:Q9Y2L9]	1	0	0
ENSP00000258643	Leucine-rich repeat and calponin homology domain-containing protein 1 (Calponin homology domain-containing protein 1) (Neuronal protein 81) (NP81). [Source:Uniprot/SWISSPROT;Acc:Q9Y2L9]	1	0	0
ENSP00000325091	Leucine-rich repeat and calponin homology domain-containing protein 2. [Source:Uniprot/SWISSPROT;Acc:Q5VUJ6]	1	0	0
ENSP00000360996	Leucine-rich repeat and calponin homology domain-containing protein 2. [Source:Uniprot/SWISSPROT;Acc:Q5VUJ6]	1	0	0
ENSP00000334375	Leucine-rich repeat and calponin homology domain-containing protein 3 precursor. [Source:Uniprot/SWISSPROT;Acc:Q96II8]	1	0	0
ENSP00000309689	Leucine-rich repeat and calponin homology domain-containing protein 4 (Leucine-rich repeat neuronal protein 4) (Leucine-rich neuronal protein). [Source:Uniprot/SWISSPROT;Acc:O75427]	1	0	1
ENSP00000337797	Leucine-rich repeat and death domain-containing protein (p53-induced protein with a death domain). [Source:Uniprot/SWISSPROT;Acc:Q9HB75]	1	0	0
ENSP00000322314	Leucine-rich repeat and death domain-containing protein (p53-induced protein with a death domain). [Source:Uniprot/SWISSPROT;Acc:Q9HB75]	1	0	0
ENSP00000248668	Leucine-rich repeat and fibronectin type III domain-containing protein 1 (Fragment). [Source:Uniprot/SPTREMBL;Acc:Q9P244]	1	0	0
ENSP00000345985	Leucine-rich repeat and fibronectin type-III domain-containing protein 2 precursor. [Source:Uniprot/SWISSPROT;Acc:Q9ULH4]	1	0	0
ENSP00000246529	Leucine-rich repeat and fibronectin type-III domain-containing protein 3 precursor. [Source:Uniprot/SWISSPROT;Acc:Q9BTN0]	1	0	1
ENSP00000312535	Leucine-rich repeat and fibronectin type-III domain-containing protein 4 precursor. [Source:Uniprot/SWISSPROT;Acc:Q6PJG9]	1	0	1
ENSP00000298119	Leucine-rich repeat and fibronectin type-III domain-containing protein 5 precursor. [Source:Uniprot/SWISSPROT;Acc:Q96NI6]	1	0	0
ENSP00000300147	Leucine-rich repeat and fibronectin type-III domain-containing protein 6 precursor (Leucine-rich repeat-containing protein 62). [Source:Uniprot/SWISSPROT;Acc:Q5R3F8]	1	0	0
ENSP00000342510	Leucine-rich repeat and IQ domain-containing protein 2. [Source:Uniprot/SWISSPROT;Acc:Q8IW35]	1	0	0
ENSP00000273286	Leucine-rich repeat and transmembrane domain-containing protein 1 precursor. [Source:Uniprot/SWISSPROT;Acc:Q9HBL6]	1	0	0
ENSP00000347036	Leucine-rich repeat and transmembrane domain-containing protein 1 precursor. [Source:Uniprot/SWISSPROT;Acc:Q9HBL6]	1	0	0
ENSP00000299194	Leucine-rich repeat and transmembrane domain-containing protein 2 precursor. [Source:Uniprot/SWISSPROT;Acc:Q8N967]	1	0	0
ENSP00000371548	Leucine-rich repeat LGI family member 2 precursor (Leucine-rich glioma-inactivated protein 2) (LGI1-like protein 2). [Source:Uniprot/SWISSPROT;Acc:Q8N0V4]	1	0	0
ENSP00000302297	Leucine-rich repeat LGI family member 3 precursor (Leucine-rich glioma-inactivated protein 3) (LGI1-like protein 4). [Source:Uniprot/SWISSPROT;Acc:Q8N145]	1	0	0
ENSP00000312273	Leucine-rich repeat LGI family member 4 precursor (Leucine-rich glioma-inactivated protein 4) (LGI1-like protein 3). [Source:Uniprot/SWISSPROT;Acc:Q8N135]	1	0	0
ENSP00000347451	leucine-rich repeat neuronal 6A [Source:RefSeq_peptide;Acc:NP_116197]	1	0	0
ENSP00000314901	Leucine-rich repeat neuronal protein 1 precursor (Neuronal leucine- rich repeat protein 1) (NLRR-1). [Source:Uniprot/SWISSPROT;Acc:Q6UXK5]	1	0	0
ENSP00000312001	Leucine-rich repeat neuronal protein 3 precursor (Neuronal leucine- rich repeat protein 3) (NLRR-3). [Source:Uniprot/SWISSPROT;Acc:Q9H3W5]	1	0	0
ENSP00000356145	Leucine-rich repeat neuronal protein 5 precursor (Glioma amplified on chromosome 1 protein). [Source:Uniprot/SWISSPROT;Acc:O75325]	1	0	0
ENSP00000265277	Leucine-rich repeat protein SHOC-2 (Ras-binding protein Sur-8). [Source:Uniprot/SWISSPROT;Acc:Q9UQ13]	1	0	0
ENSP00000358464	Leucine-rich repeat protein SHOC-2 (Ras-binding protein Sur-8). [Source:Uniprot/SWISSPROT;Acc:Q9UQ13]	1	0	0
ENSP00000284395	Leucine-rich repeat serine/threonine-protein kinase 1 (EC 2.7.11.1). [Source:Uniprot/SWISSPROT;Acc:Q38SD2]	0	0	1
ENSP00000373600	Leucine-rich repeat serine/threonine-protein kinase 1 (EC 2.7.11.1). [Source:Uniprot/SWISSPROT;Acc:Q38SD2]	1	0	0
ENSP00000343036	Leucine-rich repeat serine/threonine-protein kinase 1 (EC 2.7.11.1). [Source:Uniprot/SWISSPROT;Acc:Q38SD2]	1	0	0
ENSP00000298910	Leucine-rich repeat serine/threonine-protein kinase 2 (EC 2.7.11.1) (Dardarin). [Source:Uniprot/SWISSPROT;Acc:Q5S007]	1	0	1
ENSP00000341930	Leucine-rich repeat serine/threonine-protein kinase 2 (EC 2.7.11.1) (Dardarin). [Source:Uniprot/SWISSPROT;Acc:Q5S007]	1	0	0
ENSP00000373587	Leucine-rich repeat serine/threonine-protein kinase 2 (EC 2.7.11.1) (Dardarin). [Source:Uniprot/SWISSPROT;Acc:Q5S007]	1	0	0
ENSP00000295057	Leucine-rich repeat transmembrane neuronal protein 1 precursor. [Source:Uniprot/SWISSPROT;Acc:Q86UE6]	1	0	0
ENSP00000274711	Leucine-rich repeat transmembrane neuronal protein 2 precursor (Leucine-rich repeat neuronal 2 protein). [Source:Uniprot/SWISSPROT;Acc:O43300]	1	0	0
ENSP00000362827	Leucine-rich repeat transmembrane neuronal protein 3 precursor. [Source:Uniprot/SWISSPROT;Acc:Q86VH5]	1	0	0
ENSP00000318516	Leucine-rich repeat transmembrane neuronal protein 4 precursor. [Source:Uniprot/SWISSPROT;Acc:Q86VH4]	1	0	0
ENSP00000246841	Leucine-rich repeat transmembrane protein FLRT1 precursor (Fibronectin-like domain-containing leucine-rich transmembrane protein 1). [Source:Uniprot/SWISSPROT;Acc:Q9NZU1]	1	0	0
ENSP00000332879	Leucine-rich repeat transmembrane protein FLRT2 precursor (Fibronectin-like domain-containing leucine-rich transmembrane protein 2). [Source:Uniprot/SWISSPROT;Acc:O43155]	1	0	0
ENSP00000367292	Leucine-rich repeat transmembrane protein FLRT3 precursor (Fibronectin-like domain-containing leucine-rich transmembrane protein 3). [Source:Uniprot/SWISSPROT;Acc:Q9NZU0]	1	0	0
ENSP00000368516	Leucine-rich repeat-containing G-protein coupled receptor 4 precursor (G-protein coupled receptor 48). [Source:Uniprot/SWISSPROT;Acc:Q9BXB1]	1	0	0
ENSP00000374509	Leucine-rich repeat-containing G-protein coupled receptor 4 precursor (G-protein coupled receptor 48). [Source:Uniprot/SWISSPROT;Acc:Q9BXB1]	1	0	0
ENSP00000266674	Leucine-rich repeat-containing G-protein coupled receptor 5 precursor (Orphan G-protein coupled receptor HG38) (G-protein coupled receptor 49) (G-protein coupled receptor 67). [Source:Uniprot/SWISSPROT;Acc:O75473]	1	0	0
ENSP00000356246	Leucine-rich repeat-containing G-protein coupled receptor 6 (VTS20631). [Source:Uniprot/SWISSPROT;Acc:Q9HBX8]	1	0	0
ENSP00000356247	Leucine-rich repeat-containing G-protein coupled receptor 6 (VTS20631). [Source:Uniprot/SWISSPROT;Acc:Q9HBX8]	1	0	0
ENSP00000311571	Leucine-rich repeat-containing G-protein coupled receptor 6 (VTS20631). [Source:Uniprot/SWISSPROT;Acc:Q9HBX8]	1	0	1
ENSP00000255432	Leucine-rich repeat-containing G-protein coupled receptor 6 (VTS20631). [Source:Uniprot/SWISSPROT;Acc:Q9HBX8]	1	0	0
ENSP00000359919	Leucine-rich repeat-containing protein 1 (LAP and no PDZ protein) (LANO adapter protein). [Source:Uniprot/SWISSPROT;Acc:Q9BTT6]	1	0	0
ENSP00000259801	Leucine-rich repeat-containing protein 1 (LAP and no PDZ protein) (LANO adapter protein). [Source:Uniprot/SWISSPROT;Acc:Q9BTT6]	1	0	0
ENSP00000359925	Leucine-rich repeat-containing protein 1 (LAP and no PDZ protein) (LANO adapter protein). [Source:Uniprot/SWISSPROT;Acc:Q9BTT6]	1	0	0
ENSP00000355166	Leucine-rich repeat-containing protein 10. [Source:Uniprot/SWISSPROT;Acc:Q5BKY1]	1	0	0
ENSP00000292524	Leucine-rich repeat-containing protein 14. [Source:Uniprot/SWISSPROT;Acc:Q15048]	1	0	0
ENSP00000327675	leucine-rich repeat-containing protein 14-like (LOC389257), mRNA [Source:RefSeq_dna;Acc:NM_001080478]	1	0	0
ENSP00000306276	Leucine-rich repeat-containing protein 15 precursor (hLib). [Source:Uniprot/SWISSPROT;Acc:Q8TF66]	1	0	0
ENSP00000331983	Leucine-rich repeat-containing protein 16. [Source:Uniprot/SPTREMBL;Acc:Q5VZK9]	1	0	0
ENSP00000344242	Leucine-rich repeat-containing protein 17 precursor (p37NB). [Source:Uniprot/SWISSPROT;Acc:Q8N6Y2]	1	0	0
ENSP00000249377	Leucine-rich repeat-containing protein 17 precursor (p37NB). [Source:Uniprot/SWISSPROT;Acc:Q8N6Y2]	1	0	0
ENSP00000363275	Leucine-rich repeat-containing protein 18. [Source:Uniprot/SWISSPROT;Acc:Q8N456]	1	0	0
ENSP00000369395	Leucine-rich repeat-containing protein 19 precursor. [Source:Uniprot/SWISSPROT;Acc:Q9H756]	1	0	0
ENSP00000296144	Leucine-rich repeat-containing protein 2. [Source:Uniprot/SWISSPROT;Acc:Q9BYS8]	1	0	0
ENSP00000350860	Leucine-rich repeat-containing protein 20. [Source:Uniprot/SWISSPROT;Acc:Q8TCA0]	1	0	0
ENSP00000362321	Leucine-rich repeat-containing protein 20. [Source:Uniprot/SWISSPROT;Acc:Q8TCA0]	1	0	0
ENSP00000361177	Leucine-rich repeat-containing protein 21 precursor (Photoreceptor- associated LRR superfamily protein) (Retina-specific protein PAL). [Source:Uniprot/SWISSPROT;Acc:Q9P2V4]	1	0	0
ENSP00000317464	Leucine-rich repeat-containing protein 23 (Leucine-rich protein B7). [Source:Uniprot/SWISSPROT;Acc:Q53EV4]	1	0	1
ENSP00000007969	Leucine-rich repeat-containing protein 23 (Leucine-rich protein B7). [Source:Uniprot/SWISSPROT;Acc:Q53EV4]	1	0	0
ENSP00000339255	Leucine-rich repeat-containing protein 24 precursor. [Source:Uniprot/SWISSPROT;Acc:Q50LG9]	1	0	0
ENSP00000348978	Leucine-rich repeat-containing protein 27. [Source:Uniprot/SWISSPROT;Acc:Q9C0I9]	1	0	0
ENSP00000357599	Leucine-rich repeat-containing protein 27. [Source:Uniprot/SWISSPROT;Acc:Q9C0I9]	1	0	0
ENSP00000342641	Leucine-rich repeat-containing protein 27. [Source:Uniprot/SWISSPROT;Acc:Q9C0I9]	1	0	0
ENSP00000357601	Leucine-rich repeat-containing protein 27. [Source:Uniprot/SWISSPROT;Acc:Q9C0I9]	1	0	0
ENSP00000357603	Leucine-rich repeat-containing protein 27. [Source:Uniprot/SWISSPROT;Acc:Q9C0I9]	1	0	0
ENSP00000357604	Leucine-rich repeat-containing protein 27. [Source:Uniprot/SWISSPROT;Acc:Q9C0I9]	1	0	0
ENSP00000304923	Leucine-rich repeat-containing protein 28. [Source:Uniprot/SWISSPROT;Acc:Q86X40]	1	0	0
ENSP00000291592	Leucine-rich repeat-containing protein 3 precursor. [Source:Uniprot/SWISSPROT;Acc:Q9BY71]	1	0	1
ENSP00000325978	Leucine-rich repeat-containing protein 31. [Source:Uniprot/SWISSPROT;Acc:Q6UY01]	1	0	0
ENSP00000264676	Leucine-rich repeat-containing protein 31. [Source:Uniprot/SWISSPROT;Acc:Q6UY01]	1	0	0
ENSP00000260061	Leucine-rich repeat-containing protein 32 precursor (GARP protein) (Garpin) (Glycoprotein A repetitions predominant). [Source:Uniprot/SWISSPROT;Acc:Q14392]	1	0	0
ENSP00000328625	Leucine-rich repeat-containing protein 33 precursor. [Source:Uniprot/SWISSPROT;Acc:Q86YC3]	1	0	1
ENSP00000326150	Leucine-rich repeat-containing protein 34. [Source:Uniprot/SWISSPROT;Acc:Q8IZ02]	1	0	0
ENSP00000329943	Leucine-rich repeat-containing protein 36 (ROR gamma-binding protein 70). [Source:Uniprot/SWISSPROT;Acc:Q1X8D7]	1	0	0
ENSP00000374093	Leucine-rich repeat-containing protein 36 (ROR gamma-binding protein 70). [Source:Uniprot/SWISSPROT;Acc:Q1X8D7]	1	0	0
ENSP00000325713	Leucine-rich repeat-containing protein 37A. [Source:Uniprot/SWISSPROT;Acc:O60309]	1	0	0
ENSP00000340519	Leucine-rich repeat-containing protein 37B precursor (C66 SLIT-like testicular protein). [Source:Uniprot/SWISSPROT;Acc:Q96QE4]	1	0	0
ENSP00000332536	Leucine-rich repeat-containing protein 37B precursor (C66 SLIT-like testicular protein). [Source:Uniprot/SWISSPROT;Acc:Q96QE4]	1	0	0
ENSP00000359157	Leucine-rich repeat-containing protein 39 (Densin hlg). [Source:Uniprot/SWISSPROT;Acc:Q96DD0]	1	0	0
ENSP00000344470	Leucine-rich repeat-containing protein 39 (Densin hlg). [Source:Uniprot/SWISSPROT;Acc:Q96DD0]	1	0	1
ENSP00000326763	Leucine-rich repeat-containing protein 3B precursor (Leucine-rich repeat protein LRP15). [Source:Uniprot/SWISSPROT;Acc:Q96PB8]	1	0	0
ENSP00000249363	Leucine-rich repeat-containing protein 4 precursor (Brain tumor- associated protein BAG). [Source:Uniprot/SWISSPROT;Acc:Q9HBW1]	1	0	1
ENSP00000359990	Leucine-rich repeat-containing protein 40. [Source:Uniprot/SWISSPROT;Acc:Q9H9A6]	1	0	0
ENSP00000343298	Leucine-rich repeat-containing protein 41 (Protein Muf1). [Source:Uniprot/SWISSPROT;Acc:Q15345]	1	0	0
ENSP00000254454	Leucine-rich repeat-containing protein 41 (Protein Muf1). [Source:Uniprot/SWISSPROT;Acc:Q15345]	1	0	0
ENSP00000306760	Leucine-rich repeat-containing protein 45. [Source:Uniprot/SWISSPROT;Acc:Q96CN5]	1	0	0
ENSP00000269025	Leucine-rich repeat-containing protein 46. [Source:Uniprot/SWISSPROT;Acc:Q96FV0]	1	0	0
ENSP00000367498	Leucine-rich repeat-containing protein 47. [Source:Uniprot/SWISSPROT;Acc:Q8N1G4]	1	0	0
ENSP00000326870	Leucine-rich repeat-containing protein 48. [Source:Uniprot/SWISSPROT;Acc:Q9H069]	1	0	0
ENSP00000260382	Leucine-rich repeat-containing protein 49 (Tubulin polyglutamylase complex subunit 4) (PGs4). [Source:Uniprot/SWISSPROT;Acc:Q8IUZ0]	1	0	0
ENSP00000373853	Leucine-rich repeat-containing protein 4B precursor. [Source:Uniprot/SWISSPROT;Acc:Q9NT99]	1	0	0
ENSP00000253728	Leucine-rich repeat-containing protein 4B precursor. [Source:Uniprot/SWISSPROT;Acc:Q9NT99]	1	0	0
ENSP00000334593	Leucine-rich repeat-containing protein 50. [Source:Uniprot/SWISSPROT;Acc:Q8NEP3]	1	0	0
ENSP00000367815	Leucine-rich repeat-containing protein 50. [Source:Uniprot/SWISSPROT;Acc:Q8NEP3]	1	0	0
ENSP00000289488	Leucine-rich repeat-containing protein 51. [Source:Uniprot/SWISSPROT;Acc:Q96E66]	1	0	0
ENSP00000294818	Leucine-rich repeat-containing protein 52 precursor. [Source:Uniprot/SWISSPROT;Acc:Q8N7C0]	1	0	0
ENSP00000330864	Leucine-rich repeat-containing protein 55 precursor. [Source:Uniprot/SWISSPROT;Acc:Q6ZSA7]	1	0	0
ENSP00000270115	Leucine-rich repeat-containing protein 56. [Source:Uniprot/SWISSPROT;Acc:Q8IYG6]	1	0	0
ENSP00000326817	Leucine-rich repeat-containing protein 57. [Source:Uniprot/SWISSPROT;Acc:Q8N9N7]	1	0	0
ENSP00000295628	Leucine-rich repeat-containing protein 58 (Fragment). [Source:Uniprot/SPTREMBL;Acc:Q96CX6]	1	0	0
ENSP00000225972	Leucine-rich repeat-containing protein 59. [Source:Uniprot/SWISSPROT;Acc:Q96AG4]	1	0	0
ENSP00000250173	Leucine-rich repeat-containing protein 6 (Leucine-rich testis-specific protein) (Testis-specific leucine-rich repeat protein). [Source:Uniprot/SWISSPROT;Acc:Q86X45]	1	0	0
ENSP00000352642	Leucine-rich repeat-containing protein 61. [Source:Uniprot/SWISSPROT;Acc:Q9BV99]	1	0	0
ENSP00000359997	Leucine-rich repeat-containing protein 7 (Protein LAP1) (Densin-180). [Source:Uniprot/SWISSPROT;Acc:Q96NW7]	1	0	0
ENSP00000035383	Leucine-rich repeat-containing protein 7 (Protein LAP1) (Densin-180). [Source:Uniprot/SWISSPROT;Acc:Q96NW7]	1	0	1
ENSP00000333898	Leucine-rich repeat-containing protein 7 (Protein LAP1) (Densin-180). [Source:Uniprot/SWISSPROT;Acc:Q96NW7]	1	0	0
ENSP00000309245	Leucine-rich repeat-containing protein 7 (Protein LAP1) (Densin-180). [Source:Uniprot/SWISSPROT;Acc:Q96NW7]	1	0	0
ENSP00000359996	Leucine-rich repeat-containing protein 7 (Protein LAP1) (Densin-180). [Source:Uniprot/SWISSPROT;Acc:Q96NW7]	1	0	0
ENSP00000361682	Leucine-rich repeat-containing protein 8A. [Source:Uniprot/SWISSPROT;Acc:Q8IWT6]	1	0	0
ENSP00000332674	Leucine-rich repeat-containing protein 8B (T-cell activation leucine repeat-rich protein). [Source:Uniprot/SWISSPROT;Acc:Q6P9F7]	1	0	0
ENSP00000359483	Leucine-rich repeat-containing protein 8C (Protein AD158). [Source:Uniprot/SWISSPROT;Acc:Q8TDW0]	1	0	0
ENSP00000338887	Leucine-rich repeat-containing protein 8D. [Source:Uniprot/SWISSPROT;Acc:Q7L1W4]	1	0	0
ENSP00000306524	Leucine-rich repeat-containing protein 8E. [Source:Uniprot/SWISSPROT;Acc:Q6NSJ5]	1	0	0
ENSP00000254271	Leucine-rich repeat-containing protein 9. [Source:Uniprot/SPTREMBL;Acc:Q6ZRR7]	1	0	1
ENSP00000285928	leucine-rich repeats and guanylate kinase domain containing [Source:RefSeq_peptide;Acc:NP_653249]	1	0	1
ENSP00000373208	Leucine-rich repeats and immunoglobulin-like domains protein 1 precursor (LIG-1). [Source:Uniprot/SWISSPROT;Acc:Q96JA1]	1	0	0
ENSP00000373207	Leucine-rich repeats and immunoglobulin-like domains protein 1 precursor (LIG-1). [Source:Uniprot/SWISSPROT;Acc:Q96JA1]	1	0	0
ENSP00000273261	Leucine-rich repeats and immunoglobulin-like domains protein 1 precursor (LIG-1). [Source:Uniprot/SWISSPROT;Acc:Q96JA1]	1	0	1
ENSP00000355396	Leucine-rich repeats and immunoglobulin-like domains protein 2 precursor (LIG-2). [Source:Uniprot/SWISSPROT;Acc:O94898]	1	0	0
ENSP00000368436	Leucine-rich repeats and immunoglobulin-like domains protein 3 precursor (LIG-3). [Source:Uniprot/SWISSPROT;Acc:Q6UXM1]	1	0	0
ENSP00000326759	Leucine-rich repeats and immunoglobulin-like domains protein 3 precursor (LIG-3). [Source:Uniprot/SWISSPROT;Acc:Q6UXM1]	1	0	1
ENSP00000256007	leucine-rich repeats and IQ motif containing 1 isoform 2 [Source:RefSeq_peptide;Acc:NP_115541]	1	0	0
ENSP00000193532	Leukocyte common antigen precursor (EC 3.1.3.48) (L-CA) (T200) (CD45 antigen). [Source:Uniprot/SWISSPROT;Acc:P08575]	0	0	1
ENSP00000271610	Leukocyte common antigen precursor (EC 3.1.3.48) (L-CA) (T200) (CD45 antigen). [Source:Uniprot/SWISSPROT;Acc:P08575]	0	0	1
ENSP00000306782	Leukocyte common antigen precursor (EC 3.1.3.48) (L-CA) (T200) (CD45 antigen). [Source:Uniprot/SWISSPROT;Acc:P08575]	0	0	1
ENSP00000356346	Leukocyte common antigen precursor (EC 3.1.3.48) (L-CA) (T200) (CD45 antigen). [Source:Uniprot/SWISSPROT;Acc:P08575]	1	0	0
ENSP00000263621	Leukocyte elastase precursor (EC 3.4.21.37) (Elastase-2) (Neutrophil elastase) (PMN elastase) (Bone marrow serine protease) (Medullasin) (Human leukocyte elastase) (HLE). [Source:Uniprot/SWISSPROT;Acc:P08246]	1	0	1
ENSP00000301219	leukocyte immunoglobulin-like receptor subfamily A member 5 isoform 2 [Source:RefSeq_peptide;Acc:NP_871714]	0	0	1
ENSP00000302948	leukocyte immunoglobulin-like receptor subfamily A member 5 isoform 2 [Source:RefSeq_peptide;Acc:NP_871714]	0	0	1
ENSP00000315997	Leukocyte immunoglobulin-like receptor subfamily B member 1 precursor (Leukocyte immunoglobulin-like receptor 1) (LIR-1) (Immunoglobulin- like transcript 2) (ILT-2) (Monocyte/macrophage immunoglobulin-like receptor 7) (MIR-7) (CD85j antigen). [Source:Uniprot/SWISSPROT;Acc:Q8NHL6]	0	0	1
ENSP00000319960	Leukocyte immunoglobulin-like receptor subfamily B member 2 precursor (Leukocyte immunoglobulin-like receptor 2) (LIR-2) (Immunoglobulin- like transcript 4) (ILT-4) (Monocyte/macrophage immunoglobulin-like receptor 10) (MIR-10) (CD85d antigen). [Source:Uniprot/SWISSPROT;Acc:Q8N423]	0	0	1
ENSP00000270452	Leukocyte immunoglobulin-like receptor subfamily B member 4 precursor (Leukocyte immunoglobulin-like receptor 5) (LIR-5) (Immunoglobulin- like transcript 3) (ILT-3) (Monocyte inhibitory receptor HM18) (CD85k antigen). [Source:Uniprot/SWISSPROT;Acc:Q8NHJ6]	0	0	1
ENSP00000263430	Leukocyte immunoglobulin-like receptor subfamily B member 5 precursor (Leukocyte immunoglobulin-like receptor 8) (LIR-8) (CD85c antigen). [Source:Uniprot/SWISSPROT;Acc:O75023]	0	0	1
ENSP00000245621	leukocyte immunoglobulin-like receptor, subfamily A, member 6 [Source:RefSeq_peptide;Acc:NP_077294]	0	0	1
ENSP00000355361	Leukocyte surface antigen CD47 precursor (Integrin-associated protein) (IAP) (Antigenic surface determinant protein OA3) (Protein MER6). [Source:Uniprot/SWISSPROT;Acc:Q08722]	1	0	0
ENSP00000263800	Leukocyte tyrosine kinase receptor precursor (EC 2.7.10.1) (Protein tyrosine kinase 1). [Source:Uniprot/SWISSPROT;Acc:P29376]	0	0	1
ENSP00000347293	Leukocyte tyrosine kinase receptor precursor (EC 2.7.10.1) (Protein tyrosine kinase 1). [Source:Uniprot/SWISSPROT;Acc:P29376]	0	0	1
ENSP00000325240	LIM and SH3 domain protein 1 (LASP-1) (MLN 50). [Source:Uniprot/SWISSPROT;Acc:Q14847]	0	0	1
ENSP00000336740	LIM domain kinase 1 (EC 2.7.11.1) (LIMK-1). [Source:Uniprot/SWISSPROT;Acc:P53667]	1	0	1
ENSP00000359151	Lipoamide acyltransferase component of branched-chain alpha-keto acid dehydrogenase complex, mitochondrial precursor (EC 2.3.1.168) (Dihydrolipoyllysine-residue (2-methylpropanoyl)transferase) (E2) (Dihydrolipoamide branched chain transacylase) (BCKAD E2 [Source:Uniprot/SWISSPROT;Acc:P11182]	0	1	0
ENSP00000359150	Lipoamide acyltransferase component of branched-chain alpha-keto acid dehydrogenase complex, mitochondrial precursor (EC 2.3.1.168) (Dihydrolipoyllysine-residue (2-methylpropanoyl)transferase) (E2) (Dihydrolipoamide branched chain transacylase) (BCKAD E2 [Source:Uniprot/SWISSPROT;Acc:P11182]	0	1	0
ENSP00000352183	Lipopolysaccharide-responsive and beige-like anchor protein (CDC4-like protein) (Beige-like protein). [Source:Uniprot/SWISSPROT;Acc:P50851]	0	0	1
ENSP00000309757	Lipoprotein lipase precursor (EC 3.1.1.34) (LPL). [Source:Uniprot/SWISSPROT;Acc:P06858]	1	0	0
ENSP00000233735	Lithostathine 1 alpha precursor (Pancreatic stone protein) (PSP) (Pancreatic thread protein) (PTP) (Islet of Langerhans regenerating protein) (REG) (Regenerating protein I alpha) (Islet cells regeneration factor) (ICRF). [Source:Uniprot/SWISSPROT;Acc:P05451]	1	0	0
ENSP00000303206	Lithostathine 1 beta precursor (Regenerating protein I beta). [Source:Uniprot/SWISSPROT;Acc:P48304]	1	0	0
ENSP00000362907	LKB1 interacting protein [Source:RefSeq_peptide;Acc:NP_443134]	1	0	0
ENSP00000227157	L-lactate dehydrogenase A chain (EC 1.1.1.27) (LDH-A) (LDH muscle subunit) (LDH-M) (Proliferation-inducing gene 19 protein) (Renal carcinoma antigen NY-REN-59). [Source:Uniprot/SWISSPROT;Acc:P00338]	0	0	1
ENSP00000280706	L-lactate dehydrogenase A-like 6A (EC 1.1.1.27). [Source:Uniprot/SWISSPROT;Acc:Q6ZMR3]	0	0	1
ENSP00000302393	L-lactate dehydrogenase A-like 6B (EC 1.1.1.27). [Source:Uniprot/SWISSPROT;Acc:Q9BYZ2]	0	0	1
ENSP00000229319	L-lactate dehydrogenase B chain (EC 1.1.1.27) (LDH-B) (LDH heart subunit) (LDH-H) (Renal carcinoma antigen NY-REN-46). [Source:Uniprot/SWISSPROT;Acc:P07195]	0	0	1
ENSP00000280704	L-lactate dehydrogenase C chain (EC 1.1.1.27) (LDH-C) (LDH testis subunit) (LDH-X). [Source:Uniprot/SWISSPROT;Acc:P07864]	0	0	1
ENSP00000233710	Long-chain specific acyl-CoA dehydrogenase, mitochondrial precursor (EC 1.3.99.13) (LCAD). [Source:Uniprot/SWISSPROT;Acc:P28330]	0	0	1
ENSP00000353178	Low affinity immunoglobulin epsilon Fc receptor (Lymphocyte IgE receptor) (Fc-epsilon-RII) (BLAST-2) (Immunoglobulin E-binding factor) (CD23 antigen) [Contains: Low affinity immunoglobulin epsilon Fc receptor membrane-bound form; Low affinity immunoglobul [Source:Uniprot/SWISSPROT;Acc:P06734]	1	0	0
ENSP00000264072	Low affinity immunoglobulin epsilon Fc receptor (Lymphocyte IgE receptor) (Fc-epsilon-RII) (BLAST-2) (Immunoglobulin E-binding factor) (CD23 antigen) [Contains: Low affinity immunoglobulin epsilon Fc receptor membrane-bound form; Low affinity immunoglobul [Source:Uniprot/SWISSPROT;Acc:P06734]	1	0	0
ENSP00000363458	Low density lipoprotein receptor adapter protein 1 (Autosomal recessive hypercholesterolemia protein). [Source:Uniprot/SWISSPROT;Acc:Q5SW96]	1	0	0
ENSP00000252444	Low-density lipoprotein receptor precursor (LDL receptor). [Source:Uniprot/SWISSPROT;Acc:P01130]	1	0	1
ENSP00000243077	Low-density lipoprotein receptor-related protein 1 precursor (LRP) (Alpha-2-macroglobulin receptor) (A2MR) (Apolipoprotein E receptor) (APOER) (CD91 antigen). [Source:Uniprot/SWISSPROT;Acc:Q07954]	1	0	0
ENSP00000307314	Low-density lipoprotein receptor-related protein 1B precursor (Low- density lipoprotein receptor-related protein-deleted in tumor) (LRP- DIT). [Source:Uniprot/SWISSPROT;Acc:Q9NZR2]	0	0	1
ENSP00000263816	Low-density lipoprotein receptor-related protein 2 precursor (Megalin) (Glycoprotein 330) (gp330). [Source:Uniprot/SWISSPROT;Acc:P98164]	1	0	1
ENSP00000261349	Low-density lipoprotein receptor-related protein 6 precursor. [Source:Uniprot/SWISSPROT;Acc:O75581]	1	0	0
ENSP00000355104	LRP2 binding protein [Source:RefSeq_peptide;Acc:NP_060879]	1	0	0
ENSP00000373624	LRRC44 protein. [Source:Uniprot/SPTREMBL;Acc:Q6P5P7]	1	0	0
ENSP00000359946	LRRC44 protein. [Source:Uniprot/SPTREMBL;Acc:Q6P5P7]	1	0	0
ENSP00000359948	LRRC44 protein. [Source:Uniprot/SPTREMBL;Acc:Q6P5P7]	1	0	0
ENSP00000356757	L-selectin precursor (Lymph node homing receptor) (Leukocyte adhesion molecule 1) (LAM-1) (Leukocyte surface antigen Leu-8) (TQ1) (gp90-MEL) (Leukocyte-endothelial cell adhesion molecule 1) (LECAM1) (CD62L antigen). [Source:Uniprot/SWISSPROT;Acc:P14151]	1	0	0
ENSP00000236147	L-selectin precursor (Lymph node homing receptor) (Leukocyte adhesion molecule 1) (LAM-1) (Leukocyte surface antigen Leu-8) (TQ1) (gp90-MEL) (Leukocyte-endothelial cell adhesion molecule 1) (LECAM1) (CD62L antigen). [Source:Uniprot/SWISSPROT;Acc:P14151]	1	0	0
ENSP00000332103	LSM domain containing 1 [Source:RefSeq_peptide;Acc:NP_115732]	0	1	0
ENSP00000335611	LSM domain containing 1 [Source:RefSeq_peptide;Acc:NP_115732]	0	1	0
ENSP00000266718	Lumican precursor (Keratan sulfate proteoglycan lumican) (KSPG lumican). [Source:Uniprot/SWISSPROT;Acc:P51884]	1	0	0
ENSP00000270233	Lutheran blood group glycoprotein precursor (B-CAM cell surface glycoprotein) (Auberger B antigen) (F8/G253 antigen) (CD239 antigen). [Source:Uniprot/SWISSPROT;Acc:P50895]	1	0	0
ENSP00000263636	Lymphocyte antigen 75 precursor (DEC-205) (gp200-MR6) (CD205 antigen). [Source:Uniprot/SWISSPROT;Acc:O60449]	1	0	0
ENSP00000265165	Lymphoid enhancer-binding factor 1 (LEF-1) (T cell-specific transcription factor 1-alpha) (TCF1-alpha). [Source:Uniprot/SWISSPROT;Acc:Q9UJU2]	1	0	0
ENSP00000356792	Lymphotactin precursor (XCL1) (Cytokine SCM-1) (ATAC) (Lymphotaxin) (SCM-1-alpha) (Small inducible cytokine C1) (XC chemokine ligand 1). [Source:Uniprot/SWISSPROT;Acc:P47992]	1	0	0
ENSP00000365303	Lymphotoxin-alpha precursor (LT-alpha) (TNF-beta) (Tumor necrosis factor ligand superfamily member 1). [Source:Uniprot/SWISSPROT;Acc:P01374]	1	0	0
ENSP00000264896	Lysosome membrane protein 2 (Lysosome membrane protein II) (LIMP II) (Scavenger receptor class B member 2) (85 kDa lysosomal membrane sialoglycoprotein) (LGP85) (CD36 antigen-like 2). [Source:Uniprot/SWISSPROT;Acc:Q14108]	1	0	0
ENSP00000261921	Lysyl oxidase homolog 1 precursor (EC 1.4.3.-) (Lysyl oxidase-like protein 1) (LOL). [Source:Uniprot/SWISSPROT;Acc:Q08397]	1	0	0
ENSP00000325448	Lysyl-tRNA synthetase (EC 6.1.1.6) (Lysine--tRNA ligase) (LysRS). [Source:Uniprot/SWISSPROT;Acc:Q15046]	0	0	1
ENSP00000303043	Lysyl-tRNA synthetase (EC 6.1.1.6) (Lysine--tRNA ligase) (LysRS). [Source:Uniprot/SWISSPROT;Acc:Q15046]	0	0	1
ENSP00000286301	Macrophage colony-stimulating factor 1 receptor precursor (EC 2.7.10.1) (CSF-1-R) (Fms proto-oncogene) (c-fms) (CD115 antigen). [Source:Uniprot/SWISSPROT;Acc:P07333]	0	0	1
ENSP00000264492	Macrophage inflammatory protein 2-alpha precursor (MIP2-alpha) (CXCL2) (Growth-regulated protein beta) (Gro-beta) [Contains: GRO-beta(5-73) (GRO-beta-T) (SB-251353) (Hematopoietic synergistic factor) (HSF)]. [Source:Uniprot/SWISSPROT;Acc:P19875]	1	0	0
ENSP00000239761	Macrophage mannose receptor 1 precursor (MMR) (CD206 antigen). [Source:Uniprot/SWISSPROT;Acc:P22897]	1	0	0
ENSP00000307513	Macrophage mannose receptor 2 precursor (Urokinase receptor-associated protein) (Endocytic receptor 180) (CD280 antigen). [Source:Uniprot/SWISSPROT;Acc:Q9UBG0]	1	0	0
ENSP00000320664	Macrophage metalloelastase precursor (EC 3.4.24.65) (HME) (Matrix metalloproteinase-12) (MMP-12) (Macrophage elastase) (ME). [Source:Uniprot/SWISSPROT;Acc:P39900]	1	0	0
ENSP00000263867	Macrophage-capping protein (Actin-regulatory protein CAP-G). [Source:Uniprot/SWISSPROT;Acc:P40121]	0	0	1
ENSP00000296474	Macrophage-stimulating protein receptor precursor (EC 2.7.10.1) (MSP receptor) (p185-Ron) (CD136 antigen) (CDw136) [Contains: Macrophage- stimulating protein receptor alpha chain; Macrophage-stimulating protein receptor beta chain]. [Source:Uniprot/SWISSPROT;Acc:Q04912]	1	0	1
ENSP00000225995	MAGUK p55 subfamily member 2 (Protein MPP2) (Discs large homolog 2). [Source:Uniprot/SWISSPROT;Acc:Q14168]	0	0	1
ENSP00000353047	MAGUK p55 subfamily member 4 (Discs large homolog 6) (Amyotrophic lateral sclerosis 2 chromosomal region candidate gene 5 protein). [Source:Uniprot/SWISSPROT;Acc:Q96JB8]	0	0	1
ENSP00000282990	major histocompatibility complex, class I-related [Source:RefSeq_peptide;Acc:NP_001522]	0	0	1
ENSP00000368752	Major prion protein precursor (PrP) (PrP27-30) (PrP33-35C) (ASCR) (CD230 antigen). [Source:Uniprot/SWISSPROT;Acc:P04156]	1	0	0
ENSP00000349977	Major vault protein (MVP) (Lung resistance-related protein). [Source:Uniprot/SWISSPROT;Acc:Q14764]	1	0	0
ENSP00000233114	Malate dehydrogenase, cytoplasmic (EC 1.1.1.37) (Cytosolic malate dehydrogenase). [Source:Uniprot/SWISSPROT;Acc:P40925]	0	0	1
ENSP00000327070	Malate dehydrogenase, mitochondrial precursor (EC 1.1.1.37). [Source:Uniprot/SWISSPROT;Acc:P40926]	0	0	1
ENSP00000276282	malignant fibrous histiocytoma amplified sequence 1 [Source:RefSeq_peptide;Acc:NP_004216]	1	0	1
ENSP00000234505	Mannan-binding lectin serine protease 2 precursor (EC 3.4.21.104) (Mannose-binding protein-associated serine protease 2) (MASP-2) (MBL- associated serine protease 2) [Contains: Mannan-binding lectin serine protease 2 A chain; Mannan-binding lectin serine [Source:Uniprot/SWISSPROT;Acc:O00187]	1	0	1
ENSP00000332124	mannose receptor, C type 1-like 1 [Source:RefSeq_peptide;Acc:NP_001009567]	1	0	0
ENSP00000363079	Mannose-binding protein C precursor (MBP-C) (MBP1) (Mannan-binding protein) (Mannose-binding lectin). [Source:Uniprot/SWISSPROT;Acc:P11226]	1	0	0
ENSP00000294981	MAP kinase-activated protein kinase 2 (EC 2.7.11.1) (MAPK-activated protein kinase 2) (MAPKAP kinase 2) (MAPKAPK-2) (MK2). [Source:Uniprot/SWISSPROT;Acc:P49137]	0	0	1
ENSP00000202788	MAP kinase-activated protein kinase 5 (EC 2.7.11.1) (MAPK-activated protein kinase 5) (MAPKAP kinase 5) (p38-regulated/activated protein kinase). [Source:Uniprot/SWISSPROT;Acc:Q8IW41]	0	0	1
ENSP00000339573	MAP kinase-interacting serine/threonine-protein kinase 1 (EC 2.7.11.1) (MAP kinase signal-integrating kinase 1) (Mnk1). [Source:Uniprot/SWISSPROT;Acc:Q9BUB5]	0	0	1
ENSP00000309485	MAP kinase-interacting serine/threonine-protein kinase 2 (EC 2.7.11.1) (MAP kinase signal-integrating kinase 2) (Mnk2). [Source:Uniprot/SWISSPROT;Acc:Q9HBH9]	0	0	1
ENSP00000250896	MAP kinase-interacting serine/threonine-protein kinase 2 (EC 2.7.11.1) (MAP kinase signal-integrating kinase 2) (Mnk2). [Source:Uniprot/SWISSPROT;Acc:Q9HBH9]	0	0	1
ENSP00000351687	MAP/microtubule affinity-regulating kinase 3 (EC 2.7.11.1) (Cdc25C- associated protein kinase 1) (cTAK1) (C-TAK1) (Serine/threonine protein kinase p78) (Ser/Thr protein kinase PAR-1) (Protein kinase STK10). [Source:Uniprot/SWISSPROT;Acc:P27448]	0	0	1
ENSP00000216288	MAP/microtubule affinity-regulating kinase 3 (EC 2.7.11.1) (Cdc25C- associated protein kinase 1) (cTAK1) (C-TAK1) (Serine/threonine protein kinase p78) (Ser/Thr protein kinase PAR-1) (Protein kinase STK10). [Source:Uniprot/SWISSPROT;Acc:P27448]	0	0	1
ENSP00000303698	MAP/microtubule affinity-regulating kinase 3 (EC 2.7.11.1) (Cdc25C- associated protein kinase 1) (cTAK1) (C-TAK1) (Serine/threonine protein kinase p78) (Ser/Thr protein kinase PAR-1) (Protein kinase STK10). [Source:Uniprot/SWISSPROT;Acc:P27448]	0	0	1
ENSP00000335347	MAP/microtubule affinity-regulating kinase 3 (EC 2.7.11.1) (Cdc25C- associated protein kinase 1) (cTAK1) (C-TAK1) (Serine/threonine protein kinase p78) (Ser/Thr protein kinase PAR-1) (Protein kinase STK10). [Source:Uniprot/SWISSPROT;Acc:P27448]	0	0	1
ENSP00000262893	MAP/microtubule affinity-regulating kinase 4 (EC 2.7.11.1) (MAP/microtubule affinity-regulating kinase-like 1). [Source:Uniprot/SWISSPROT;Acc:Q96L34]	0	0	1
ENSP00000262891	MAP/microtubule affinity-regulating kinase 4 (EC 2.7.11.1) (MAP/microtubule affinity-regulating kinase-like 1). [Source:Uniprot/SWISSPROT;Acc:Q96L34]	0	0	1
ENSP00000300843	MAP/microtubule affinity-regulating kinase 4 (EC 2.7.11.1) (MAP/microtubule affinity-regulating kinase-like 1). [Source:Uniprot/SWISSPROT;Acc:Q96L34]	0	0	1
ENSP00000355304	MAPK/MAK/MRK overlapping kinase (EC 2.7.11.22) (MOK protein kinase) (Renal tumor antigen 1) (RAGE-1). [Source:Uniprot/SWISSPROT;Acc:Q9UQ07]	0	0	1
ENSP00000355719	marapsin 2 [Source:RefSeq_peptide;Acc:NP_898885]	1	0	0
ENSP00000226951	mast cell immunoreceptor signal transducer [Source:RefSeq_peptide;Acc:NP_443196]	0	0	1
ENSP00000292599	Mastermind-like protein 1 (Mam-1). [Source:Uniprot/SWISSPROT;Acc:Q92585]	1	0	0
ENSP00000327563	Mastermind-like protein 2 (Mam-2). [Source:Uniprot/SWISSPROT;Acc:Q8IZL2]	1	0	0
ENSP00000313316	Mastermind-like protein 3 (Mam-3). [Source:Uniprot/SWISSPROT;Acc:Q96JK9]	1	0	0
ENSP00000254898	Matrilin-2 precursor. [Source:Uniprot/SWISSPROT;Acc:O00339]	1	0	1
ENSP00000254354	Matrilin-3 precursor. [Source:Uniprot/SWISSPROT;Acc:O15232]	1	0	0
ENSP00000260227	Matrilysin precursor (EC 3.4.24.23) (Pump-1 protease) (Uterine metalloproteinase) (Matrix metalloproteinase-7) (MMP-7) (Matrin). [Source:Uniprot/SWISSPROT;Acc:P09237]	1	0	0
ENSP00000308208	Matrix metalloproteinase-14 precursor (EC 3.4.24.80) (MMP-14) (Membrane-type matrix metalloproteinase 1) (MT-MMP 1) (MTMMP1) (Membrane-type-1 matrix metalloproteinase) (MT1-MMP) (MT1MMP) (MMP- X1). [Source:Uniprot/SWISSPROT;Acc:P50281]	1	0	0
ENSP00000219271	Matrix metalloproteinase-15 precursor (EC 3.4.24.-) (MMP-15) (Membrane-type matrix metalloproteinase 2) (MT-MMP 2) (MTMMP2) (Membrane-type-2 matrix metalloproteinase) (MT2-MMP) (MT2MMP) (SMCP- 2). [Source:Uniprot/SWISSPROT;Acc:P51511]	1	0	0
ENSP00000286614	Matrix metalloproteinase-16 precursor (EC 3.4.24.-) (MMP-16) (Membrane-type matrix metalloproteinase 3) (MT-MMP 3) (MTMMP3) (Membrane-type-3 matrix metalloproteinase) (MT3-MMP) (MT3MMP) (MMP- X2). [Source:Uniprot/SWISSPROT;Acc:P51512]	1	0	0
ENSP00000353767	Matrix metalloproteinase-17 precursor (EC 3.4.24.-) (MMP-17) (Membrane-type matrix metalloproteinase 4) (MT-MMP 4) (Membrane-type-4 matrix metalloproteinase) (MT4-MMP). [Source:Uniprot/SWISSPROT;Acc:Q9ULZ9]	1	0	0
ENSP00000260228	Matrix metalloproteinase-20 precursor (EC 3.4.24.-) (MMP-20) (Enamel metalloproteinase) (Enamelysin). [Source:Uniprot/SWISSPROT;Acc:O60882]	1	0	0
ENSP00000361405	Matrix metalloproteinase-9 precursor (EC 3.4.24.35) (MMP-9) (92 kDa type IV collagenase) (92 kDa gelatinase) (Gelatinase B) (GELB) [Contains: 67 kDa matrix metalloproteinase-9; 82 kDa matrix metalloproteinase-9]. [Source:Uniprot/SWISSPROT;Acc:P14780]	1	0	0
ENSP00000370505	Matrix-remodelling-associated protein 5 precursor (Adhesion protein with leucine-rich repeats and immunoglobulin domains related to perlecan) (Adlican). [Source:Uniprot/SWISSPROT;Acc:Q9NR99]	1	0	0
ENSP00000313859	Megakaryocyte-associated tyrosine-protein kinase (EC 2.7.10.2) (Tyrosine-protein kinase CTK) (Protein kinase HYL) (Hematopoietic consensus tyrosine-lacking kinase). [Source:Uniprot/SWISSPROT;Acc:P42679]	0	0	1
ENSP00000308734	Megakaryocyte-associated tyrosine-protein kinase (EC 2.7.10.2) (Tyrosine-protein kinase CTK) (Protein kinase HYL) (Hematopoietic consensus tyrosine-lacking kinase). [Source:Uniprot/SWISSPROT;Acc:P42679]	0	0	1
ENSP00000299766	Melanocortin receptor 4 (MC4-R). [Source:Uniprot/SWISSPROT;Acc:P32245]	1	0	0
ENSP00000351432	Melanoma antigen preferentially expressed in tumors (Preferentially expressed antigen of melanoma) (OPA-interacting protein 4) (OIP4). [Source:Uniprot/SWISSPROT;Acc:P78395]	1	0	0
ENSP00000340587	melanoma inhibitory activity family, member 3 [Source:RefSeq_peptide;Acc:NP_940953]	0	0	1
ENSP00000364847	Melanoma-associated antigen D1 (MAGE-D1 antigen) (Neurotrophin receptor-interacting MAGE homolog) (MAGE tumor antigen CCF). [Source:Uniprot/SWISSPROT;Acc:Q9Y5V3]	1	0	0
ENSP00000313875	Membrane cofactor protein precursor (Trophoblast leukocyte common antigen) (TLX) (CD46 antigen). [Source:Uniprot/SWISSPROT;Acc:P15529]	1	0	0
ENSP00000295884	Membrane-associated guanylate kinase, WW and PDZ domain-containing protein 1 (BAI1-associated protein 1) (BAP-1) (Membrane-associated guanylate kinase inverted 1) (MAGI-1) (Atrophin-1-interacting protein 3) (AIP3) (WW domain-containing protein 3) (WWP3) ( [Source:Uniprot/SWISSPROT;Acc:Q96QZ7]	1	0	0
ENSP00000346151	Membrane-associated guanylate kinase, WW and PDZ domain-containing protein 2 (Membrane-associated guanylate kinase inverted 2) (MAGI-2) (Atrophin-1-interacting protein 1) (Atrophin-1-interacting protein A). [Source:Uniprot/SWISSPROT;Acc:Q86UL8]	1	0	0
ENSP00000358630	membrane-associated guanylate kinase-related 3 isoform 1 [Source:RefSeq_peptide;Acc:NP_066016]	1	0	0
ENSP00000344223	Membrane-bound transcription factor site-1 protease precursor (EC 3.4.21.112) (S1P endopeptidase) (Site-1 protease) (Subtilisin/kexin-isozyme 1) (SKI-1). [Source:Uniprot/SWISSPROT;Acc:Q14703]	0	0	1
ENSP00000342515	Membrane-bound transcription factor site-1 protease precursor (EC 3.4.21.112) (S1P endopeptidase) (Site-1 protease) (Subtilisin/kexin-isozyme 1) (SKI-1). [Source:Uniprot/SWISSPROT;Acc:Q14703]	0	0	1
ENSP00000230588	Meprin A subunit alpha precursor (EC 3.4.24.18) (Endopeptidase-2) (N- benzoyl-L-tyrosyl-P-amino-benzoic acid hydrolase subunit alpha) (PABA peptide hydrolase) (PPH alpha). [Source:Uniprot/SWISSPROT;Acc:Q16819]	1	0	0
ENSP00000269202	Meprin A subunit beta precursor (EC 3.4.24.18) (Endopeptidase-2) (N- benzoyl-L-tyrosyl-P-amino-benzoic acid hydrolase subunit beta) (PABA peptide hydrolase) (PPH beta). [Source:Uniprot/SWISSPROT;Acc:Q16820]	1	0	0
ENSP00000344666	Merlin (Moesin-ezrin-radixin-like protein) (Neurofibromin-2) (Schwannomin) (Schwannomerlin). [Source:Uniprot/SWISSPROT;Acc:P35240]	1	0	0
ENSP00000266085	Metalloproteinase inhibitor 3 precursor (TIMP-3) (Tissue inhibitor of metalloproteinases 3) (Protein MIG-5). [Source:Uniprot/SWISSPROT;Acc:P35625]	1	0	0
ENSP00000245185	Metallothionein-2 (MT-2) (Metallothionein-II) (MT-II) (Metallothionein-2A). [Source:Uniprot/SWISSPROT;Acc:P02795]	1	0	0
ENSP00000262633	MGC10433 protein. [Source:Uniprot/SPTREMBL;Acc:Q9BU66]	0	0	1
ENSP00000373562	MHC class II transactivator (CIITA). [Source:Uniprot/SWISSPROT;Acc:P33076]	1	0	0
ENSP00000316328	MHC class II transactivator (CIITA). [Source:Uniprot/SWISSPROT;Acc:P33076]	1	0	0
ENSP00000373561	MHC class II transactivator (CIITA). [Source:Uniprot/SWISSPROT;Acc:P33076]	1	0	0
ENSP00000371257	MHC class II transactivator (CIITA). [Source:Uniprot/SWISSPROT;Acc:P33076]	1	0	0
ENSP00000364685	Microfibrillar-associated protein 2 precursor (MFAP-2) (Microfibril- associated glycoprotein) (MAGP) (MAGP-1). [Source:Uniprot/SWISSPROT;Acc:P55001]	1	0	0
ENSP00000352455	Microfibrillar-associated protein 5 precursor (MFAP-5) (Microfibril- associated glycoprotein 2) (MAGP-2) (MP25). [Source:Uniprot/SWISSPROT;Acc:Q13361]	1	0	0
ENSP00000356864	Microsomal glutathione S-transferase 3 (EC 2.5.1.18) (Microsomal GST- 3) (Microsomal GST-III). [Source:Uniprot/SWISSPROT;Acc:O14880]	1	0	0
ENSP00000353231	Microtubule-actin cross-linking factor 1, isoforms 1/2/3/5 (Actin cross-linking family protein 7) (Macrophin-1) (Trabeculin-alpha) (620 kDa actin-binding protein) (ABP620). [Source:Uniprot/SWISSPROT;Acc:Q9UPN3]	1	0	0
ENSP00000251472	Microtubule-associated serine/threonine-protein kinase 1 (EC 2.7.11.1) (Syntrophin-associated serine/threonine-protein kinase). [Source:Uniprot/SWISSPROT;Acc:Q9Y2H9]	0	0	1
ENSP00000271102	Microtubule-associated serine/threonine-protein kinase 2 (EC 2.7.11.1). [Source:Uniprot/SWISSPROT;Acc:Q6P0Q8]	0	0	1
ENSP00000262811	Microtubule-associated serine/threonine-protein kinase 3 (EC 2.7.11.1). [Source:Uniprot/SWISSPROT;Acc:O60307]	0	0	1
ENSP00000261569	Microtubule-associated serine/threonine-protein kinase 4 (EC 2.7.11.1). [Source:Uniprot/SWISSPROT;Acc:O15021]	0	0	1
ENSP00000352852	Midkine precursor (MK) (Neurite outgrowth-promoting protein) (Midgestation and kidney protein) (Amphiregulin-associated protein) (ARAP) (Neurite outgrowth-promoting factor 2). [Source:Uniprot/SWISSPROT;Acc:P21741]	1	0	0
ENSP00000364711	Mimecan precursor (Osteoglycin) (Osteoinductive factor) (OIF). [Source:Uniprot/SWISSPROT;Acc:P20774]	1	0	0
ENSP00000364703	Mimecan precursor (Osteoglycin) (Osteoinductive factor) (OIF). [Source:Uniprot/SWISSPROT;Acc:P20774]	1	0	0
ENSP00000316772	minor histocompatibility antigen HA-1 [Source:RefSeq_peptide;Acc:NP_036424]	0	0	1
ENSP00000355154	Mitochondrial 28S ribosomal protein S6 (S6mt) (MRP-S6). [Source:Uniprot/SWISSPROT;Acc:P82932]	0	0	1
ENSP00000334724	Mitochondrial Rho GTPase 1 (EC 3.6.5.-) (MIRO-1) (hMiro-1) (Ras homolog gene family member T1) (Rac-GTP-binding protein-like protein). [Source:Uniprot/SWISSPROT;Acc:Q8IXI2]	0	0	1
ENSP00000321971	Mitochondrial Rho GTPase 2 (EC 3.6.5.-) (MIRO-2) (hMiro-2) (Ras homolog gene family member T2). [Source:Uniprot/SWISSPROT;Acc:Q8IXI1]	0	0	1
ENSP00000349963	Mitofusin-1 (EC 3.6.5.-) (Transmembrane GTPase MFN1) (Fzo homolog). [Source:Uniprot/SWISSPROT;Acc:Q8IWA4]	0	0	1
ENSP00000215832	Mitogen-activated protein kinase 1 (EC 2.7.11.24) (Extracellular signal-regulated kinase 2) (ERK-2) (Mitogen-activated protein kinase 2) (MAP kinase 2) (MAPK 2) (p42-MAPK) (ERT1). [Source:Uniprot/SWISSPROT;Acc:P28482]	1	0	1
ENSP00000226594	Mitogen-activated protein kinase 10 (EC 2.7.11.24) (Stress-activated protein kinase JNK3) (c-Jun N-terminal kinase 3) (MAP kinase p49 3F12). [Source:Uniprot/SWISSPROT;Acc:P53779]	0	0	1
ENSP00000215659	Mitogen-activated protein kinase 12 (EC 2.7.11.24) (Extracellular signal-regulated kinase 6) (ERK-6) (ERK5) (Stress-activated protein kinase 3) (Mitogen-activated protein kinase p38 gamma) (MAP kinase p38 gamma). [Source:Uniprot/SWISSPROT;Acc:P53778]	0	0	1
ENSP00000229795	Mitogen-activated protein kinase 14 (EC 2.7.11.24) (Mitogen-activated protein kinase p38 alpha) (MAP kinase p38 alpha) (Cytokine suppressive anti-inflammatory drug-binding protein) (CSAID-binding protein) (CSBP) (MAX-interacting protein 2) (MAP kinase MXI [Source:Uniprot/SWISSPROT;Acc:Q16539]	0	0	1
ENSP00000313643	Mitogen-activated protein kinase 15 (EC 2.7.11.24) (Extracellular signal-regulated kinase 8). [Source:Uniprot/SWISSPROT;Acc:Q8TD08]	0	0	1
ENSP00000263025	Mitogen-activated protein kinase 3 (EC 2.7.11.24) (Extracellular signal-regulated kinase 1) (ERK-1) (Insulin-stimulated MAP2 kinase) (MAP kinase 1) (MAPK 1) (p44-ERK1) (ERT2) (p44-MAPK) (Microtubule- associated protein 2 kinase). [Source:Uniprot/SWISSPROT;Acc:P27361]	1	0	0
ENSP00000269463	Mitogen-activated protein kinase 4 (EC 2.7.11.24) (Extracellular signal-regulated kinase 4) (ERK-4) (MAP kinase isoform p63) (p63- MAPK). [Source:Uniprot/SWISSPROT;Acc:P31152]	0	0	1
ENSP00000261845	Mitogen-activated protein kinase 6 (EC 2.7.11.24) (Extracellular signal-regulated kinase 3) (ERK-3) (MAP kinase isoform p97) (p97- MAPK). [Source:Uniprot/SWISSPROT;Acc:Q16659]	0	0	1
ENSP00000352984	Mitogen-activated protein kinase 7 (EC 2.7.11.24) (Extracellular signal-regulated kinase 5) (ERK-5) (ERK4) (BMK1 kinase). [Source:Uniprot/SWISSPROT;Acc:Q13164]	0	0	1
ENSP00000345524	Mitogen-activated protein kinase 9 (EC 2.7.11.24) (Stress-activated protein kinase JNK2) (c-Jun N-terminal kinase 2) (JNK-55). [Source:Uniprot/SWISSPROT;Acc:P45984]	0	0	1
ENSP00000321410	Mitogen-activated protein kinase 9 (EC 2.7.11.24) (Stress-activated protein kinase JNK2) (c-Jun N-terminal kinase 2) (JNK-55). [Source:Uniprot/SWISSPROT;Acc:P45984]	0	0	1
ENSP00000260357	mitogen-activated protein kinase binding protein 1-like [Source:RefSeq_peptide;Acc:NP_055809]	0	0	1
ENSP00000264777	Mitogen-activated protein kinase kinase kinase 1 (EC 2.7.11.25) (MAPK/ERK kinase kinase 1) (MEK kinase 1) (MEKK 1) (Fragment). [Source:Uniprot/SWISSPROT;Acc:Q13233]	0	0	1
ENSP00000253055	Mitogen-activated protein kinase kinase kinase 10 (EC 2.7.11.25) (Mixed lineage kinase 2) (Protein kinase MST). [Source:Uniprot/SWISSPROT;Acc:Q02779]	0	0	1
ENSP00000309597	Mitogen-activated protein kinase kinase kinase 11 (EC 2.7.11.25) (Mixed lineage kinase 3) (Src-homology 3 domain-containing proline- rich kinase). [Source:Uniprot/SWISSPROT;Acc:Q16584]	0	0	1
ENSP00000352093	Mitogen-activated protein kinase kinase kinase 15 (EC 2.7.11.25) (MAPK/ERK kinase kinase 15) (MEK kinase 15) (MEKK 15). [Source:Uniprot/SWISSPROT;Acc:Q6ZN16]	0	0	1
ENSP00000354595	Mitogen-activated protein kinase kinase kinase 2 (EC 2.7.11.25) (MAPK/ERK kinase kinase 2) (MEK kinase 2) (MEKK 2). [Source:Uniprot/SWISSPROT;Acc:Q9Y2U5]	0	0	1
ENSP00000343463	Mitogen-activated protein kinase kinase kinase 2 (EC 2.7.11.25) (MAPK/ERK kinase kinase 2) (MEK kinase 2) (MEKK 2). [Source:Uniprot/SWISSPROT;Acc:Q9Y2U5]	0	0	1
ENSP00000354485	Mitogen-activated protein kinase kinase kinase 3 (EC 2.7.11.25) (MAPK/ERK kinase kinase 3) (MEK kinase 3) (MEKK 3). [Source:Uniprot/SWISSPROT;Acc:Q99759]	0	0	1
ENSP00000354927	Mitogen-activated protein kinase kinase kinase 3 (EC 2.7.11.25) (MAPK/ERK kinase kinase 3) (MEK kinase 3) (MEKK 3). [Source:Uniprot/SWISSPROT;Acc:Q99759]	0	0	1
ENSP00000297332	Mitogen-activated protein kinase kinase kinase 4 (EC 2.7.11.25) (MAPK/ERK kinase kinase 4) (MEK kinase 4) (MEKK 4) (MAP three kinase 1). [Source:Uniprot/SWISSPROT;Acc:Q9Y6R4]	0	0	1
ENSP00000265125	Mitogen-activated protein kinase kinase kinase 4 (EC 2.7.11.25) (MAPK/ERK kinase kinase 4) (MEK kinase 4) (MEKK 4) (MAP three kinase 1). [Source:Uniprot/SWISSPROT;Acc:Q9Y6R4]	0	0	1
ENSP00000348104	Mitogen-activated protein kinase kinase kinase 5 (EC 2.7.11.25) (MAPK/ERK kinase kinase 5) (MEK kinase 5) (MEKK 5) (Apoptosis signal- regulating kinase 1) (ASK-1). [Source:Uniprot/SWISSPROT;Acc:Q99683]	0	0	1
ENSP00000351908	Mitogen-activated protein kinase kinase kinase 5 (EC 2.7.11.25) (MAPK/ERK kinase kinase 5) (MEK kinase 5) (MEKK 5) (Apoptosis signal- regulating kinase 1) (ASK-1). [Source:Uniprot/SWISSPROT;Acc:Q99683]	0	0	1
ENSP00000350195	Mitogen-activated protein kinase kinase kinase 6 (EC 2.7.11.25). [Source:Uniprot/SWISSPROT;Acc:O95382]	0	0	1
ENSP00000005198	Mitogen-activated protein kinase kinase kinase 9 (EC 2.7.11.25) (Mixed lineage kinase 1). [Source:Uniprot/SWISSPROT;Acc:P80192]	0	0	1
ENSP00000221409	Mitogen-activated protein kinase kinase kinase kinase 1 (EC 2.7.11.1) (MAPK/ERK kinase kinase kinase 1) (MEK kinase kinase 1) (MEKKK 1) (Hematopoietic progenitor kinase). [Source:Uniprot/SWISSPROT;Acc:Q92918]	0	0	1
ENSP00000345434	Mitogen-activated protein kinase kinase kinase kinase 3 (EC 2.7.11.1) (MAPK/ERK kinase kinase kinase 3) (MEK kinase kinase 3) (MEKKK 3) (Germinal center kinase-related protein kinase) (GLK). [Source:Uniprot/SWISSPROT;Acc:Q8IVH8]	0	0	1
ENSP00000313644	Mitogen-activated protein kinase kinase kinase kinase 4 (EC 2.7.11.1) (MAPK/ERK kinase kinase kinase 4) (MEK kinase kinase 4) (MEKKK 4) (HPK/GCK-like kinase HGK) (Nck-interacting kinase). [Source:Uniprot/SWISSPROT;Acc:O95819]	1	0	1
ENSP00000343658	Mitogen-activated protein kinase kinase kinase kinase 4 (EC 2.7.11.1) (MAPK/ERK kinase kinase kinase 4) (MEK kinase kinase 4) (MEKKK 4) (HPK/GCK-like kinase HGK) (Nck-interacting kinase). [Source:Uniprot/SWISSPROT;Acc:O95819]	0	0	1
ENSP00000314363	Mitogen-activated protein kinase kinase kinase kinase 4 (EC 2.7.11.1) (MAPK/ERK kinase kinase kinase 4) (MEK kinase kinase 4) (MEKKK 4) (HPK/GCK-like kinase HGK) (Nck-interacting kinase). [Source:Uniprot/SWISSPROT;Acc:O95819]	0	0	1
ENSP00000281111	Mitogen-activated protein kinase kinase kinase kinase 4 (EC 2.7.11.1) (MAPK/ERK kinase kinase kinase 4) (MEK kinase kinase 4) (MEKKK 4) (HPK/GCK-like kinase HGK) (Nck-interacting kinase). [Source:Uniprot/SWISSPROT;Acc:O95819]	0	0	1
ENSP00000340257	Mitogen-activated protein kinase kinase kinase MLT (EC 2.7.11.25) (MLK-like mitogen-activated protein triple kinase) (Leucine zipper- and sterile alpha motif-containing kinase) (Sterile alpha motif- and leucine zipper-containing kinase AZK) (Mixed lineage [Source:Uniprot/SWISSPROT;Acc:Q9NYL2]	0	0	1
ENSP00000302530	Mitotic checkpoint serine/threonine-protein kinase BUB1 (EC 2.7.11.1) (hBUB1) (BUB1A). [Source:Uniprot/SWISSPROT;Acc:O43683]	0	0	1
ENSP00000287598	Mitotic checkpoint serine/threonine-protein kinase BUB1 beta (EC 2.7.11.1) (hBUBR1) (MAD3/BUB1-related protein kinase) (Mitotic checkpoint kinase MAD3L) (SSK1). [Source:Uniprot/SWISSPROT;Acc:O60566]	0	0	1
ENSP00000365855	Mitotic spindle assembly checkpoint protein MAD2B (MAD2-like 2) (hREV7). [Source:Uniprot/SWISSPROT;Acc:Q9UI95]	1	0	0
ENSP00000308351	Mixed lineage kinase domain-like protein. [Source:Uniprot/SWISSPROT;Acc:Q8NB16]	0	0	1
ENSP00000285814	MKI67 FHA domain-interacting nucleolar phosphoprotein (Nucleolar protein interacting with the FHA domain of pKI-67) (hNIFK) (Nucleolar phosphoprotein Nopp34). [Source:Uniprot/SWISSPROT;Acc:Q9BYG3]	0	0	1
ENSP00000249736	modulator of estrogen induced transcription isoform c [Source:RefSeq_peptide;Acc:NP_060438]	0	0	1
ENSP00000353408	Moesin (Membrane-organizing extension spike protein). [Source:Uniprot/SWISSPROT;Acc:P26038]	1	0	1
ENSP00000304236	Monocyte differentiation antigen CD14 precursor (Myeloid cell-specific leucine-rich glycoprotein) [Contains: Monocyte differentiation antigen CD14, urinary form; Monocyte differentiation antigen CD14, membrane- bound form]. [Source:Uniprot/SWISSPROT;Acc:P08571]	1	0	0
ENSP00000305769	Mothers against decapentaplegic homolog 1 (SMAD 1) (Mothers against DPP homolog 1) (Mad-related protein 1) (Transforming growth factor- beta-signaling protein 1) (BSP-1) (hSMAD1) (JV4-1). [Source:Uniprot/SWISSPROT;Acc:Q15797]	1	0	0
ENSP00000262160	Mothers against decapentaplegic homolog 2 (SMAD 2) (Mothers against DPP homolog 2) (Mad-related protein 2) (hMAD-2) (JV18-1) (hSMAD2). [Source:Uniprot/SWISSPROT;Acc:Q15796]	1	0	0
ENSP00000332973	Mothers against decapentaplegic homolog 3 (SMAD 3) (Mothers against DPP homolog 3) (Mad3) (hMAD-3) (JV15-2) (hSMAD3). [Source:Uniprot/SWISSPROT;Acc:P84022]	1	0	0
ENSP00000341551	Mothers against decapentaplegic homolog 4 (SMAD 4) (Mothers against DPP homolog 4) (Deletion target in pancreatic carcinoma 4) (hSMAD4). [Source:Uniprot/SWISSPROT;Acc:Q13485]	1	0	0
ENSP00000314228	MP2K7_HUMAN Isoform 2 of O14733 - Homo sapiens (Human) [Source:Uniprot/Varsplic;Acc:O14733-2]	0	0	1
ENSP00000215637	Mucosal addressin cell adhesion molecule 1 precursor (MAdCAM-1) (hMAdCAM-1). [Source:Uniprot/SWISSPROT;Acc:Q13477]	1	0	0
ENSP00000294599	Multiple epidermal growth factor-like domains 6 precursor (EGF-like domain-containing protein 3) (Multiple EGF-like domain protein 3). [Source:Uniprot/SWISSPROT;Acc:O75095]	0	0	1
ENSP00000189978	Muscle, skeletal receptor tyrosine protein kinase precursor (EC 2.7.10.1) (Muscle-specific tyrosine protein kinase receptor) (Muscle-specific kinase receptor) (MuSK). [Source:Uniprot/SWISSPROT;Acc:O15146]	0	0	1
ENSP00000315388	Myc box-dependent-interacting protein 1 (Bridging integrator 1) (Amphiphysin-like protein) (Amphiphysin II) (Box-dependent myc- interacting protein 1). [Source:Uniprot/SWISSPROT;Acc:O00499]	0	0	1
ENSP00000259238	Myc box-dependent-interacting protein 1 (Bridging integrator 1) (Amphiphysin-like protein) (Amphiphysin II) (Box-dependent myc- interacting protein 1). [Source:Uniprot/SWISSPROT;Acc:O00499]	0	0	1
ENSP00000316779	Myc box-dependent-interacting protein 1 (Bridging integrator 1) (Amphiphysin-like protein) (Amphiphysin II) (Box-dependent myc- interacting protein 1). [Source:Uniprot/SWISSPROT;Acc:O00499]	1	0	1
ENSP00000259237	Myc box-dependent-interacting protein 1 (Bridging integrator 1) (Amphiphysin-like protein) (Amphiphysin II) (Box-dependent myc- interacting protein 1). [Source:Uniprot/SWISSPROT;Acc:O00499]	0	0	1
ENSP00000315411	Myc box-dependent-interacting protein 1 (Bridging integrator 1) (Amphiphysin-like protein) (Amphiphysin II) (Box-dependent myc- interacting protein 1). [Source:Uniprot/SWISSPROT;Acc:O00499]	0	0	1
ENSP00000350654	Myc box-dependent-interacting protein 1 (Bridging integrator 1) (Amphiphysin-like protein) (Amphiphysin II) (Box-dependent myc- interacting protein 1). [Source:Uniprot/SWISSPROT;Acc:O00499]	0	0	1
ENSP00000315284	Myc box-dependent-interacting protein 1 (Bridging integrator 1) (Amphiphysin-like protein) (Amphiphysin II) (Box-dependent myc- interacting protein 1). [Source:Uniprot/SWISSPROT;Acc:O00499]	0	0	1
ENSP00000267836	Myelin expression factor 2 (MyEF-2) (MST156). [Source:Uniprot/SWISSPROT;Acc:Q9P2K5]	0	0	1
ENSP00000316950	Myelin expression factor 2 (MyEF-2) (MST156). [Source:Uniprot/SWISSPROT;Acc:Q9P2K5]	0	0	1
ENSP00000337777	Myelin P0 protein precursor (Myelin protein zero) (Myelin peripheral protein) (MPP). [Source:Uniprot/SWISSPROT;Acc:P25189]	0	0	1
ENSP00000234347	Myeloblastin precursor (EC 3.4.21.76) (Leukocyte proteinase 3) (PR-3) (PR3) (AGP7) (Wegener autoantigen) (P29) (C-ANCA antigen) (Neutrophil proteinase 4) (NP-4). [Source:Uniprot/SWISSPROT;Acc:P24158]	1	0	1
ENSP00000347916	myeloid inhibitory C-type lectin-like receptor isoform beta [Source:RefSeq_peptide;Acc:NP_963917]	1	0	0
ENSP00000302804	myeloid inhibitory C-type lectin-like receptor isoform beta [Source:RefSeq_peptide;Acc:NP_963917]	1	0	0
ENSP00000345448	myeloid inhibitory C-type lectin-like receptor isoform beta [Source:RefSeq_peptide;Acc:NP_963917]	1	0	0
ENSP00000037502	Myocilin precursor (Trabecular meshwork-induced glucocorticoid response protein). [Source:Uniprot/SWISSPROT;Acc:Q99972]	1	0	0
ENSP00000349536	Myocyte-specific enhancer factor 2C. [Source:Uniprot/SWISSPROT;Acc:Q06413]	1	0	0
ENSP00000332670	myomesin family, member 3 [Source:RefSeq_peptide;Acc:NP_689585]	0	0	1
ENSP00000328415	myomesin family, member 3 [Source:RefSeq_peptide;Acc:NP_689585]	0	0	1
ENSP00000261606	Myomesin-1 (190 kDa titin-associated protein) (190 kDa connectin- associated protein). [Source:Uniprot/SWISSPROT;Acc:P52179]	0	0	1
ENSP00000348821	Myomesin-1 (190 kDa titin-associated protein) (190 kDa connectin- associated protein). [Source:Uniprot/SWISSPROT;Acc:P52179]	0	0	1
ENSP00000262113	Myomesin-2 (M-protein) (165 kDa titin-associated protein) (165 kDa connectin-associated protein). [Source:Uniprot/SWISSPROT;Acc:P54296]	0	0	1
ENSP00000265944	Myosin IIIA (EC 2.7.11.1). [Source:Uniprot/SWISSPROT;Acc:Q8NEV4]	0	0	1
ENSP00000261864	myosin IXA [Source:RefSeq_peptide;Acc:NP_008832]	0	0	1
ENSP00000320622	Myosin light chain kinase, smooth muscle (EC 2.7.11.18) (MLCK) (Telokin) (Kinase-related protein) (KRP). [Source:Uniprot/SWISSPROT;Acc:Q15746]	0	0	1
ENSP00000346846	Myosin light chain kinase, smooth muscle (EC 2.7.11.18) (MLCK) (Telokin) (Kinase-related protein) (KRP). [Source:Uniprot/SWISSPROT;Acc:Q15746]	0	0	1
ENSP00000353452	Myosin light chain kinase, smooth muscle (EC 2.7.11.18) (MLCK) (Telokin) (Kinase-related protein) (KRP). [Source:Uniprot/SWISSPROT;Acc:Q15746]	0	0	1
ENSP00000272666	myosin VIIB [Source:RefSeq_peptide;Acc:NP_001073996]	0	0	1
ENSP00000256993	Myosin-binding protein C, cardiac-type (Cardiac MyBP-C) (C-protein, cardiac muscle isoform). [Source:Uniprot/SWISSPROT;Acc:Q14896]	0	0	1
ENSP00000288235	Myosin-Ie (Myosin-Ic). [Source:Uniprot/SWISSPROT;Acc:Q12965]	0	0	1
ENSP00000263810	Myosin-IIIB (EC 2.7.11.1). [Source:Uniprot/SWISSPROT;Acc:Q8WXR4]	0	0	1
ENSP00000314213	Myosin-IIIB (EC 2.7.11.1). [Source:Uniprot/SWISSPROT;Acc:Q8WXR4]	0	0	1
ENSP00000314650	Myosin-IIIB (EC 2.7.11.1). [Source:Uniprot/SWISSPROT;Acc:Q8WXR4]	0	0	1
ENSP00000335100	Myosin-IIIB (EC 2.7.11.1). [Source:Uniprot/SWISSPROT;Acc:Q8WXR4]	0	0	1
ENSP00000314032	Myosin-IXb (Unconventional myosin-9b). [Source:Uniprot/SWISSPROT;Acc:Q13459]	0	0	1
ENSP00000353882	Myosin-VIIa. [Source:Uniprot/SWISSPROT;Acc:Q13402]	0	0	1
ENSP00000345075	Myosin-VIIa. [Source:Uniprot/SWISSPROT;Acc:Q13402]	0	0	1
ENSP00000351105	Myosin-VIIa. [Source:Uniprot/SWISSPROT;Acc:Q13402]	0	0	1
ENSP00000340325	Myosin-VIIa. [Source:Uniprot/SWISSPROT;Acc:Q13402]	0	0	1
ENSP00000274203	Myosin-X (Unconventional myosin-10). [Source:Uniprot/SWISSPROT;Acc:Q9HD67]	1	0	1
ENSP00000205890	Myosin-XV (Unconventional myosin-15). [Source:Uniprot/SWISSPROT;Acc:Q9UKN7]	0	0	1
ENSP00000291270	Myotonin-protein kinase (EC 2.7.11.1) (Myotonic dystrophy protein kinase) (MDPK) (DM-kinase) (DMK) (DMPK) (MT-PK). [Source:Uniprot/SWISSPROT;Acc:Q09013]	0	0	1
ENSP00000345997	Myotonin-protein kinase (EC 2.7.11.1) (Myotonic dystrophy protein kinase) (MDPK) (DM-kinase) (DMK) (DMPK) (MT-PK). [Source:Uniprot/SWISSPROT;Acc:Q09013]	0	0	1
ENSP00000314954	Myotonin-protein kinase (EC 2.7.11.1) (Myotonic dystrophy protein kinase) (MDPK) (DM-kinase) (DMK) (DMPK) (MT-PK). [Source:Uniprot/SWISSPROT;Acc:Q09013]	0	0	1
ENSP00000310998	N-acetylglucosamine-1-phosphodiester alpha-N-acetylglucosaminidase precursor (EC 3.1.4.45) (Phosphodiester alpha-GlcNAcase) (Mannose 6- phosphate-uncovering enzyme). [Source:Uniprot/SWISSPROT;Acc:Q9UK23]	1	0	0
ENSP00000340159	NACHT and WD repeat domain containing 1 [Source:RefSeq_peptide;Acc:NP_001007526]	0	0	1
ENSP00000324366	NACHT, LRR and PYD-containing protein 1 (Death effector filament- forming ced-4-like apoptosis protein) (Nucleotide-binding domain and caspase recruitment domain) (Caspase recruitment domain protein 7). [Source:Uniprot/SWISSPROT;Acc:Q9C000]	1	0	0
ENSP00000269280	NACHT, LRR and PYD-containing protein 1 (Death effector filament- forming ced-4-like apoptosis protein) (Nucleotide-binding domain and caspase recruitment domain) (Caspase recruitment domain protein 7). [Source:Uniprot/SWISSPROT;Acc:Q9C000]	1	0	0
ENSP00000262467	NACHT, LRR and PYD-containing protein 1 (Death effector filament- forming ced-4-like apoptosis protein) (Nucleotide-binding domain and caspase recruitment domain) (Caspase recruitment domain protein 7). [Source:Uniprot/SWISSPROT;Acc:Q9C000]	1	0	0
ENSP00000346390	NACHT, LRR and PYD-containing protein 1 (Death effector filament- forming ced-4-like apoptosis protein) (Nucleotide-binding domain and caspase recruitment domain) (Caspase recruitment domain protein 7). [Source:Uniprot/SWISSPROT;Acc:Q9C000]	1	0	0
ENSP00000340473	NACHT, LRR and PYD-containing protein 12 (PYRIN-containing APAF1-like protein 7) (Monarch-1) (Regulated by nitric oxide). [Source:Uniprot/SWISSPROT;Acc:P59046]	1	0	0
ENSP00000346231	NACHT, LRR and PYD-containing protein 12 (PYRIN-containing APAF1-like protein 7) (Monarch-1) (Regulated by nitric oxide). [Source:Uniprot/SWISSPROT;Acc:P59046]	1	0	0
ENSP00000351487	NACHT, LRR and PYD-containing protein 12 (PYRIN-containing APAF1-like protein 7) (Monarch-1) (Regulated by nitric oxide). [Source:Uniprot/SWISSPROT;Acc:P59046]	1	0	0
ENSP00000319377	NACHT, LRR and PYD-containing protein 12 (PYRIN-containing APAF1-like protein 7) (Monarch-1) (Regulated by nitric oxide). [Source:Uniprot/SWISSPROT;Acc:P59046]	1	0	0
ENSP00000341428	NACHT, LRR and PYD-containing protein 12 (PYRIN-containing APAF1-like protein 7) (Monarch-1) (Regulated by nitric oxide). [Source:Uniprot/SWISSPROT;Acc:P59046]	1	0	0
ENSP00000343891	NACHT, LRR and PYD-containing protein 13 (Nucleotide-binding oligomerization domain protein 14). [Source:Uniprot/SWISSPROT;Acc:Q86W25]	1	0	0
ENSP00000299481	NACHT, LRR and PYD-containing protein 14 (Nucleotide-binding oligomerization domain protein 5). [Source:Uniprot/SWISSPROT;Acc:Q86W24]	1	0	0
ENSP00000263437	NACHT, LRR and PYD-containing protein 2 (PYRIN domain and NACHT domain-containing protein 1) (PYRIN-containing APAF1-like protein 2) (Nucleotide-binding site protein 1). [Source:Uniprot/SWISSPROT;Acc:Q9NX02]	1	0	0
ENSP00000344074	NACHT, LRR and PYD-containing protein 2 (PYRIN domain and NACHT domain-containing protein 1) (PYRIN-containing APAF1-like protein 2) (Nucleotide-binding site protein 1). [Source:Uniprot/SWISSPROT;Acc:Q9NX02]	1	0	0
ENSP00000351485	NACHT, LRR and PYD-containing protein 3 (Cold autoinflammatory syndrome 1 protein) (Cryopyrin) (PYRIN-containing APAF1-like protein 1) (Angiotensin/vasopressin receptor AII/AVP-like). [Source:Uniprot/SWISSPROT;Acc:Q96P20]	1	0	0
ENSP00000355453	NACHT, LRR and PYD-containing protein 3 (Cold autoinflammatory syndrome 1 protein) (Cryopyrin) (PYRIN-containing APAF1-like protein 1) (Angiotensin/vasopressin receptor AII/AVP-like). [Source:Uniprot/SWISSPROT;Acc:Q96P20]	1	0	0
ENSP00000294752	NACHT, LRR and PYD-containing protein 3 (Cold autoinflammatory syndrome 1 protein) (Cryopyrin) (PYRIN-containing APAF1-like protein 1) (Angiotensin/vasopressin receptor AII/AVP-like). [Source:Uniprot/SWISSPROT;Acc:Q96P20]	1	0	0
ENSP00000355452	NACHT, LRR and PYD-containing protein 3 (Cold autoinflammatory syndrome 1 protein) (Cryopyrin) (PYRIN-containing APAF1-like protein 1) (Angiotensin/vasopressin receptor AII/AVP-like). [Source:Uniprot/SWISSPROT;Acc:Q96P20]	1	0	0
ENSP00000301295	NACHT, LRR and PYD-containing protein 4 (PYRIN-containing APAF1-like protein 4) (PAAD and NACHT-containing protein 2) (PYRIN and NACHT- containing protein 2) (Ribonuclease inhibitor 2). [Source:Uniprot/SWISSPROT;Acc:Q96MN2]	1	0	0
ENSP00000311233	NACHT, LRR and PYD-containing protein 5 (Mater protein homolog). [Source:Uniprot/SWISSPROT;Acc:P59047]	1	0	0
ENSP00000375063	NACHT, LRR and PYD-containing protein 5 (Mater protein homolog). [Source:Uniprot/SWISSPROT;Acc:P59047]	1	0	0
ENSP00000329568	NACHT, LRR and PYD-containing protein 7 (PYRIN-containing APAF1-like protein 3) (Nucleotide-binding oligomerization domain protein 12). [Source:Uniprot/SWISSPROT;Acc:Q8WX94]	1	0	0
ENSP00000291971	NACHT, LRR and PYD-containing protein 8 (Nucleotide-binding oligomerization domain protein 16) (PYRIN and NACHT-containing protein 4). [Source:Uniprot/SWISSPROT;Acc:Q86W28]	1	0	0
ENSP00000286733	N-acylethanolamine-hydrolyzing acid amidase precursor (EC 3.5.1.-) (N- acylsphingosine amidohydrolase-like) (ASAH-like protein) (Acid ceramidase-like protein). [Source:Uniprot/SWISSPROT;Acc:Q02083]	0	0	1
ENSP00000260364	NADPH oxidase 5 (EC 1.6.3.-). [Source:Uniprot/SWISSPROT;Acc:Q96PH1]	0	0	1
ENSP00000342848	NADPH oxidase activator 1 [Source:RefSeq_peptide;Acc:NP_006638]	0	0	1
ENSP00000372179	naked cuticle homolog 2 [Source:RefSeq_peptide;Acc:NP_149111]	1	0	0
ENSP00000346890	Nardilysin precursor (EC 3.4.24.61) (N-arginine dibasic convertase) (NRD convertase) (NRD-C). [Source:Uniprot/SWISSPROT;Acc:O43847]	1	0	0
ENSP00000344358	Natural cytotoxicity triggering receptor 1 precursor (Natural killer cell p46-related protein) (NKp46) (hNKp46) (NK-p46) (NK cell- activating receptor) (Lymphocyte antigen 94 homolog) (CD335 antigen). [Source:Uniprot/SWISSPROT;Acc:O76036]	0	0	1
ENSP00000339515	Natural cytotoxicity triggering receptor 1 precursor (Natural killer cell p46-related protein) (NKp46) (hNKp46) (NK-p46) (NK cell- activating receptor) (Lymphocyte antigen 94 homolog) (CD335 antigen). [Source:Uniprot/SWISSPROT;Acc:O76036]	0	0	1
ENSP00000291890	Natural cytotoxicity triggering receptor 1 precursor (Natural killer cell p46-related protein) (NKp46) (hNKp46) (NK-p46) (NK cell- activating receptor) (Lymphocyte antigen 94 homolog) (CD335 antigen). [Source:Uniprot/SWISSPROT;Acc:O76036]	0	0	1
ENSP00000371333	Natural killer cells antigen CD94 (NK cell receptor) (Killer cell lectin-like receptor subfamily D member 1) (KP43). [Source:Uniprot/SWISSPROT;Acc:Q13241]	1	0	0
ENSP00000338130	Natural killer cells antigen CD94 (NK cell receptor) (Killer cell lectin-like receptor subfamily D member 1) (KP43). [Source:Uniprot/SWISSPROT;Acc:Q13241]	1	0	0
ENSP00000371332	Natural killer cells antigen CD94 (NK cell receptor) (Killer cell lectin-like receptor subfamily D member 1) (KP43). [Source:Uniprot/SWISSPROT;Acc:Q13241]	1	0	0
ENSP00000310929	Natural killer cells antigen CD94 (NK cell receptor) (Killer cell lectin-like receptor subfamily D member 1) (KP43). [Source:Uniprot/SWISSPROT;Acc:Q13241]	1	0	0
ENSP00000295497	N-chimaerin (NC) (N-chimerin) (Alpha chimerin) (A-chimaerin) (Rho GTPase-activating protein 2). [Source:Uniprot/SWISSPROT;Acc:P15882]	0	0	1
ENSP00000172853	Nebulin. [Source:Uniprot/SWISSPROT;Acc:P20929]	0	0	1
ENSP00000250495	NEDD8 precursor (Ubiquitin-like protein Nedd8) (Neddylin). [Source:Uniprot/SWISSPROT;Acc:Q15843]	0	0	1
ENSP00000341198	Neogenin precursor. [Source:Uniprot/SWISSPROT;Acc:Q92859]	0	0	1
ENSP00000261908	Neogenin precursor. [Source:Uniprot/SWISSPROT;Acc:Q92859]	0	0	1
ENSP00000347452	Nephrocystin-1 (Juvenile nephronophthisis 1 protein). [Source:Uniprot/SWISSPROT;Acc:O15259]	0	0	1
ENSP00000304146	Netrin receptor DCC precursor (Tumor suppressor protein DCC) (Colorectal cancer suppressor). [Source:Uniprot/SWISSPROT;Acc:P43146]	0	0	1
ENSP00000173229	Netrin-1 precursor. [Source:Uniprot/SWISSPROT;Acc:O95631]	1	0	0
ENSP00000293973	Netrin-2-like protein precursor. [Source:Uniprot/SWISSPROT;Acc:O00634]	0	0	1
ENSP00000340998	Netrin-4 precursor (Beta-netrin) (Hepar-derived netrin-like protein). [Source:Uniprot/SWISSPROT;Acc:Q9HB63]	1	0	0
ENSP00000278198	Netrin-G1 ligand precursor (NGL-1) (Leucine-rich repeat-containing protein 4C). [Source:Uniprot/SWISSPROT;Acc:Q9HCJ2]	1	0	0
ENSP00000353888	Netrin-G2 precursor (Laminet-2). [Source:Uniprot/SWISSPROT;Acc:Q96CW9]	0	0	1
ENSP00000318472	Neural cell adhesion molecule 1, 120 kDa isoform precursor (N-CAM 120) (NCAM-120) (CD56 antigen). [Source:Uniprot/SWISSPROT;Acc:P13592]	1	0	0
ENSP00000359077	Neural cell adhesion molecule L1 precursor (N-CAM L1) (CD171 antigen). [Source:Uniprot/SWISSPROT;Acc:P32004]	1	0	0
ENSP00000344985	Neurobeachin-like 1 (Amyotrophic lateral sclerosis 2 chromosomal region candidate gene 17 protein). [Source:Uniprot/SWISSPROT;Acc:Q6ZS30]	0	0	1
ENSP00000220931	Neurocalcin-delta. [Source:Uniprot/SWISSPROT;Acc:P61601]	0	0	1
ENSP00000252575	Neurocan core protein precursor (Chondroitin sulfate proteoglycan 3). [Source:Uniprot/SWISSPROT;Acc:O14594]	1	0	0
ENSP00000262545	Neuroendocrine convertase 2 precursor (EC 3.4.21.94) (NEC 2) (PC2) (Prohormone convertase 2) (Proprotein convertase 2) (KEX2-like endoprotease 2). [Source:Uniprot/SWISSPROT;Acc:P16519]	0	0	1
ENSP00000265621	Neuroendocrine secretory protein 55 (NESP55) [Contains: LHAL tetrapeptide; GPIPIRRH peptide]. [Source:Uniprot/SWISSPROT;Acc:O95467]	0	0	1
ENSP00000265620	Neuroendocrine secretory protein 55 (NESP55) [Contains: LHAL tetrapeptide; GPIPIRRH peptide]. [Source:Uniprot/SWISSPROT;Acc:O95467]	0	0	1
ENSP00000302237	Neuroendocrine secretory protein 55 (NESP55) [Contains: LHAL tetrapeptide; GPIPIRRH peptide]. [Source:Uniprot/SWISSPROT;Acc:O95467]	0	0	1
ENSP00000346328	Neuroendocrine secretory protein 55 (NESP55) [Contains: LHAL tetrapeptide; GPIPIRRH peptide]. [Source:Uniprot/SWISSPROT;Acc:O95467]	0	0	1
ENSP00000353154	Neurofascin precursor. [Source:Uniprot/SWISSPROT;Acc:O94856]	1	0	1
ENSP00000295776	Neurofascin precursor. [Source:Uniprot/SWISSPROT;Acc:O94856]	0	0	1
ENSP00000344786	Neurofascin precursor. [Source:Uniprot/SWISSPROT;Acc:O94856]	0	0	1
ENSP00000343509	Neurofascin precursor. [Source:Uniprot/SWISSPROT;Acc:O94856]	0	0	1
ENSP00000277541	Neurogenic locus notch homolog protein 1 precursor (Notch 1) (hN1) (Translocation-associated notch protein TAN-1) [Contains: Notch 1 extracellular truncation; Notch 1 intracellular domain]. [Source:Uniprot/SWISSPROT;Acc:P46531]	1	1	0
ENSP00000360765	Neurogenic locus notch homolog protein 1 precursor (Notch 1) (hN1) (Translocation-associated notch protein TAN-1) [Contains: Notch 1 extracellular truncation; Notch 1 intracellular domain]. [Source:Uniprot/SWISSPROT;Acc:P46531]	0	1	0
ENSP00000360766	Neurogenic locus notch homolog protein 1 precursor (Notch 1) (hN1) (Translocation-associated notch protein TAN-1) [Contains: Notch 1 extracellular truncation; Notch 1 intracellular domain]. [Source:Uniprot/SWISSPROT;Acc:P46531]	0	1	0
ENSP00000256646	Neurogenic locus notch homolog protein 2 precursor (Notch 2) (hN2) [Contains: Notch 2 extracellular truncation; Notch 2 intracellular domain]. [Source:Uniprot/SWISSPROT;Acc:Q04721]	1	1	0
ENSP00000263388	Neurogenic locus notch homolog protein 3 precursor (Notch 3) [Contains: Notch 3 extracellular truncation; Notch 3 intracellular domain]. [Source:Uniprot/SWISSPROT;Acc:Q9UM47]	1	1	1
ENSP00000363163	Neuroligin-3 precursor (Gliotactin homolog). [Source:Uniprot/SWISSPROT;Acc:Q9NZ94]	1	0	0
ENSP00000359289	Neuronal acetylcholine receptor subunit alpha-4 precursor. [Source:Uniprot/SWISSPROT;Acc:P43681]	1	0	0
ENSP00000357461	Neuronal acetylcholine receptor subunit beta-2 precursor. [Source:Uniprot/SWISSPROT;Acc:P17787]	1	0	0
ENSP00000325269	Neuronal cell adhesion molecule precursor (Nr-CAM) (NgCAM-related cell adhesion molecule) (Ng-CAM-related) (hBravo). [Source:Uniprot/SWISSPROT;Acc:Q92823]	0	0	1
ENSP00000242152	Neuropeptide Y precursor [Contains: Neuropeptide Y (Neuropeptide tyrosine) (NPY); C-flanking peptide of NPY (CPON)]. [Source:Uniprot/SWISSPROT;Acc:P01303]	1	0	0
ENSP00000295777	Neuroserpin precursor (Serpin I1) (Protease inhibitor 12). [Source:Uniprot/SWISSPROT;Acc:Q99574]	1	0	0
ENSP00000256010	Neurotensin/neuromedin N precursor [Contains: Large neuromedin N (NmN- 125); Neuromedin N (NmN) (NN); Neurotensin (NT); Tail peptide]. [Source:Uniprot/SWISSPROT;Acc:P30990]	1	0	0
ENSP00000296498	Neurotrypsin precursor (EC 3.4.21.-) (Serine protease 12) (Motopsin) (Leydin). [Source:Uniprot/SWISSPROT;Acc:P56730]	1	0	0
ENSP00000236826	Neutrophil collagenase precursor (EC 3.4.24.34) (Matrix metalloproteinase-8) (MMP-8) (PMNL collagenase) (PMNL-CL). [Source:Uniprot/SWISSPROT;Acc:P22894]	1	0	0
ENSP00000289473	Neutrophil cytosol factor 1 (NCF-1) (Neutrophil NADPH oxidase factor 1) (47 kDa neutrophil oxidase factor) (p47-phox) (NCF-47K) (47 kDa autosomal chronic granulomatous disease protein) (Nox organizer 2) (Nox-organizing protein 2) (SH3 and PX domain-contai [Source:Uniprot/SWISSPROT;Acc:P14598]	0	0	1
ENSP00000339722	neutrophil cytosolic factor 1C pseudogene (NCF1C) on chromosome 7 [Source:RefSeq_dna;Acc:NR_003187]	0	0	1
ENSP00000362108	Neutrophil gelatinase-associated lipocalin precursor (NGAL) (p25) (25 kDa alpha-2-microglobulin-related subunit of MMP-9) (Lipocalin-2) (Oncogene 24p3). [Source:Uniprot/SWISSPROT;Acc:P80188]	1	0	0
ENSP00000216797	NF-kappa-B inhibitor alpha (Major histocompatibility complex enhancer- binding protein MAD3) (I-kappa-B-alpha) (IkappaBalpha) (IKB-alpha). [Source:Uniprot/SWISSPROT;Acc:P25963]	0	0	1
ENSP00000312988	NF-kappa-B inhibitor beta (NF-kappa-BIB) (I-kappa-B-beta) (IkappaBbeta) (IKB-beta) (IKB-B) (Thyroid receptor-interacting protein 9) (TRIP-9) (TR-interacting protein 9). [Source:Uniprot/SWISSPROT;Acc:Q15653]	0	0	1
ENSP00000275015	NF-kappa-B inhibitor epsilon (NF-kappa-BIE) (I-kappa-B-epsilon) (IkappaBepsilon) (IKB-epsilon) (IKBE). [Source:Uniprot/SWISSPROT;Acc:O00221]	0	0	1
ENSP00000360817	NFX1-type zinc finger-containing protein 1. [Source:Uniprot/SWISSPROT;Acc:Q9P2E3]	1	0	0
ENSP00000168977	Nicotinamide riboside kinase 2 (EC 2.7.1.-) (Integrin beta-1-binding protein 3) (Muscle integrin-binding protein) (MIBP). [Source:Uniprot/SWISSPROT;Acc:Q9NPI5]	1	0	0
ENSP00000264187	Nidogen-1 precursor (Entactin). [Source:Uniprot/SWISSPROT;Acc:P14543]	1	0	1
ENSP00000320738	Nidogen-2 precursor (NID-2) (Osteonidogen). [Source:Uniprot/SWISSPROT;Acc:Q14112]	0	0	1
ENSP00000216286	Nidogen-2 precursor (NID-2) (Osteonidogen). [Source:Uniprot/SWISSPROT;Acc:Q14112]	0	0	1
ENSP00000243300	Nik-related protein kinase (EC 2.7.11.1). [Source:Uniprot/SWISSPROT;Acc:Q7Z2Y5]	0	0	1
ENSP00000339958	nischarin [Source:RefSeq_peptide;Acc:NP_009115]	1	0	0
ENSP00000318921	nitric oxide synthase trafficking isoform 2 [Source:RefSeq_peptide;Acc:NP_001034813]	0	0	1
ENSP00000352064	NKG2-A/NKG2-B type II integral membrane protein (NKG2-A/B-activating NK receptor) (NK cell receptor A) (CD159a antigen). [Source:Uniprot/SWISSPROT;Acc:P26715]	1	0	0
ENSP00000256965	NKG2-A/NKG2-B type II integral membrane protein (NKG2-A/B-activating NK receptor) (NK cell receptor A) (CD159a antigen). [Source:Uniprot/SWISSPROT;Acc:P26715]	1	0	0
ENSP00000371327	NKG2-C type II integral membrane protein (NKG2-C-activating NK receptor) (NK cell receptor C) (CD159c antigen). [Source:Uniprot/SWISSPROT;Acc:P26717]	1	0	0
ENSP00000371326	NKG2-C type II integral membrane protein (NKG2-C-activating NK receptor) (NK cell receptor C) (CD159c antigen). [Source:Uniprot/SWISSPROT;Acc:P26717]	1	0	0
ENSP00000240618	NKG2-D type II integral membrane protein (NKG2-D-activating NK receptor) (NK cell receptor D) (Killer cell lectin-like receptor subfamily K member 1) (CD314 antigen). [Source:Uniprot/SWISSPROT;Acc:P26718]	1	0	0
ENSP00000371328	NKG2-E type II integral membrane protein (NKG2-E-activating NK receptor) (NK cell receptor E). [Source:Uniprot/SWISSPROT;Acc:Q07444]	1	0	0
ENSP00000371329	NKG2-E type II integral membrane protein (NKG2-E-activating NK receptor) (NK cell receptor E). [Source:Uniprot/SWISSPROT;Acc:Q07444]	1	0	0
ENSP00000283429	NmrA-like family domain-containing protein 1. [Source:Uniprot/SWISSPROT;Acc:Q9HBL8]	0	0	1
ENSP00000243346	N-myc-interactor (Nmi) (N-myc and STAT interactor). [Source:Uniprot/SWISSPROT;Acc:Q13287]	0	0	1
ENSP00000301749	NOD3 protein [Source:RefSeq_peptide;Acc:NP_849172]	1	0	0
ENSP00000352039	NOD3 protein [Source:RefSeq_peptide;Acc:NP_849172]	1	0	0
ENSP00000264833	Noelin-2 precursor (Olfactomedin-2). [Source:Uniprot/SWISSPROT;Acc:O95897]	0	0	1
ENSP00000305430	NOL1/NOP2/Sun domain family 4 protein [Source:RefSeq_peptide;Acc:NP_950245]	0	0	1
ENSP00000312309	Non-receptor tyrosine-protein kinase TNK1 (EC 2.7.10.2) (CD38 negative kinase 1). [Source:Uniprot/SWISSPROT;Acc:Q13470]	0	0	1
ENSP00000264818	Non-receptor tyrosine-protein kinase TYK2 (EC 2.7.10.2). [Source:Uniprot/SWISSPROT;Acc:P29597]	0	0	1
ENSP00000322395	NOTC4_HUMAN Isoform 2 of Q99466 - Homo sapiens (Human) [Source:Uniprot/Varsplic;Acc:Q99466-2]	0	1	0
ENSP00000323227	Notch homolog 2 N-terminal like protein [Source:RefSeq_peptide;Acc:NP_982283]	0	0	1
ENSP00000354929	Notch homolog 2 N-terminal like protein [Source:RefSeq_peptide;Acc:NP_982283]	0	0	1
ENSP00000354075	Notchless homolog 1. [Source:Uniprot/SWISSPROT;Acc:Q9NVX2]	0	0	1
ENSP00000331798	Novel protein similar to preferentially expressed antigen in melanoma (PRAME). [Source:Uniprot/SPTREMBL;Acc:A3QJZ6]	0	0	1
ENSP00000321557	Novel protein. [Source:Uniprot/SPTREMBL;Acc:Q5W161]	0	0	1
ENSP00000216879	NSFL1 cofactor p47 (p97 cofactor p47). [Source:Uniprot/SWISSPROT;Acc:Q9UNZ2]	0	0	1
ENSP00000338643	NSFL1 cofactor p47 (p97 cofactor p47). [Source:Uniprot/SWISSPROT;Acc:Q9UNZ2]	0	0	1
ENSP00000202584	NSFL1 cofactor p47 (p97 cofactor p47). [Source:Uniprot/SWISSPROT;Acc:Q9UNZ2]	0	0	1
ENSP00000354207	NT-3 growth factor receptor precursor (EC 2.7.10.1) (Neurotrophic tyrosine kinase receptor type 3) (TrkC tyrosine kinase) (GP145-TrkC) (Trk-C). [Source:Uniprot/SWISSPROT;Acc:Q16288]	1	0	1
ENSP00000318328	NT-3 growth factor receptor precursor (EC 2.7.10.1) (Neurotrophic tyrosine kinase receptor type 3) (TrkC tyrosine kinase) (GP145-TrkC) (Trk-C). [Source:Uniprot/SWISSPROT;Acc:Q16288]	1	0	0
ENSP00000350356	NT-3 growth factor receptor precursor (EC 2.7.10.1) (Neurotrophic tyrosine kinase receptor type 3) (TrkC tyrosine kinase) (GP145-TrkC) (Trk-C). [Source:Uniprot/SWISSPROT;Acc:Q16288]	1	0	1
ENSP00000347397	NT-3 growth factor receptor precursor (EC 2.7.10.1) (Neurotrophic tyrosine kinase receptor type 3) (TrkC tyrosine kinase) (GP145-TrkC) (Trk-C). [Source:Uniprot/SWISSPROT;Acc:Q16288]	1	0	1
ENSP00000270176	N-terminal kinase-like protein (SCY1-like protein 1) (Teratoma- associated tyrosine kinase) (Telomerase transcriptional element- interacting factor) (Telomerase regulation-associated protein). [Source:Uniprot/SWISSPROT;Acc:Q96KG9]	1	0	1
ENSP00000314570	N-terminal kinase-like protein (SCY1-like protein 1) (Teratoma- associated tyrosine kinase) (Telomerase transcriptional element- interacting factor) (Telomerase regulation-associated protein). [Source:Uniprot/SWISSPROT;Acc:Q96KG9]	0	0	1
ENSP00000254998	NTF2-related export protein 1 (p15). [Source:Uniprot/SWISSPROT;Acc:Q9UKK6]	0	0	1
ENSP00000339705	NTF2-related export protein 2 (p15-2 protein). [Source:Uniprot/SWISSPROT;Acc:Q9NPJ8]	0	0	1
ENSP00000218004	NTF2-related export protein 2 (p15-2 protein). [Source:Uniprot/SWISSPROT;Acc:Q9NPJ8]	0	0	1
ENSP00000337001	Nuclear factor NF-kappa-B p100 subunit (DNA-binding factor KBF2) (H2TF1) (Lymphocyte translocation chromosome 10) (Oncogene Lyt-10) (Lyt10) [Contains: Nuclear factor NF-kappa-B p52 subunit]. [Source:Uniprot/SWISSPROT;Acc:Q00653]	0	0	1
ENSP00000226574	Nuclear factor NF-kappa-B p105 subunit (DNA-binding factor KBF1) (EBP- 1) [Contains: Nuclear factor NF-kappa-B p50 subunit]. [Source:Uniprot/SWISSPROT;Acc:P19838]	1	0	0
ENSP00000325663	nuclear factor of kappa light polypeptide gene enhancer in B-cells inhibitor, zeta isoform a [Source:RefSeq_peptide;Acc:NP_113607]	0	0	1
ENSP00000357810	Nuclear receptor ROR-gamma (Retinoid-related orphan receptor-gamma) (Nuclear receptor RZR-gamma). [Source:Uniprot/SWISSPROT;Acc:P51449]	1	0	0
ENSP00000294172	Nuclear RNA export factor 1 (Tip-associating protein) (Tip-associated protein) (mRNA export factor TAP). [Source:Uniprot/SWISSPROT;Acc:Q9UBU9]	1	0	0
ENSP00000219169	Nuclear transport factor 2 (NTF-2) (Placental protein 15) (PP15). [Source:Uniprot/SWISSPROT;Acc:P61970]	0	0	1
ENSP00000263273	Nucleobindin-1 precursor (CALNUC). [Source:Uniprot/SWISSPROT;Acc:Q02818]	1	0	0
ENSP00000353168	Nucleolar GTP-binding protein 1 (Chronic renal failure gene protein) (GTP-binding protein NGB). [Source:Uniprot/SWISSPROT;Acc:Q9BZE4]	0	0	1
ENSP00000354040	Nucleolar GTP-binding protein 1 (Chronic renal failure gene protein) (GTP-binding protein NGB). [Source:Uniprot/SWISSPROT;Acc:Q9BZE4]	0	0	1
ENSP00000318195	Nucleolin (Protein C23). [Source:Uniprot/SWISSPROT;Acc:P19338]	0	0	1
ENSP00000319617	Nucleolin (Protein C23). [Source:Uniprot/SWISSPROT;Acc:P19338]	0	0	1
ENSP00000349410	Nucleolin (Protein C23). [Source:Uniprot/SWISSPROT;Acc:P19338]	0	0	1
ENSP00000354838	Nucleolysin TIA-1 isoform p40 (RNA-binding protein TIA-1) (p40-TIA-1) [Contains: Nucleolysin TIA-1 isoform p15 (p15-TIA-1)]. [Source:Uniprot/SWISSPROT;Acc:P31483]	0	0	1
ENSP00000219302	Nucleoside diphosphate kinase 3 (EC 2.7.4.6) (NDK 3) (NDP kinase 3) (Nucleoside diphosphate kinase C) (NDPKC) (nm23-H3) (DR-nm23). [Source:Uniprot/SWISSPROT;Acc:Q13232]	0	0	1
ENSP00000337060	Nucleoside diphosphate kinase B (EC 2.7.4.6) (NDK B) (NDP kinase B) (nm23-H2) (C-myc purine-binding transcription factor PUF). [Source:Uniprot/SWISSPROT;Acc:P22392]	1	0	0
ENSP00000222823	Nucleotide-binding oligomerization domain-containing protein 1 (Caspase recruitment domain-containing protein 4). [Source:Uniprot/SWISSPROT;Acc:Q9Y239]	1	0	0
ENSP00000300589	Nucleotide-binding oligomerization domain-containing protein 2 (Caspase recruitment domain-containing protein 15) (Inflammatory bowel disease protein 1). [Source:Uniprot/SWISSPROT;Acc:Q9HC29]	1	0	0
ENSP00000329394	nucleotide-binding oligomerization domains 27 [Source:RefSeq_peptide;Acc:NP_115582]	1	0	0
ENSP00000262510	nucleotide-binding oligomerization domains 27 [Source:RefSeq_peptide;Acc:NP_115582]	1	0	0
ENSP00000308886	nucleotide-binding oligomerization domains 27 [Source:RefSeq_peptide;Acc:NP_115582]	1	0	0
ENSP00000252891	Numb-like protein (Numb-R). [Source:Uniprot/SWISSPROT;Acc:Q9Y6R0]	1	0	0
ENSP00000340328	Nyctalopin precursor. [Source:Uniprot/SWISSPROT;Acc:Q9GZU5]	1	0	0
ENSP00000284548	Obscurin (Obscurin-myosin light chain kinase) (Obscurin-MLCK) (Obscurin-RhoGEF). [Source:Uniprot/SWISSPROT;Acc:Q5VST9]	0	0	1
ENSP00000352613	Obscurin (Obscurin-myosin light chain kinase) (Obscurin-MLCK) (Obscurin-RhoGEF). [Source:Uniprot/SWISSPROT;Acc:Q5VST9]	0	0	1
ENSP00000289656	Obscurin-like protein 1 precursor. [Source:Uniprot/SWISSPROT;Acc:O75147]	0	0	1
ENSP00000265318	Obscurin-like protein 1 precursor. [Source:Uniprot/SWISSPROT;Acc:O75147]	0	0	1
ENSP00000247271	Oligodendrocyte-myelin glycoprotein precursor. [Source:Uniprot/SWISSPROT;Acc:P23515]	1	0	0
[truncated: 1,522 more rows]
