# Supplementary material for: In Silico Identification of Specialized Secretory-Organelle Proteins in Apicomplexan Parasites and In Vivo Validation in Toxoplasma gondii
Source: PLoS One. 2008 Oct 31;3(10):e3611. doi: 10.1371/journal.pone.0003611 (PMC2575384; doi:10.1371/journal.pone.0003611)
Supplement: Table S17 — Comparison of candidate parasite interacting partners with those published by [106] (David et al. 2007) and [107] (Dyer et al. 2007). (0.23 MB XLS) [file pone.0003611.s020.xls]

## Sheet: compare_pathogen_proteins.resul
id	Description	This Study	Dyer et al 2007	Davis et al 2007
Pv084925	hypothetical protein	0	0	1
Pv100830	hypothetical protein, conserved	0	0	1
25.m01830	1-deoxy-D-xylulose 5-phosphate synthase, putative	0	0	1
Pv100555	dihydrolipoamide dehydrogenase family protein	0	0	1
PFA0015c	var-like protein	1	0	0
cgd2_3080	CpTSP10 protein	1	0	0
PF08_0142	erythrocyte membrane protein 1 (PfEMP1)	1	0	0
PFD1185w	hypothetical protein	0	0	1
PFF0260w	ST kinase, putative	0	0	1
cgd8_3280	phosphatidylinositol-4-phosphate 5-kinase, putative	0	0	1
Pv093560	tubulin gamma chain, putative	0	0	1
49.m05651	troponin-related	0	0	1
PFI0965w	conserved protein, putative	0	0	1
Pv089640	26S protease regulatory subunit 6B homolog, putative	0	0	1
Pv117105	hypothetical protein, conserved	0	0	1
Pv119725	glycogen synthase kinase, putative	0	0	1
cgd5_620	conserved hypothetical protein	0	0	1
28.m00308	vacuolar ATP synthase 16 kDa proteolipid subunit, putative	0	0	1
Pv114795	Ubiquitin-conjugating enzyme family protein	0	0	1
Pv082530	syntaxin 5, putative	0	0	1
Pv093605	serine/threonine protein phosphatase 2b (catalytic subunit), putative	0	0	1
Pv114305	protein kinase, putative	0	0	1
Chro.80260	ENSANGP00000014983	0	0	1
Pv100520	hypothetical protein, conserved	0	0	1
PFF1415c	DNAJ domain protein, putative	0	1	0
cgd4_3840	Ank, ankyrin repeats containing protein with 9 transmembrane domains at C-terminus	0	0	1
PF10_0240	hypothetical protein	0	0	1
57.m03133	hypothetical protein	0	0	1
Pv100735	ATP synthase beta chain, mitochondrial precursor, putative	0	0	1
PFA0145c	aspartyl-tRNA synthetase	0	0	1
PF10_0224	dynein heavy chain, putative	0	0	1
cgd7_1190	Ser/Thr protein kinase	0	0	1
Pv081675	proteasome subunit alpha type 7-2, putative	0	0	1
Chro.10397	hypothetical protein	1	0	0
cgd4_2110	preprocathepsin c precursor, putative	0	0	1
Chro.60319	uvb-resistance protein uvr8	0	0	1
PFB0480w	syntaxin, putative	0	0	1
PF14_0508	pyridine nucleotide transhydrogenase, putative	0	0	1
PFL0630w	iron-sulfur subunit of succinate dehydrogenase	0	0	1
cgd8_290	serine-threonine protein phosphatase	0	0	1
Pv097920	subtilisin-like serine protease, putative	1	0	1
PF08_0086	hypothetical protein, conserved	0	0	1
Pv124175	WD domain, G-beta repeat domain containing protein	0	0	1
50.m03273	regulator of chromosome condensation domain-containing protein	0	0	1
86.m00382	periodic tryptophan protein 2-related	0	0	1
cgd1_3530	Gbp1/Gbp2p-like, putative single stranded G-strand telomeric DNA-binding protein	0	0	1
PFF1050w	nascent polypeptide associated complex alpha chain, putative	0	0	1
20.m03860	subtilase family serine protease, putative	1	0	0
PF13_0022	cyclin 4	0	1	0
Chro.80585	RNA recognition motif (RRM)-containing protein	0	0	1
Pv117765	serine/threonine-protein kinase, putative	0	0	1
Pv117275	hypothetical protein	0	0	1
PF14_0553	trophozoite cysteine proteinase precursor	0	0	1
Pv002590	40S ribosomal protein S30, putative	0	0	1
cgd7_1200	cyclin	0	0	1
PFD1155w	erythrocyte binding antigen, putative	1	0	0
Pv095270	ubiquitin-conjugating enzyme E2, putative	0	0	1
cgd8_5320	Ser/Thr protein kinase	0	0	1
PFL0585w	PfpUB Plasmodium falciparum polyubiquitin	0	0	1
Chro.10235	hypothetical protein	0	0	1
PF14_0485	hypothetical protein	0	0	1
cgd6_800	CpTSP9, extracellular protein with 3 TSP1 domains and an EGF domain	1	0	0
Pv088955	rhomboid protease, putative	1	0	0
cgd1_3550	mucin-like low complexity glycoprotein with a signal peptide and an apple domain.	1	0	0
57.m01815	sec7 domain-containing protein	0	0	1
PFC0005w	PfEMP1	1	0	0
59.m00003	heat shock protein 70, putative	0	0	1
Chro.20464	thioredoxin reductase	0	0	1
Chro.70228	gamma-tubulin	0	0	1
PF11_0281	hypothetical protein	0	0	1
PFC0365w	conserved protein, putative	0	0	1
55.m08213	ras-related protein RAB44A, putative	0	0	1
Chro.70435	calcium-dependent protein kinase 7 (CDPK)(CPK7)	0	0	1
PF10_0320	hypothetical protein	0	0	1
cgd8_930	RBX1 ortholog, RING finger	0	0	1
cgd5_1970	AtPH1 like protein with a pleckstrin homology (PH) domain	0	0	1
PF14_0576	ubiquitin carboxyl-terminal hydrolase, putative	0	0	1
Chro.80498	hypothetical protein	0	0	1
42.m03584	hypothetical protein	0	0	1
PFA0245w	hypothetical protein	0	0	1
MAL13P1.238	hypothetical protein	0	0	1
583.m00615	thioredoxin reductase, putative	0	0	1
cgd6_4370	SPBC24E9.10-like. RRM domain protein, no PWI domain.	0	0	1
PFF1365c	hypothetical protein	0	0	1
42.m03281	thrombospondin type 1 domain-containing protein	1	0	0
cgd5_4470	CpTSP7; extracellular membrane associated protein with a signal peptide followed by 2 TSP1 repeats, an EGF domain and a transmembrane region	1	0	0
PF14_0631	hypothetical protein	0	0	1
PFC0595c	serine/threonine protein phosphatase, putative	0	0	1
PF13_0241	hypothetical protein	1	0	0
cgd7_3990	hypothetical protein	0	0	1
cgd5_2880	C1p1p GTpase. Pre-mRNA cleavaage complex protein	0	0	1
PF13_0258	sexual stage-specific protein kinase	0	0	1
cgd4_210	Ubc1p like ubiquitin-conjugating enzyme E2 fused to a UBA domain (UBC+UBA)	0	0	1
PF14_0469	transcription factor IIIb subunit, putative	0	0	1
PFE1130w	hypothetical protein	0	0	1
MAL13P1.186	1-deoxy-D-xylulose 5-phosphate synthase	0	1	0
PF11_0157	glycerol-3-phosphate dehydrogenase, putative	0	0	1
Pv096225	hypothetical protein, conserved	0	0	1
cgd5_2540	WD repeat protein	0	0	1
Pv092210	hypothetical protein	0	0	1
55.m04649	ATP-dependent helicase, putaive	0	0	1
50.m03236	subtilase family serine protease, putative	1	0	1
74.m00467	sulfate adenylyltransferase, putative	0	0	1
Chro.50183	hypothetical protein	0	0	1
42.m00111	ribosomal protein L15, putative	0	0	1
PFL1370w	NIMA-related protein kinase (Pfnek-1)	0	0	1
PFB0335c	cysteine protease, putative	0	0	1
PF14_0192	glutathione reductase	0	0	1
80.m02222	periodic tryptophan protein 1 (PWP1)-related	0	0	1
37.m00764	ribosomal protein S6p-related	0	0	1
cgd2_1000	bruno-like, RRM domain RNA binding protein	0	0	1
83.m01279	rhomboid family domain-containing protein	1	0	0
Chro.70100	hypothetical protein	0	0	1
80.m00009	ras-related protein RAB11, putative	0	0	1
cgd6_1680	splicing factor U2AF U2 snRNP auxiliary factor large subunit; 3 RRM domains	0	0	1
PFA0005w	erythrocyte membrane protein 1 (PfEMP1)	1	0	0
PF08_0135	hypothetical protein, conserved	0	0	1
PF08_0129	protein phosphatase, putative	0	0	1
27.m00865	GTP-binding protein engA-related	0	0	1
PFC0485w	putative protein kinase	0	0	1
Chro.80590	hypothetical protein	0	0	1
Pv113675	transketolase, putative	0	0	1
Pv003805	serine-repeat antigen protein precursor, putative	0	0	1
Chro.20178	protein serine/threonine phosphatase alpha	0	0	1
Chro.10143	CBK1	0	0	1
Pv079930	WD domain, G-beta repeat domain containing protein	0	0	1
Chro.40423	serine/threonine protein kinase mph1	0	0	1
83.m01292	actin-related	0	0	1
PFI0155c	ras family GTP-ase, putative	0	0	1
Pv083330	hypothetical protein, conserved	0	0	1
Pv122455	small GTP-binding protein, putative	0	0	1
Chro.70351	TPP_enzymes_N, Thiamine pyrophosphate enzyme, N-terminal TPP binding domain	0	0	1
Pv111025	vesicle transport-related protein, putative	0	0	1
Pv084870	chromatin assembly factor 1 p55 subunit, putative	0	0	1
Pv085985	DNA-damage inducible protein, putative	0	0	1
MAL7P1.144	hypothetical protein, conserved	0	0	1
PFA0335w	P. falciparum GTP binding protein RAB5	0	0	1
Pv089305	protein kinase, putative	0	0	1
33.m01285	ulp1 protease family, C-terminal catalytic domain-containing protein	0	0	1
cgd8_1710	hypothetical protein	0	0	1
PFC0855w	ubiquitin-conjugating enzyme, putative	0	0	1
46.m01678	subtilase family serine protease, putative	1	0	0
Chro.50483	Sec1 family	0	0	1
Pv081585	hypothetical protein, conserved	0	0	1
Chro.30043	hypothetical protein	0	0	1
PFI0005w	erythrocyte membrane protein 1 (PfEMP1)	1	0	0
cgd5_3270	RNA recognition motif (RRM)-containing protein	0	0	1
57.m01872	microneme protein, putative	1	0	0
57.m01694	cyclin, putative	0	0	1
Pv099725	protein kinase, putative	0	0	1
Pv122060	hypothetical protein	0	0	1
PFF0900c	hypothetical protein, conserved	1	0	0
Pv081435	ribosome biogenesis protein BMS1, putative	0	0	1
PFL1955w	erythrocyte membrane protein 1 (PfEMP1)	1	0	0
PF13_0061	ATP synthase gamma chain, mitochondrial precursor, putative	0	0	1
Pv079880	ubiquitin carboxyl-terminal hydrolase, putative	0	0	1
Pv092310	heat shock protein hsp70 homologue, putative	0	0	1
145.m00588	apical membrane antigen, putative	1	0	0
PFF0385c	hypothetical protein	0	0	1
Pv100760	hypothetical protein	0	0	1
cgd7_1460	ribosomal protein S27	0	0	1
PF08_0114	hypothetical protein	0	0	1
PFI1695c	small nuclear ribonucleoprotein (snRNP), putative	0	0	1
PFI1830c	erythrocyte membrane protein 1 (PfEMP1)	1	0	0
PF11_0476	hypothetical protein	0	0	1
PF11_0385	hypothetical protein	0	0	1
PFD0890w	hypothetical protein	0	1	0
Chro.80555	hypothetical protein	0	0	1
PFC0945w	protein kinase, putative	0	0	1
55.m04980	VHSV-induced protein-related	0	0	1
PF10_0047	hypothetical protein	0	0	1
Pv002600	hypothetical protein	0	0	1
PFL1520w	dim1 protein homolog, putative	0	0	1
PF11_0060	hypothetical protein	0	0	1
cgd8_880	transcription initiation factor TFIIB Sua7p; ZnR+2cyclins	0	0	1
PF11_0111	asparagine-rich antigen	1	0	0
PF08_0140	erythrocyte membrane protein 1 (PfEMP1)	1	0	0
cgd6_4400	proline-tRNA synthetase; class II aaRS (ybak RNA binding domain plus tRNA synthetase)	0	0	1
Chro.30466	cutinase negative acting protein	0	0	1
MAL13P1.297	ADP-ribosylation factor, putative	0	0	1
PFE0045c	kinase, putative	0	0	1
PFE0665c	GTP-binding protein, putative	0	0	1
Pv084945	syntaxin, putative	0	0	1
Pv098070	cyclophilin, putative	0	0	1
Pv094850	GMP synthetase, putative	0	0	1
PFE0370c	subtilisin-like protease precursor, putative	1	0	1
50.m03397	ulp1 protease family, C-terminal catalytic domain-containing protein	0	0	1
Chro.60253	U1 snrnp	0	0	1
Pv095255	elongation factor 1, putative	0	0	1
cgd8_1230	proteine kinase	0	0	1
PFD0450c	pre-mrna splicing factor, putative	0	0	1
cgd7_5050	NIMA-related kinase 5	0	0	1
42.m03637	protein kinase-PH domain-containing protein	0	0	1
Chro.60548	beta-catenin-like repeat protein	0	0	1
PFF0355c	hypothetical protein, conserved	0	0	1
PFF0020c	erythrocyte membrane protein 1 (PfEMP1)-like protein	1	0	0
Chro.50124	hypothetical protein	0	0	1
Chro.40221	hypothetical protein	0	0	1
Chro.70422	cyclin	0	0	1
cgd7_1500	conserved protein	0	0	1
cgd2_1640	calcineurin like phosphatase with 3x Efhand domains at N-terminus	0	0	1
Chro.60515	splicing factor	0	0	1
PF11_0150	hypothetical protein	1	0	0
Chro.70509	replication protein A 70kDa	0	0	1
Pv117040	derlin-2, putative	0	0	1
Pv117930	hypothetical protein	0	0	1
cgd8_1180	coronin like WD40 repeat protein	0	0	1
PF13_0070	branched-chain alpha keto-acid dehydrogenase, putative	0	0	1
PF08_0054	heat shock 70 kDa protein	0	0	1
cgd6_2150	U1 snrnp, putative	0	0	1
cgd2_20	heat shock 70 (HSP70) protein	0	0	1
Chro.50054	hypothetical protein	0	0	1
Pv093580	mitogen-activated protein kinase organizer 1, putative	0	0	1
113.m00761	u6 snRNA-associated sm-like protein Lsm2, putative	0	0	1
Chro.70049	heat shock protein 70 precursor	0	0	1
PFL0005w	erythrocyte membrane protein 1 (PfEMP1)	1	0	0
Pv085880	POM1, putative	0	0	1
Chro.60375	nucleolar protein-like	0	0	1
50.m03259	subtilase family serine protease, putative	1	0	0
44.m00006	lactate dehydrogenase	0	0	1
cgd2_3330	APG-1 like HSP70 domain containing protein, signal peptide plus likely ER retention motif	0	0	1
Chro.70494	CDC14 A isoform 2	0	0	1
cgd5_280	signal peptide containing protein with 6 transmembrane domains	0	0	1
PF11_0256	pyruvate dehydrogenase E1 component, alpha subunit, putative	0	0	1
Pv003830	serine-repeat antigen 5	0	0	1
Chro.60459	elongation factor 1-alpha (EF-1-ALPHA)	0	0	1
cgd4_2370	lysyl-tRNA synthetase (NOB+tRNA synthetase)	0	0	1
cgd6_760	conserved protein with 6 transmembrane domain	1	0	0
cgd8_1850	E2F like domain containing transcription factor with the wHTH fold	0	0	1
cgd5_3540	cyclin domain protein	0	0	1
cgd6_780	CpTSP8,predicted extracellular protein with 3 TSP1 repeats, an EGF domain and a C-terminal transmembrane domain. adjacent TSP domain containing gene.	1	0	0
PFI1080w	hypothetical protein	0	0	1
Pv081265	chromatin assembly factor 1 protein WD40 domain, putative	0	0	1
Chro.60414	26S proteasome non-ATPase regulatory subunit	0	0	1
MAL13P1.343	proteasome regulatory subunit, putative	0	0	1
PFE0915c	proteasome subunit beta type 1	0	0	1
Chro.30182	cyclin-dependent kinase 3	0	0	1
Chro.10393	single-stranded G-strand telomeric DNA-binding protein	0	0	1
55.m04840	von Willebrand factor type A domain-containing protein	1	0	0
PF11_0096	casein kinase II, alpha subunit, putative	0	0	1
cgd7_1330	protein kinase with possible transmembrane region near N-terminus	0	0	1
PF13_0085	serine/threonine protein kinase, putative	0	0	1
Pv088265	serine/threonine protein kinase, putative	0	0	1
Pv099740	protein kinase, putative	0	0	1
PFL1820w	hypothetical protein	0	0	1
Pv094525	thioredoxin domain containing protein	0	0	1
Pv083400	lysine-tRNA ligase, putative	0	0	1
Chro.80138	coronin	0	0	1
cgd2_1590	extracellular protein with signal peptide, 5xEGF and apple domains	1	0	0
44.m02630	phosphatidylcholine transfer protein, putative	0	0	1
Pv115015	transport protein Sec24, putative	0	0	1
cgd7_1770	hypothetical protein	0	0	1
cgd2_2310	Ser/Thr protein kinase	0	0	1
cgd6_2770	uvb-resistance protein uvr8, putative	0	0	1
PF14_0660	hypothetical protein	0	0	1
cgd7_2110	60S ribosomal proteins L8/L2	0	0	1
cgd3_2900	protein Roco7, putative	0	0	1
PF08_0065	hypothetical protein, conserved	0	0	1
PFF0530w	transketolase, putative	0	0	1
20.m03745	RNA-binding protein, putative	0	0	1
65.m01136	ubiquitin carboxyl-terminal hydrolase, putative	0	0	1
Pv111600	pre-mRNA splicing factor, putative	0	0	1
Chro.60085	hypothetical protein	0	0	1
Chro.70145	ppg3	0	0	1
PF13_0262	lysine--tRNA ligase	0	0	1
PFE0730c	ribose 5-phosphate epimerase, putative	0	0	1
PFI1280c	protein kinase, putative	0	0	1
20.m05907	PHD-zinc finger (C3HC4 type) protein, putative	0	0	1
583.m05690	microneme protein, putative	1	0	0
Chro.40377	hypothetical protein	0	0	1
Pv123320	hypothetical protein, conserved	0	0	1
PF14_0096	hypothetical protein	0	0	1
PF13_0301	ubiquitin-conjugating enzyme, putative	0	0	1
PFB0665w	Ser/Thr protein kinase, putative	0	0	1
MAL7P1.212	erythrocyte membrane protein 1 (PfEMP1)	1	0	0
PF08_0045	2-oxoglutarate dehydrogenase e1 component	0	0	1
PF13_0330	ATP-dependent DNA helicase, putative	0	0	1
PFF0120w	putative geranylgeranyltransferase	0	0	1
Pv110810	Duffy receptor precursor	1	0	0
PFL0870w	hypothetical protein	1	0	0
55.m00168	ATP synthase beta chain, putative	0	0	1
Chro.30259	hypothetical protein	0	0	1
PFD0810w	small GTP-binding protein sar1	0	0	1
cgd3_980	hypothetical protein	1	0	0
cgd1_1980	protein geranyl-geranyltransferase beta subunit	0	0	1
Pv099975	hypothetical protein	0	0	1
PFE0845c	60S ribosomal subunit protein L8, putative	0	0	1
PFF0665c	syntaxin binding protein, putative	0	0	1
Pv093625	hypothetical protein, conserved	0	0	1
Pv115125	hypothetical protein, conserved	0	0	1
PFE0120c	Merozoite Surface Protein 8, MSP8	1	0	1
PFL2050w	hypothetical protein	0	0	1
PF10_0330	ubiquitin-conjugating enzyme, putative	0	0	1
76.m01642	PAN domain-containing protein	1	0	0
Pv122180	U1A small nuclear ribonucleoprotein, putative	0	0	1
PF13_0003	erythrocyte membrane protein 1 (PfEMP1)	1	0	0
Chro.50200	proteasome subunit alpha type 5	0	0	1
Pv085735	60S ribosomal protein L10, putative	0	0	1
PFA0125c	Ebl-1 like protein, putative	1	0	0
Pv095015	enolase, putative	0	0	1
cgd3_3480	large Sec7 domain containing protein	0	0	1
Pv123645	pre-mRNA splicing factor PRP17, putative	0	0	1
PFF0995c	Merozoite surface protein 10, MSP10	1	0	1
Chro.20013	hypothetical protein	0	0	1
80.m00085	hypothetical protein	1	0	0
PFC1120c	var (3D7-varT3-2)	1	0	0
Pv114625	microtubule-associated protein ytm1 homologue, putative	0	0	1
20.m03707	EGF-like domain-containing protein	1	0	0
cgd3_3110	transcription factor TFIIH with a vWA domain	0	0	1
cgd2_1880	protein kinase, putative	0	0	1
cgd3_2180	type I fatty acid synthase	0	0	1
cgd8_1070	actin	0	0	1
Pv114570	RNA binding function, putative	0	0	1
Pv082950	small GTPase rab11b, putative	0	0	1
cgd8_2960	NIC+MI domains containing protein. nucampholin/yeast Cwc22p like protein involved in mRNA splicing	0	0	1
76.m03407	kazal-type serine protease inhibitor domain containing protein	0	0	1
PFI1680w	hypothetical protein	0	0	1
46.m01644	PAN domain-containing protein	1	0	0
PF10_0071	rhoGAP protein	0	0	1
PFB0345c	cysteine protease, putative	0	0	1
cgd5_1320	actin-like protein, putative	0	0	1
Chro.50403	hypothetical protein	0	0	1
cgd7_4110	WD40 protein (part of U3 processesome)	0	0	1
cgd2_910	hypothetical protein	0	0	1
641.m01546	serine protease/subtilase, putative	0	0	1
PFF0330w	coatomer alpha subunit, putative	0	0	1
cgd1_920	actin	0	0	1
Pv086230	cytochrome c, putative	0	0	1
Pv092850	small GTPase Rab6, putative	0	0	1
cgd3_1570	sporozoite antigen, putative	0	0	1
PFD1070w	eukaryotic initiation factor, putative	0	0	1
Pv003790	cysteine protease, putative	0	0	1
Pv086965	U2 small nuclear ribonucleoprotein B'', putative	0	0	1
PF11_0195	hypothetical protein	0	0	1
Pv000750	actin-like protein, putative	0	0	1
541.m01170	cyclin, N-terminal domain-containing protein	0	0	1
cgd3_720	very large probable mucin, 11700 aa long protein with signal peptide and pronounced Thr repeat (308 aa long)	0	0	1
cgd5_2550	polyubiquitin with 3 Ub domains	0	0	1
cgd8_1040	hypothetical protein	0	0	1
Chro.50251	hypothetical protein	0	0	1
cgd8_480	histone deactylase of possible bacterial origin with ankyrin repeats at the N-terminus	0	0	1
PFE1350c	ubiquitin-conjugating enzyme, putative	0	0	1
cgd7_1710	threonyl-tRNA synthetase (RNA binding domain TGS+HxxxH+tRNA synthetase)	0	0	1
PF14_0224	PP1-like protein serine/threonine phosphatase	0	0	1
Pv089690	GTP-binding protein, putative	0	0	1
PFE1215c	developmentally regulated GTP-binding protein 1, putative	0	0	1
65.m01188	pyridoxal-dependent decarboxylase, putative	0	0	1
PF14_0456	hypothetical protein, conserved	0	0	1
PFI0595c	hypothetical protein	0	0	1
Pv080690	WD-repeat potein, putative	0	0	1
583.m00005	cytochrome c oxidase subunit II, putative	0	0	1
PF14_0400	hypothetical protein, conserved	0	0	1
PFD0462w	DNAJ protein	0	1	0
cgd8_1080	STXBP/UNC-18/SEC1 syntaxin involved in golgi transport	0	0	1
cgd1_560	hypothetical protein	0	0	1
Chro.70303	hypothetical protein	0	0	1
PF10_0362	DNA polymerase zeta catalytic subunit, putative	0	0	1
Chro.40155	C0740c	0	0	1
Chro.60103	TSP1 domain-containing protein TSP7 precursor	1	0	0
Chro.70443	Krox-like protein	0	0	1
PF10_0073	hypothetical protein	0	0	1
Pv091095	casein kinase II, alpha subunit, putative	0	0	1
Pv114280	hypothetical protein	1	0	1
PFD0635c	erythrocyte membrane protein 1 (PfEMP1)	1	0	0
55.m10236	Roadblock/LC7 domain containing protein	0	0	1
Pv003590	serine/threonine-specific protein kinase, putative	0	0	1
PFD0665c	26s proteasome aaa-ATPase subunit Rpt3, putative	0	0	1
Chro.70041	cell division control protein 28	0	0	1
Pv122865	hypothetical protein	0	0	1
PF14_0443	centrin, putative	0	0	1
55.m04766	dynein intermediate chain, putative	0	0	1
cgd6_410	Sgn1p-like RRM domain containing protein	0	0	1
80.m00017	60S ribosomal protein L10, putative	0	0	1
cgd5_250	serine/threonine kinase-1	0	0	1
Chro.80038	hypothetical protein	0	0	1
Pv092460	subtilisin-like protease 2, putative	1	0	1
Chro.50160	RNA-binding protein	0	0	1
65.m01138	thrombospondin type 1 domain-containing protein	1	0	0
Pv117985	protein kinase, putative	0	0	1
25.m00002	protease inhibitor 2, putative	0	0	1
28.m00301	tubulin beta chain, putative	0	0	1
42.m03394	calcium-dependent protein kinase, putative / calmodulin-domain protein kinase, putative	0	0	1
PF14_0062	hypothetical protein	0	0	1
cgd4_950	WD repeat protein	0	0	1
Chro.10308	RNA-binding protein SiahBP	0	0	1
49.m00028	2-oxoisovalerate dehydrogenase, putative	0	0	1
55.m04655	hypothetical protein	0	0	1
Chro.50272	WD-40 repeat protein family / small nuclear ribonucleoprotein Prp4p-related	0	0	1
Pv119545	WD domain, G-beta repeat domain containing protein	0	0	1
cgd5_700	musashi. RRM domain containing protein, splicing related	0	0	1
PF14_0038	cytochrome c, putative	0	0	1
PF10_0348	hypothetical protein	1	0	0
Pv089205	clustered-asparagine-rich protein, putative	0	0	1
83.m01195	NADP-specific glutamate dehydrogenase, putative	0	0	1
PFF0005c	erythrocyte membrane protein 1 (PfEMP1) pseudogene	1	0	0
25.m01771	hypothetical protein	0	0	1
Chro.30045	hypothetical protein	0	0	1
Chro.50265	2810480G15Rik protein	0	0	1
Chro.80571	ENSANGP00000021537	0	0	1
41.m02362	dual specificity protein phosphatase, catalytic domain-containing protein	0	0	1
Chro.40339	rhoGAP protein	0	0	1
MAL13P1.352	hypothetical protein	0	0	1
PF10_0001	erythrocyte membrane protein 1 (PfEMP1)	1	0	0
Chro.40350	ubiquitin	0	0	1
49.m03194	subtilase family serine protease, putative	1	0	0
PFB0150c	protein kinase, putative	0	0	1
Pv119770	hypothetical protein	0	0	1
cgd1_3500	thrombospondin related adhesive protein	1	0	0
59.m03474	ADP-ribosylation factor-related	0	0	1
83.m02141	serine/threonine-protein kinase, putative / NimA-related protein kinase, putative	0	0	1
Chro.40438	hypothetical protein	0	0	1
PFD0615c	erythrocyte membrane protein 1 (PfEMP1)	1	0	0
PF11_0245	translation elongation factor EF-1, subunit alpha, putative	0	0	1
cgd3_520	cysteine-rich extracellular protein with a signal peptide and two apple domains	1	0	0
PFL0190w	ubiquitin-conjugating enzyme e2, putative	0	0	1
50.m03154	thrombospondin type 1 domain-containing protein	1	0	0
44.m00054	nuclear transport factor 2 (ntf-2), putative	0	0	1
PFD0250c	hypothetical protein	0	0	1
49.m00065	WD domain, G-beta repeat-containing protein	0	0	1
cgd8_2340	cold shock RNA binding domain of the OB fold	0	0	1
cgd8_3070	serine/threonine protein kinase KKIALRE	0	0	1
59.m03457	serine/threonine protein phosphatase domain-containing protein	0	0	1
583.m00022	tubulin alpha chain	0	0	1
cgd4_2910	aminopeptidase	0	0	1
cgd7_5020	ubiqutin family protein	0	0	1
Chro.40330	hypothetical protein	0	0	1
MAL13P1.327	Ribosomal protein S17 homologue, putative	0	0	1
PF14_0431	serine/threonine kinase-1	0	0	1
Pv080325	cyclin2 related protein, putative	0	0	1
69.m00143	hypothetical protein	1	0	0
PF13_0318	hypothetical protein, conserved	0	0	1
Pv101040	rab GDP dissociation inhibitor beta, putative	0	0	1
cgd8_2180	protein kinase	0	0	1
Pv091770	asparagine-rich protein, putative	0	0	1
PF11_0310	hypothetical protein	0	0	1
MAL13P1.337	Skp1 family protein, putative	0	0	1
PF10_0142	hypothetical protein	0	0	1
cgd1_370	carboxypeptidase probably secreted, signal peptide	0	0	1
Pv117030	RNA helicase-1, putative	0	0	1
645.m00037	cathepsin L-like thiolproteinase, putative	0	0	1
cgd2_1870	guanine nucleotide-binding protein, putative	0	0	1
Pv119710	hypothetical protein, conserved	0	0	1
cgd3_3040	protein kinase, cAMP-dependent, catalytic chain	0	0	1
cgd7_4740	Rab GDP dissociation inhibitor	0	0	1
PFI1505c	hypothetical protein	0	0	1
42.m03509	calmodulin-domain protein kinase, putative	0	0	1
Chro.60603	serine/threonine-protein kinase a	0	0	1
Pv080490	hypothetical protein, conserved	1	0	0
PF10_0027	hypothetical protein	1	0	0
Pv099400	hypothetical protein, conserved	0	0	1
MAL13P1.294	GTP-binding protein, putative	0	0	1
Pv123345	iron-sulfur subunit of succinate dehydrogenase, putative	0	0	1
Chro.20028	glycerol-3-phosphate dehydrogenase	0	0	1
Pv115065	RuvB-like 2, putative	0	0	1
42.m03572	conserved hypothetical protein	0	0	1
162.m00002	NAD(P) transhydrogenase, alpha subunit, putative	0	0	1
cgd5_2650	hypothetical protein	0	0	1
Pv080410	hypothetical protein, conserved	1	0	0
Pv090865	actin, putative	0	0	1
PFB0815w	protein kinase, putative	0	1	1
540.m00206	ubiquitin-conjugating enzyme E2, putative	0	0	1
Chro.20147	26S protease subunit regulatory subunit 6a	0	0	1
Pv085730	ser/thr protein phosphatase, putative	0	0	1
Chro.60393	protein kinase	0	0	1
PF11_0510	Ser/Thr protein kinase, putative	0	0	1
PF14_0294	mitogen-activated protein kinase 1	0	0	1
Pv084660	acetyl CoA synthetase, putative	0	0	1
cgd6_3400	protein kinase	0	0	1
Chro.10120	NAD(P) transhydrogenase beta subunit	0	0	1
Chro.30115	ADP ribosylation factor 1	0	0	1
52.m01652	PAN domain-containing protein	1	0	0
cgd1_1490	NEK2 protein, putative	0	0	1
50.m03287	protein kinase-related	0	0	1
Pv081430	small GTPase Rab5c, putative	0	0	1
PF11_0417	hypothetical protein	0	0	1
Pv084885	hypothetical protein	1	0	0
Pv122390	WD domain, G-beta repeat domain containing protein	0	0	1
Chro.40239	preprocathepsin c precursor	0	0	1
MAL7P1.187	erythrocyte membrane protein 1 (PfEMP1)	1	0	0
Chro.20323	TSP1 domain-containing protein TSP10 precursor	1	0	0
cgd3_3150	Rab5 like small GTpase	0	0	1
PF14_0142	serine/threonine protein phosphatase, putative	0	0	1
cgd7_4350	myosin'unconventional myosin fused to an RCC1 domain (unique)'	0	0	1
57.m00006	ras-related protein RAB5, putative	0	0	1
Pv002805	calcium-dependent protein kinase 4, putative	0	0	1
Pv090175	eukaryotic initiation factor, putative	0	0	1
PF14_0124	actin II	0	0	1
PF14_0423	Ser/Thr protein kinase, putative	0	0	1
641.m01588	glycine-rich protein 2, putative	0	0	1
cgd6_3140	protein with sec7+ TBC domains (domain in Tre-2, BUB2p, and Cdc16p. probable Rab-GAPs)	0	0	1
Chro.30297	RNA-binding protein	0	0	1
PFE0865c	splicing factor, putative	0	0	1
cgd7_3020	rhomboid family membrane associated protease, 7 transmembrane domain	1	0	0
cgd8_1000	hypothetical protein	0	0	1
80.m00049	hypothetical protein	0	0	1
PFI0975c	hypothetical protein	0	0	1
PF10_0177	erythrocyte membrane-associated antigen	0	0	1
Chro.30353	hypothetical protein	0	0	1
Pv084105	serine/threonine-protein kinase Nek1, putative	0	0	1
cgd5_3160	actin	0	0	1
PFB0090c	hypothetical protein, conserved	0	1	0
Pv117290	hypothetical protein, conserved	0	0	1
cgd8_4110	hypothetical protein	0	0	1
583.m00681	WD-40 repeat-containing protein	0	0	1
MAL8P1.203	hypothetical protein	0	0	1
Chro.20393	eukaryotic ribosome biogenesis; Erb1p	0	0	1
Pv122245	40S ribosomal protein S27, putative	0	0	1
Pv085605	prefoldin subunit 2, putative	0	0	1
MAL13P1.26	hypothetical protein	0	0	1
cgd2_1300	calcium/calmodulin dependent protein kinase with a kinase domain and 4 calmodulin like EF hands	0	0	1
PF08_0107	erythrocyte membrane protein 1 (PfEMP1)	1	1	0
Pv117280	cyclin homologue, putative	0	0	1
cgd5_670	reptin52; reptin like TIP49 family AAA+ ATpase	0	0	1
PF11_0161	falcipain-2 precursor, putative	0	0	1
Pv113785	nucleolar GTP-binding protein 1, putative	0	0	1
PF14_0090	hypothetical protein	0	0	1
50.m00042	GTP-binding nuclear protein RAN/TC4, putative	0	0	1
Pv084605	hypothetical protein, conserved	0	0	1
cgd1_2060	Rab2 GTPase, putative	0	0	1
583.m00608	ubiquitin-conjugating enzyme E2, putative	0	0	1
Pv094935	cyclin dependent kinase 7 (cdk7), putative	0	0	1
PFI1475w	merozoite surface protein 1, precursor	1	0	1
cgd2_1060	calcium/calmodulin dependent protein kinase with a kinas domain and 4 calmodulin-like EF hands	0	0	1
MAL13P1.142	hypothetical protein	0	0	1
Pv001775	erythrocyte membrane-associated antigen, putative	0	0	1
44.m02636	protein kinase, putative	0	0	1
PF10_0380	trophozoite antigen R45, putative	0	0	1
PFD1175w	Plasmodium falciparum trophozoite antigen r45-like protein	0	0	1
Pv091415	vivapain-2	0	0	1
Pv091955	hypothetical protein	0	0	1
Pv091320	hypothetical protein, conserved	0	0	1
cgd1_2480	hypothetical protein	0	0	1
Chro.50085	pre-mRNA cleavage complex ii protein clp1-related	0	0	1
Chro.70343	dual-specificity tyrosine-(Y)-phosphorylation regulated kinase TbPK4	0	0	1
Chro.80535	hypothetical protein	0	0	1
PF14_0476	protein kinase, putative	0	0	1
Chro.80472	hypothetical protein	0	0	1
55.m04618	neurogenic locus notch homolog protein 1 precursor, putative	1	0	0
Pv094805	DNA repair protein RAD23, putative	0	0	1
Pv115310	S-phase kinase-associated protein 1A, putative	0	0	1
PF14_0166	lysine -- tRNA ligase, putative	0	0	1
PFF0505c	hypothetical protein, conserved	0	0	1
Chro.10391	TSP1 domain-containing protein TSP3 precursor	1	0	0
Chro.80047	asparaginyl-tRNA synthetase	0	0	1
Pv091410	vivapain-3	0	0	1
cgd6_4760	tubulin beta chain	0	0	1
Chro.60480	ribosomal protein L10	0	0	1
Pv097905	hypothetical protein, conserved	1	0	0
Pv001095	hypothetical protein, conserved	0	0	1
74.m00769	zinc finger (C3HC4 RING finger) protein, putative	0	0	1
cgd8_1530	ubiquitin carboxyl terminal hydrolase domain that is fused to a MATH domain	0	0	1
Chro.60396	U4/U6 snRNA-assocaited splicing factor	0	0	1
Pv117490	hypothetical protein	0	0	1
46.m01693	cyclin g-associated kinase, putative	0	0	1
Pv080030	developmentally regulated GTP-binding protein 1, putative	0	0	1
PF11_0506	hypothetical protein	1	0	0
MAL13P1.264	hypothetical protein	0	0	1
Pv095165	protein kinase, putative	0	0	1
583.m09144	apical membrane antigen, putative	1	0	0
cgd3_1310	hypothetical protein	0	0	1
cgd6_3000	ferredoxin-like protein Fd1, putative	0	0	1
MAL13P1.105	hypothetical protein	0	0	1
PF11_0183	GTP-binding nuclear protein ran/tc4	0	0	1
Pv096080	mago nashi domain containing protein	0	0	1
44.m04666	PAN domain-containing protein	1	0	0
Pv114975	RNA-binding protein, putative	0	0	1
Pv115255	ubiquitin/ribosomal, putative	0	0	1
Chro.40025	hypothetical protein	0	0	1
PFE0255w	actin-related protein, putative	0	0	1
Pv082400	myosin PfM-C, putative	0	0	1
Pv110865	hypothetical protein, conserved	0	0	1
76.m01580	conserved hypothetical protein	0	0	1
57.m01690	heterogeneous nuclear ribonucleoproteins-related	0	0	1
Pv099410	hypothetical protein	0	0	1
Pv122360	small GTPase Rab5b, putative	0	0	1
Chro.20335	protein kinase (EC 2.7.1.-) p46XlEg22	0	0	1
Chro.50329	hypothetical protein	0	0	1
583.m00671	serine/threonine-protein kinase PRP4 homolog, putative	0	0	1
PF14_0392	Ser/Thr protein kinase, putative	0	0	1
cgd8_220	ubiquitin-conjugating enzyme e2	0	0	1
Pv084705	cGMP-dependent protein kinase, putative	0	0	1
PF11_0381	subtilisin-like protease 2	1	1	1
PF07_0083	hypothetical protein, conserved	0	0	1
Pv085610	lysine-tRNA ligase, putative	0	0	1
Pv099515	WD domain, G-beta repeat domain containing protein	0	0	1
Pv117875	hypothetical protein, conserved	0	0	1
cgd5_3310	WD repeat protein	0	0	1
PFE0755c	hypothetical protein	1	0	0
Chro.60097	protein phosphatase-1 regulatory subunit 7 alpha2	0	0	1
Pv081745	hypothetical protein, conserved	0	0	1
641.m01524	protein kinase domain-containing protein	0	0	1
PFF0845c	erythrocyte membrane protein 1 (PfEMP1)	1	0	0
PFD0770c	ribosomal protein l15, putative	0	0	1
PF14_0556	hypothetical protein	0	1	0
MAL13P1.279	cell division control protein 2 homolog	0	1	1
Chro.60021	leucine rich repeat protein	0	0	1
Chro.20102	hypothetical protein	0	0	1
PFE1420w	F-actin capping protein, alpha subunit, putative	0	0	1
Chro.40266	required with RAD23 for duplication of the spindle pole body; Dsk2p	0	0	1
Chro.80476	hypothetical protein	0	0	1
cgd7_4850	hypothetical protein	0	0	1
Pv119295	hypothetical protein	0	0	1
583.m05688	microneme protein, putative	1	0	0
Pv084305	hypothetical protein	0	0	1
Pv080660	hypothetical protein	1	0	0
Pv079970	hypothetical protein, conserved	0	0	1
Chro.60347	poly(a)-binding protein fabm	0	0	1
Pv114810	hypothetical protein	0	0	1
38.m00003	microneme protein 6 (MIC6)	1	0	0
cgd1_1070	RRM domain protein	0	0	1
PFE0455w	phosphatase 1 regulatory subunit, putative	0	0	1
cgd6_2180	Fun12p GTpase; translation initiation factor IF2	0	0	1
41.m01321	subtilisin-like serine protease, putative	1	0	0
cgd7_3120	pyruvate decarboxylase	0	0	1
Pv122685	hypothetical protein	0	0	1
38.m01892	elongation factor 1, putative	0	0	1
PF13_0250	G-beta repeat protein, putative	0	0	1
PF14_0517	peptidase, putative	0	0	1
PF11_0139	protein tyrosine phosphatase, putative	0	0	1
PFL0375w	hypothetical protein	0	0	1
Pv118390	ADP-ribosylation-like factor, putative	0	0	1
52.m01622	calcium/calmodulin-dependent protein kinase, putative	0	0	1
cgd3_3220	possible relation to actin related protein 2/3 (Arp2/3) complex subunit 4	0	0	1
MAL13P1.64	ubiquitin-like protein nedd8 homologue, putative	0	0	1
cgd6_3020	hypothetical protein with 8 transmembrane domains	0	0	1
PFA0525w	transcription initiation factor TFIIB, putative	0	0	1
PFI1100w	para-aminobenzoic acid synthetase	0	0	1
PFL1960w	erythrocyte membrane protein 1 (PfEMP1)	1	0	0
Pv094315	RNA binding protein, putative	0	0	1
cgd1_3270	hypothetical protein	0	0	1
Pv003825	serine-repeat antigen 4	0	0	1
Pv114145	merozoite surface protein 10, putative	0	0	1
Chro.40405	T13C2.5	0	0	1
PFD0655w	erythrocyte membrane protein 1 (PfEMP1) pseudogene	1	0	0
PFF0895w	malate dehydrogenase, putative	0	0	1
PF11_0008	erythrocyte membrane protein 1 (PfEMP1)	1	0	0
Chro.40017	hypothetical protein	0	0	1
PFD1235w	erythrocyte membrane protein 1 (PfEMP1)	1	0	0
cgd8_750	cyclic nucleotide (cGMP)-dependent protein kinase with 3 cNMP binding domains and a Ser/Thr kinase domain	0	0	1
PF14_0057	RNA binding protein, putative	0	0	1
76.m02673	DEAH-box RNA/DNA helicase, putative	0	0	1
Pv081560	hypothetical protein	1	0	0
Pv117150	26S proteasome subunit, putative	0	0	1
Pv082880	protein kinase, putative	0	0	1
Pv118170	pyruvate dehydrogenase E1 beta subunit, putative	0	0	1
Chro.10205	transducin / WD-40 repeat protein family	0	0	1
Pv083160	hypothetical protein, conserved	1	0	0
PF10_0331	hypothetical protein, conserved	0	0	1
cgd1_2600	transcription factor TAF5p, TBP associated protein involved in transcription	0	0	1
cgd8_5180	hypothetical protein	0	0	1
Pv091610	adapter-related protein complex 4 mu 1 subunit, putative	0	0	1
44.m02555	machado-joseph disease protein, putative	0	0	1
8.m00177	PAN domain-containing protein	1	0	0
55.m08219	hypothetical protein	0	0	1
Chro.30031	hypothetical protein	0	0	1
Chro.30215	casein kinase i	0	0	1
Pv123175	hypothetical protein	1	0	0
cgd2_470	very low complexity large protein, possible unreal ORF?	1	0	0
PFL0550w	hypothetical protein	0	1	0
Chro.20401	hypothetical protein	0	0	1
cgd5_1630	protein with signal peptide, and 11 transmembrane domains	0	0	1
Chro.50316	ENSANGP00000014714	0	0	1
Pv098630	tubulin alpha chain, putative	0	0	1
cgd1_2890	beta transducin ortholog with WD40 repeats	0	0	1
PF07_0049	erythrocyte membrane protein 1 (PfEMP1)	1	0	0
Chro.40322	alpha-tubulin	0	0	1
PF11_0143	hypothetical protein	0	0	1
Pv098720	hypothetical protein	0	0	1
PFI1470c	hypothetical protein	0	0	1
PFI0335w	hypothetical protein	0	0	1
cgd4_1030	eukaryotic translation initiation factor	0	0	1
Chro.20465	mitogen-activated protein kinase 2	0	0	1
cgd5_1800	hypothetical protein	0	0	1
59.m03469	protein kinase, putative	0	0	1
MAL7P1.139	mago nashi protein homolog, putative	0	0	1
44.m02737	phosphatase PTEN-related	0	0	1
cgd6_4560	myosin'myosin'	0	0	1
PFC0740c	binding protein, putative	0	0	1
Pv084500	WD domain, G-beta repeat domain containing protein	0	0	1
Pv084950	hypothetical protein	0	0	1
PF10_0155	enolase	0	0	1
PFD0535w	hypothetical protein	0	0	1
583.m05393	U5 snRNP-specific 40 kDa protein (hPrp8-binding), putative	0	0	1
cgd3_1090	Rrp9p/U3-55K-family snoRNP-associated protein with several WD40 repeats	0	0	1
cgd7_2470	14-3-3 domain containing protein	0	0	1
cgd2_2290	cyclin 6 pcl7	0	0	1
Pv080550	small GTPase Rab1, putative	0	0	1
641.m01535	splicing factor u2af protein-related	0	0	1
cgd4_2690	sec7 domain containing protein, possibly of plant origin	0	0	1
PF11_0279	hypothetical protein	0	0	1
Chro.30367	actin-related complex protein	0	0	1
Pv089215	hypothetical protein	0	0	1
38.m01045	serine/threonine-protein kinase-related / NimA-related protein kinase-related	0	0	1
cgd6_1750	Rab geranylgeranyl transferase beta / prenyltransferase; alpha/alpha toroid fold	0	0	1
Chro.50094	hypothetical protein	0	0	1
MAL8P1.33	GTP-binding protein, putative	0	0	1
PF13_0045	40S ribosomal protein S27, putative	0	0	1
cgd5_2670	predicted mannitol dehydrogenase; zinc dependent alcohol dehydrogenase like rossmann fold	0	0	1
50.m00049	actin, putative	0	0	1
PF10_0125	hypothetical protein	0	0	1
PFB0880w	hypothetical protein, conserved	0	0	1
Pv094635	tubulin beta chain, putative	0	0	1
cgd6_3730	large extracellular protein with a signal peptide, apple domain and a transmembrane region	1	0	0
Chro.30486	sexual stage-specific protein kinase	0	0	1
Chro.60101	sporozoite cysteine-rich protein	1	0	0
cgd4_3330	hypothetical protein	0	0	1
Chro.60416	WD-40 repeat protein	0	0	1
540.m00200	DNA-damage inducible protein-related	0	0	1
Chro.60479	ubiquitin-conjugating enzyme	0	0	1
MAL13P1.35	u1 small nuclear ribonucleoprotein a, putative	0	0	1
PFI1685w	cAMP-dependent protein kinase catalytic subunit	0	0	1
Pv119245	splicing regulatory protein, putative	0	0	1
20.m03726	aspartyl-tRNA synthetase, putative	0	0	1
PF14_0496	hyothetical protein	0	0	1
PFL0020w	erythrocyte membrane protein 1 (PfEMP1)	1	0	0
cgd7_5160	U1 small nuclear ribonucleoprotein A, rrm domain	0	0	1
Pv080625	CDK-activating kinase assembly factor, putative	0	0	1
cgd3_3230	Ser/thr protein kinase	0	0	1
PF11_0244	hypothetical protein	0	0	1
MAL13P1.185	CDK-related protein kinase 6	0	0	1
Chro.20349	HSP protein	0	0	1
Chro.70159	casein kinase II, alpha subunit	0	0	1
65.m00012	GTPase ras-related protein rab-2a-related	0	0	1
Chro.60256	translation initiation factor if-2, 73082-68138	0	0	1
55.m05050	rhomboid family domain-containing protein	1	0	0
cgd3_920	calmodulin-domain protein kinase 1, putative	0	0	1
MAL7P1.56	erythrocyte membrane protein 1 (PfEMP1)	1	0	0
PFF0310w	hypothetical protein	0	1	0
Pv114725	hypothetical protein	0	0	1
PF11_0309	hypothetical protein	0	0	1
PF10_0196	cytoplasmic dynein intermediate chain, putative	0	0	1
31.m00090	rhomboid family domain-containing protein	1	0	0
Chro.80276	cyclophilin-RNA interacting protein	0	0	1
cgd7_2840	ubiquitin conjugating enzyme, putative	0	0	1
44.m02813	serine/threonine-protein kinase, putative	0	0	1
38.m01897	ras-related protein RAB5C, putative	0	0	1
cgd2_3320	secreted papain like protease, signal peptide	0	0	1
Pv000590	eukaryotic translation initiation factor 3 subunit 2, putative	0	0	1
cgd7_4470	CDC14 phosphatase	0	0	1
PFE0420c	guanidine nucleotide exchange factor, putative	0	0	1
Chro.20360	hypothetical protein	0	0	1
PFD1135c	hypothetical protein	0	0	1
PFE0225w	3-methyl-2-oxobutanoate dehydrogenase (lipoamide), putative	0	0	1
Chro.70585	hypothetical protein	0	0	1
PFD1050w	alpha-tubulin ii	0	0	1
38.m01100	glutathione reductase, putative	0	0	1
Chro.30329	protein Roco7	0	0	1
MAL13P1.79	hypothetical protein	0	0	1
59.m03498	mitosis protein, putative	0	0	1
Pv123805	hypothetical protein	1	0	0
Pv098775	hypothetical protein	0	0	1
PFC0845c	ubiquitin--protein ligase, putative	0	0	1
MAL13P1.148	P. falciparum myosin	0	0	1
31.m00863	ADP-ribosylation factor domain-containing protein	0	0	1
cgd6_4180	ubiquitin-conjugating enzyme	0	0	1
PFC0105w	serine/threonine protein kinase, putative	0	0	1
PFL2310w	hypothetical protein, conserved	0	0	1
PFF1595c	erythrocyte membrane protein 1 (PfEMP1)	1	0	0
Chro.10254	WD40 protein Ciao1	0	0	1
50.m00085	chaperone protein dnaK, putative / heat shock protein 70, putative	0	0	1
Chro.10261	hypothetical protein	0	0	1
Pv095230	vesicle transport protein Sec22, putative	0	0	1
Pv099685	protein phosphatase-beta, putative	0	0	1
Pv088110	hypothetical protein, conserved	0	0	1
42.m00020	proteasome component PRE3 precursor, putative / proteasome subunit beta type 6 precursor, putative	0	0	1
PF07_0050	erythrocyte membrane protein 1 (PfEMP1)	1	0	0
Pv110925	hypothetical protein, conserved	0	0	1
55.m00175	elongation factor Tu, putative	0	0	1
MAL7P1.38	regulator of chromosome condensation protein, putative	0	0	1
PFI0290c	beta subunit of coatomer complex, putative	0	0	1
PFE0355c	serine protease belonging to subtilisin family, putative	1	0	1
83.m01260	EGF-like domain-containing protein	1	0	0
PF11_0488	hypothetical protein	0	0	1
PFC0210c	circumsporozoite (CS) protein	1	0	0
PFI0325c	zihypothetical protein	0	0	1
cgd4_3810	putative transcription factor IIE alpha subunit	0	0	1
Chro.50018	transcription factor IIIb subunit	0	0	1
Chro.60258	F-box domain protein	0	0	1
Pv091405	vivapain-2	0	0	1
Chro.70562	suppressor of NosA	0	0	1
MAL7P1.55	erythrocyte membrane protein 1 (PfEMP1)	1	0	0
cgd6_650	OSK4, putative	0	0	1
cgd7_4610	divergent membrane protein	0	0	1
Chro.70181	aspartate--tRNA ligase	0	0	1
PF11_0162	falcipain-3	0	0	1
PF14_0399	ADP-ribosylation-like factor, putative	0	0	1
MAL7P1.132	hypothetical protein	0	0	1
Chro.40465	hypothetical protein	0	0	1
PF13_0211	calcium-dependent protein kinase	0	0	1
cgd7_810	protein phosphatase PP2A, calcineurin like phosphoesterase superfamily	0	0	1
Pv113445	cyclin dependent kinase binding protein, putative	0	0	1
cgd3_2220	ubiquitin-conjugating enzyme	0	0	1
Chro.70035	GTP-binding nuclear protein ran/tc4	0	0	1
Pv118220	serine/threonine kinase-1, putative	0	0	1
Chro.20040	notchless	0	0	1
Pv100685	hypothetical protein	1	0	0
cgd5_2460	RNA binding RGG repeats plus RRM domain containing protein	0	0	1
Pv002865	serine/threonine protein kinase, putative	0	0	1
PFI0550w	hypothetical protein	0	1	1
cgd4_2980	RhoGAP domain containing protein with a Sec14D domain at the N-terminus	0	0	1
Pv080420	MB2 protein, putative	0	0	1
cgd7_470	malate dehydrogenase, adjacent gene encodes predicted lactate dehydrogenase	0	0	1
cgd1_2730	Ro ribonucleoprotein-binding protein 1, RNA binding protein with 3x RRM domains	0	0	1
PFF1215w	hypothetical protein	0	0	1
583.m00666	ras-related protein RAB18, putative	0	0	1
PF11_0314	26S protease subunit regulatory subunit 6a, putative	0	0	1
cgd7_1620	nop15p/nopp34; nucleolar protein with 1 RRM domain	0	0	1
Chro.50146	ARP1 actin-related protein 1 A, centractin alpha	0	0	1
Chro.80584	protein kinase NPK2 (EC 2.7.1.-)	0	0	1
cgd5_2270	maternal embryonic leucine zipper kinase	0	0	1
Pv117745	6-phosphogluconate dehydrogenase, decarboxylating, putative	0	0	1
cgd8_2200	BRG1/brm-associated factor 53A like actin	0	0	1
PF08_0066	lipoamide dehydrogenase, putative	0	0	1
Chro.70081	cyclin A	0	0	1
44.m02784	rhoGAP protein, putative	0	0	1
41.m01383	dynein light chain, putative	0	0	1
Chro.20203	guanine nucleotide-binding protein	0	0	1
Pv117435	ubiquitin carboxyl-terminal hydrolase, putative	0	0	1
PF13_0201	sporozoite surface protein 2	1	0	1
PFL2665c	erythrocyte membrane protein 1 (PfEMP1)	1	0	0
Chro.70485	Rab11b	0	0	1
42.m00027	26S proteasome non-ATPase regulatory subunit 4, putative	0	0	1
Chro.50056	actin	0	0	1
PF10_0114	DNA repair protein RAD23, putative	0	0	1
PFF0070w	erythrocyte membrane protein (PfEMP1) pseudogene	1	0	0
PF14_0513	RNA binding protein, putative	0	0	1
50.m05680	eukaryotic translation initiation factor 4A	0	0	1
cgd4_2020	conserved hypothetical protein	0	0	1
Chro.60205	splicing factor	0	0	1
MAL13P1.84	protein kinase, putative	0	0	1
Chro.10015	cyclin dependent kinase A	0	0	1
PFF1265w	oxidoreductase, short-chain dehydrogenase family, putative	0	0	1
52.m00003	microtubial-binding protein, putative	0	0	1
PFL1925w	cell division protein FtsH, putative	0	0	1
PFL2130w	hypothetical protein	0	0	1
20.m05875	hypothetical protein	0	0	1
42.m03362	splicing factor, putative	0	0	1
PFL1470c	hypothetical protein	0	0	1
Chro.20111	RNA recognition motif	0	0	1
50.m03067	mitotic checkpoint protein BUB3, putative	0	0	1
PFB0520w	protein kinase, putative	0	0	1
cgd3_2120	myosin fused to 3 IQ motifs (that interact with calmodulin) and Rcc1 domain	0	0	1
55.m04730	protein kinase, putative	0	0	1
PF11_0464	hypothetical protein	0	0	1
Pv000530	hypothetical protein, conserved	0	0	1
PF11_0351	heat shock protein hsp70 homologue	0	0	1
Pv085300	calcium-dependent protein kinase, putative	0	0	1
Chro.20256	hypothetical protein	0	0	1
PFF0750w	cdc2-like protein kinase, putative	0	0	1
cgd3_1650	eIF2G GTpase. eukaryotic translation initiation factor 2 gamma subunit (ZnR+GTpase)	0	0	1
cgd7_2500	Skp1 family protein, putative	0	0	1
Chro.80112	ring-box 1; RING box protein 1; regulator of cullins 1; RING finger protein; ZYP protein	0	0	1
MAL13P1.224	hypothetical protein	0	0	1
MAL8P1.42	hypothetical protein	0	0	1
59.m03518	asparaginyl-tRNA synthetase, putative	0	0	1
PFE0285c	ubiquitin-like protein, putative	0	0	1
Pv093670	protein kinase, putative	0	0	1
Chro.10302	ankyrin-related protein	0	0	1
Chro.60570	serine/threonine-protein kinase	0	0	1
Chro.80284	protein kinase	0	0	1
cgd6_100	leucine rich repeat (LRR) protein	0	0	1
Chro.10291	transcription initiation factor TFIID subunit	0	0	1
Pv117805	pyridine nucleotide transhydrogenase, putative	0	0	1
cgd3_1860	extracellular protein with a signal peptide and 9 EGF domains	1	0	0
cgd7_3890	calcium-dependent protein kinase 7 (CDPK)(CPK7)	0	0	1
Pv094555	Rho-GTPase-activating protein 1, putative	0	0	1
162.m00307	serine/threonine protein phosphatase, putative	0	0	1
Chro.20010	heat shock protein	0	0	1
Chro.30070	hypothetical protein	1	0	0
65.m01195	WD-40 repeat myosin-like protein, putative	0	0	1
55.m04692	GTP-binding conserved hypothetical domain-containing protein	0	0	1
55.m04633	WD-40 repeat-containing protein	0	0	1
Pv113330	dihydroorotate dehydrogenase, mitochondrial precursor, putative	0	0	1
Pv091690	WD domain, G-beta repeat domain containing protein	0	0	1
Pv002915	eukaryotic peptide chain release factor subunit 1, putative	0	0	1
cgd7_4480	T8M16_190 RRM protein of possible plant origin	0	0	1
MAL7P1.153	hypothetical protein	0	0	1
PF11_0007	erythrocyte membrane protein 1 (PfEMP1)	1	0	0
PFL0705c	adrenodoxin-type ferredoxin, putative	0	0	1
Pv113515	translation initiation factor IF-2, putative	0	0	1
cgd8_5130	conserved hypothetical protein	0	0	1
80.m00010	lactate dehydrogenase	0	0	1
PF11_0521	erythrocyte membrane protein 1 (PfEMP1)	1	0	0
80.m02335	40S ribosomal protein S30, putative	0	0	1
Pv100650	Ulp1 protease family, C-terminal catalytic domain containing protein	0	0	1
Pv082735	sporozoite surface protein 2	1	0	0
cgd8_1860	LisH domain at N + WD40 repeats	0	0	1
55.m00005	apical membrane antigen 1, putative	1	0	0
57.m01768	regulator of chromosome condensation domain-containing protein	0	0	1
Chro.50057	glycan synthetase	0	0	1
59.m03692	hypothetical protein	0	0	1
Chro.40073	ubiquitin-conjugating enzyme	0	0	1
PFE0005w	erythrocyte membrane protein 1 (PfEMP1)	1	0	0
cgd3_2190	ubiquitin domain containing protein with a UBA domain at the C-terminus	0	0	1
PFL0835w	GTP-binding protein, putative	0	0	1
Pv087765	calcium-dependent protein kinase 3, putative	0	0	1
cgd3_2270	WD repeat protein	0	0	1
PF11_0130	hypothetical protein	0	0	1
cgd1_3680	extracellular membrane associated protein with 3 EGF domains and a transmembrane domain	1	0	0
PFL2215w	actin	0	0	1
PFA0665w	hypothetical protein	1	0	0
PF08_0085	ubiquitin-conjugating enzyme, putative	0	0	1
Pv119250	protein kinase domain containing protein	0	0	1
PFL2385c	hypothetical protein	0	0	1
Chro.70235	Sm protein F	0	0	1
cgd7_3170	thioredoxin fold protein related to phosducin	0	0	1
Pv092520	hypothetical protein, conserved	0	0	1
cgd1_3510	TSP1 domain-containing protein TSP3 precursor	1	0	0
50.m03279	PAN domain-containing protein	1	0	0
cgd6_3490	RNA-binding protein, putative	0	0	1
cgd7_2940	coatomer complex delta chain	0	0	1
PFF0395c	hypothetical protein, conserved	0	0	1
PFI1585c	30S ribosomal protein S6-like protein, putative	0	0	1
Chro.40385	hypothetical protein	0	0	1
583.m00008	cGMP-dependent protein kinase, putative	0	0	1
PFC0060c	Serine/threonine protein kinase, putative	0	0	1
PFL1290w	hypothetical protein	0	0	1
Pv122840	small GTPase rab11, putative	0	0	1
cgd7_5010	coatomer complex beta	0	0	1
59.m03411	enolase, putative	0	0	1
cgd1_860	ubiquitin-like protein, putative	0	0	1
cgd7_1840	calcium/calmodulin-dependent protein kinase with a kinase domain and 4 calmodulin like EF hands	0	0	1
PF14_0359	hypothetical protein, conserved	0	1	0
52.m01597	WD domain, G-beta repeat-containing protein	0	0	1
PF11_0329	hypothetical protein	0	0	1
Pv100620	hypothetical protein	1	0	0
80.m02351	calmodulin-domain protein kinase 2, putative / protein kinase 6, putative	0	0	1
MAL13P1.16	synaptobrevin-like protein, putative	0	0	1
Pv116785	splicing factor, putative	0	0	1
PF14_0605	cyclin, putative	0	0	1
83.m01233	hypothetical protein	0	0	1
Pv086150	circumsporozoite protein, putative	0	0	1
PFA0380w	serine/threonine protein kinase, putative	0	0	1
Pv089425	heat shock 70 kDa protein, putative	0	0	1
Chro.70414	mKIAA0840 protein	0	0	1
PFI0115c	hypothetical protein	0	0	1
57.m01859	hypothetical protein	1	0	1
551.m00022	ATP-binding protein-related	0	0	1
Chro.40325	hypothetical protein	0	0	1
Pv094895	phospholipase C-like, putative	0	0	1
cgd1_60	cyclin dependent kinase A, putative	0	0	1
cgd3_3400	hypothetical protein	0	0	1
641.m01538	ubiquitin-conjugating enzyme E2, putative	0	0	1
80.m00057	polypyrimidine track-binding protein, putative	0	0	1
8.m00179	PAN domain-containing protein	1	0	0
PFL1725w	ATP synthase beta chain, mitochondrial precursor, putative	0	0	1
33.m01398	rhoptry antigen, putative	0	0	1
Chro.40040	hypothetical protein	0	0	1
Pv113920	RNA binding function, putative	0	0	1
PF13_0147	hypothetical protein	0	0	1
Chro.10289	hypothetical protein	0	0	1
Pv089145	GTP-binding protein, putative	0	0	1
cgd8_580	ubiquitin-conjugating enzyme E2, putative	0	0	1
59.m03541	RNA binding motif-containing protein	0	0	1
Chro.70173	40S ribosomal protein S27	0	0	1
PF14_0597	cytochrome c1 precursor, putative	0	0	1
PFL1855w	cell cycle control protein, putative	0	0	1
Pv092970	hypothetical protein, conserved	0	0	1
cgd8_4080	WD-repeat protein	0	0	1
MAL8P1.125	tyrosyl-tRNA synthetase, putative	0	0	1
cgd7_1320	casein kinase II, alpha subunit, putative	0	0	1
Pv081710	hypothetical protein	0	0	1
cgd4_2070	cyclin B like	0	0	1
PFL0470w	hypothetical protein	0	0	1
PF14_0773	erythrocyte membrane protein 1 (PfEMP1) pseudogene	1	0	0
PF14_0122	nuclear transport factor 2, putative	0	0	1
Pv089605	WD domain, G-beta repeat domain containing protein	0	0	1
72.m00396	signal recognition particle protein, putative	0	0	1
Chro.40284	26S proteasome AAA-ATPase subunit RPT3	0	0	1
cgd4_3710	Ser/Thr protein kinase	0	0	1
Pv095280	RING-box protein HRT1, putative	0	0	1
583.m05618	protein-tyrosine phosphatase, putative	0	0	1
Pv113555	hypothetical protein, conserved	0	0	1
25.m00007	actin	0	0	1
PFI1010w	hypothetical protein	0	0	1
Pv116985	biotin carboxylase subunit of acetyl CoA carboxylase, putative	0	0	1
80.m02289	WD-40 repeat protein, putative	0	0	1
Pv123535	RNA binding protein, putative	0	0	1
Pv000765	replication factor a protein, putative	0	0	1
cgd6_750	protein phosphatase-1 regulatory subunit 7 alpha2	0	0	1
PF07_0092	hypothetical protein, conserved	0	0	1
76.m01645	serine/threonine protein phosphatase, putative	0	0	1
Pv086130	RNA binding protein, putative	0	0	1
Chro.60529	mRNA export protein	0	0	1
Pv091585	hypothetical protein, conserved	0	0	1
PF11_0220	hypothetical protein	0	0	1
Chro.60024	Na+/H+ antiporter	0	0	1
Chro.10172	NEK2 protein	0	0	1
PFI0820c	RNA-binding protein, putative	0	0	1
cgd8_2420	transcription initiation factor IIF/ Rap30 like winged HTH	0	0	1
MAL8P1.28	hypothetical protein	0	0	1
PF10_0084	tubulin beta chain, putative	0	0	1
44.m02683	acyl-CoA dehydrogenase, putative	0	0	1
PF14_0715	hypothetical protein	0	0	1
42.m03384	polyadenylate-binding protein, putative	0	0	1
Pv101280	preprocathepsin c precursor, putative	0	0	1
49.m03093	microneme protein, putative	1	0	0
20.m00388	60S ribosomal protein L8, putative	0	0	1
cgd7_2330	SAR1-like small GTpase	0	0	1
Pv089720	Protein kinase domain containing protein	0	0	1
Chro.20247	hypothetical protein	0	0	1
PFI0180w	alpha tubulin	0	0	1
cgd4_260	WD repeat protein	0	0	1
Pv122365	hypothetical protein	0	0	1
PFC0115c	erythrocyte membrane protein 1 (PfEMP1) pseudogene	1	0	0
cgd6_3990	elongation factor 1 alpha	0	0	1
59.m03486	hypothetical protein	1	0	0
MAL8P1.156	hypothetical protein	0	1	0
Pv123140	ubiquitin-conjugating enzyme E2, putative	0	0	1
145.m00587	ubiquitin-conjugating enzyme E2, putative	0	0	1
PF11_0165	falcipain 2 precursor	0	0	1
PFB0540w	hypothetical protein	0	0	1
583.m00647	splicing factor protein, putative	0	0	1
PFF0800w	hypothetical protein	1	0	1
cgd7_4730	RAD23p, UB+UBA domains protein	0	0	1
PF13_0184	hypothetical protein	0	0	1
Chro.70382	protein kinase domain	0	0	1
Pv101240	rac-beta serine/threonine protein kinase, putative	0	0	1
Pv122475	ubiquitin domain containing protein	0	0	1
Pv096235	GTP-binding protein, putative	0	0	1
33.m01303	ras-related protein, putative	0	0	1
cgd1_2360	protein phosphatase 4 (formerly X), catalytic subunit; Protein phosphatase 4, catalytic subunit	0	0	1
PF11_0439	hypothetical protein	0	0	1
cgd2_2960	phosphoprotein phosphatase related, putative	0	0	1
25.m01882	u2 small nuclear ribonucleoprotein (snRNP), putative	0	0	1
PF14_0227	calcium-dependent protein kinase, putative	0	0	1
Pv117050	hypothetical protein	0	0	1
Pv080370	f-actin capping protein beta subunit, putative	0	0	1
cgd3_2580	RNA binding protein	0	0	1
Pv084310	hypothetical protein	0	0	1
cgd2_3450	ubiquitin C-terminal hydrolase of the cysteine proteinase fold	0	0	1
Pv096115	hypothetical protein	0	0	1
55.m05100	ubiquitin-conjugating enzyme domain-containing protein	0	0	1
Pv099120	arginyl-tRNA synthetase, putative	1	0	0
PFF1225c	DNA polymerase 1, putative	0	0	1
Pv098605	small GTPase Rab7, putative	0	0	1
Pv122855	cyclophilin E, putative	0	0	1
cgd3_200	zfwd1 protein, CCCH like RNA binding domain fused to WD repeats	0	0	1
Pv089230	hypothetical protein	1	0	0
Chro.80563	hypothetical protein	0	0	1
PFE1050w	adenosylhomocysteinase(S-adenosyl-L-homocystein e hydrolase)	0	0	1
PFA0200w	hypothetical protein	1	0	0
PF08_0141	erythrocyte membrane protein 1 (PfEMP1)	1	0	0
55.m04812	ubiquitin-conjugating enzyme domain-containing protein	0	0	1
cgd1_990	pyridine nucleotide/ NAD(P) transhydrogenase alpha plus beta subunits, duplicated gene, 12 transmembrane domain	0	0	1
cgd1_3230	protein kinase	0	0	1
cgd1_1220	S/T protein kinase	0	0	1
Chro.10415	hypothetical protein	1	0	0
Chro.70062	malate dehydrogenase	0	0	1
Pv082610	hypothetical protein	0	0	1
cgd7_20	hypothetical protein	0	0	1
Pv091375	serine/threonine-protein kinase PRP4K, putative	0	0	1
MAL8P1.99	hypothetical protein	0	0	1
Pv110835	erythrocyte binding protein	0	0	1
Pv083250	G-beta repeat protein, putative	0	0	1
Chro.80259	BRG1/brm-associated factor 53A	0	0	1
cgd7_2490	cyclin'cyclin'	0	0	1
PFF1515c	erythrocyte membrane protein 1(PfEMP1) pseudogene	1	0	0
PFC0250c	AP endonuclease (DNA-(apurinic or apyrimidinic site) lyase), putative	0	0	1
Chro.70495	UBP1 interacting protein 2a	0	0	1
Pv092370	hypothetical protein, conserved	0	0	1
PF11_0402	hypothetical protein	0	0	1
Pv089610	dihydrolipoamide dehydrogenase, putative	0	0	1
55.m05073	RNA-binding protein, putative	0	0	1
72.m00404	nucleotide-binding protein, putative	0	0	1
cgd7_520	cyclin'cyclophilin like peptidyl-prolyl cis-trans isomerase fused to WD40 repeats at the N-terminus'	0	0	1
Chro.20054	hypothetical protein	1	0	0
PF14_0112	POM1, putative	0	0	1
Chro.60057	poly(A) binding protein II	0	0	1
80.m03987	hypothetical protein	0	0	1
Pv092795	hypothetical protein, conserved	1	0	0
cgd1_930	U2 snrnp-specific A' protein	0	0	1
MAL13P1.356	erythrocyte membrane protein 1 (PfEMP1)	1	0	0
PFC0420w	calcium-dependent protein kinase, putative	0	1	1
Pv114510	hypothetical protein	0	0	1
Pv097985	guanidine nucleotide exchange factor, putative	0	0	1
654.m00002	ATP synthase F1 gamma, putative	0	0	1
Chro.70025	40S ribosomal protein S14	0	0	1
PF10_0373	hypothetical protein	0	0	1
PF14_0300	syntaxin, putative	0	0	1
55.m04788	rhoptry protein-related / protein kinase-related	0	0	1
PF08_0122	hypothetical protein	0	0	1
Pv003840	serine-repeat antigen 3	0	0	1
cgd6_2510	farnesyltransferase	0	0	1
Chro.70423	unconventional myosin-A	0	0	1
cgd7_4180	hypothetical protein	0	0	1
Chro.10241	hypothetical protein	0	0	1
cgd3_2370	steroid dehydrogenase kik-i, putative	0	0	1
20.m00348	rab GDP dissociation inhibitor alpha, putative	0	0	1
Chro.70214	calmodulin-domain protein kinase 2	0	0	1
PFB0550w	peptide chain release factor subunit 1, putative	0	0	1
Chro.60177	cdc2-related protein kinase	0	0	1
Pv085840	nuclear transport factor 2, putative	0	0	1
cgd4_2420	extracelllular membrane associated protein with a signal peptide, 5 ankyrin repeats, SUSHI domain and a transmembrane region	0	0	1
Pv115365	26S proteasome regulatory subunit rpn11, putative	0	0	1
Chro.60391	eukaryotic peptide chain release factor	0	0	1
46.m02906	hypothetical protein	0	0	1
59.m00030	26S proteasome non-ATPase subunit, putative	0	0	1
Chro.20310	phosphoprotein phosphatase -related	0	0	1
Pv092865	Protein kinase domain containing protein	0	0	1
cgd1_1950	hypothetical protein	0	0	1
cgd2_3970	RRM domain containing protein	0	0	1
Chro.80469	hypothetical protein	0	0	1
MAL8P1.126	serine protease, putative	0	0	1
Chro.80032	ubiquitin-conjugating enzyme e2	0	0	1
PFA0660w	protein with DNAJ domain, dnj1/sis1 family	0	1	0
Pv089715	hypothetical protein, conserved	1	0	0
Pv099025	GTP-binding protein, putative	0	0	1
Pv115140	hypothetical protein, conserved	0	0	1
Chro.60203	thrombospondin domain protein	1	0	0
cgd4_1120	WD40 repeat containing protein that has a transmembrane region at the C-terminus	0	0	1
55.m00233	casein kinase II alpha subunit, putative	0	0	1
cgd7_4010	hypothetical protein	0	0	1
PFL0660w	dynein light chain 1, putative	0	0	1
20.m00002	microneme protein 2 (MIC2)	1	0	0
cgd3_3030	MAPK, putative	0	0	1
PFI1035w	hypothetical protein	0	1	0
MAL7P1.50	erythrocyte membrane protein 1 (PfEMP1)	1	0	0
PFI0525w	nucleotide binding protein, putative	0	0	1
Chro.50305	calmodulin-domain protein kinase 1	0	0	1
64.m00002	ADP ribosylation factor 1, putative	0	0	1
PF07_0051	erythrocyte membrane protein 1 (PfEMP1)	1	0	0
MAL13P1.54	hypothetical protein, conserved	0	0	1
Chro.30395	hypothetical protein	0	0	1
Pv122575	serine/threonine-protein kinase, putative	0	0	1
Chro.70144	protein kinase	0	0	1
PF14_0630	protein serine/threonine phosphatase	0	0	1
49.m03153	hypothetical protein	0	0	1
Pv087075	30S ribosomal protein S6, puatative	0	0	1
38.m00005	cell division control 2-like protein kinase, putative	0	0	1
PFC0640w	CSP and TRAP-related protein (CTRP)	1	0	1
Pv001960	hypothetical protein, conserved	0	0	1
Pv117325	cytochrome c1 precursor, putative	0	0	1
Pv117780	RNA binding protein, putative	0	0	1
Pv119410	ubiquitin-conjugating enzyme E2, putative	0	0	1
cgd1_200	ADP-ribosylation factor-like protein 2 (ARL2), putative	0	0	1
541.m00134	calcium-dependent protein kinase, putative / calmodulin-domain protein kinase, putative	0	0	1
PFL1970w	erythrocyte membrane protein 1 (PfEMP1)	1	0	0
PF11_0377	casein kinase 1	0	1	1
Pv099470	WD domain, G-beta repeat domain containing protein	0	0	1
PFL1170w	polyadenylate-binding protein, putative	0	0	1
cgd1_2630	Ser/Thr protein kinase	0	0	1
Pv091785	translation elongation factor EF-1, subunit alpha, putative	0	0	1
Pv003795	cysteine protease, putative	0	0	1
PFF0625w	nucleolar GTP-binding protein 1, putative	0	0	1
Pv091840	pyruvate dehydrogenase E1 component, alpha subunit, putative	0	0	1
PFE0690c	Rab1 protein	0	0	1
PFF0945c	bi-functional enzyme: long-chain fatty- acid Co-A ligase and oxalyl Co-A decarboxylase, putative	0	0	1
cgd8_4150	RRM+RGG RNA binding repeats	0	0	1
59.m03727	RNA recognition motif-containing protein	0	0	1
PFI1005w	ADP-ribosylation factor-like protein, putative	0	0	1
PF10_0041	U5 small nuclear ribonuclear protein, putative	0	0	1
PFL1830w	ubiquitin-like protein, putative	0	0	1
83.m00006	hypothetical protein	1	0	0
Chro.20173	fibrillin 2; syndatyly ems	1	0	0
Pv085490	glutathione reductase, putative	0	0	1
Pv123160	hypothetical protein	0	0	1
PFD0700c	RNA binding protein, putative	0	0	1
Pv098980	Nucleotide-binding protein 1, putative	0	0	1
55.m00131	elongation factor G, putative	0	0	1
Pv119355	circumsporozoite protein precursor, putative	1	0	0
Chro.20035	60S ribosomal protein L15-2	0	0	1
cgd1_400	protein kinase, CMGC/MAPK group	0	0	1
MAL8P1.207	erythrocyte membrane protein 1, PfEMP1	1	0	0
cgd5_1190	nucleolar protein NOP4; rrm domain containing protein	0	0	1
Pv002665	calcium-dependent protein kinase 1, putative	0	0	1
cgd7_4380	Rablib	0	0	1
PF13_0021	small heat shock protein, putative	0	1	0
Pv086105	hypothetical protein, conserved	0	0	1
PFF0520w	calcium-dependent protein kinase	0	1	0
Pv084995	cytochrome c oxidase subunit II precursor, putative	0	0	1
PF10_0046	hypothetical protein	0	0	1
Chro.50252	actin-like protein	0	0	1
PF14_0441	pyruvate dehydrogenase E1 beta subunit, putative	0	1	1
PFD0995c	erythrocyte membrane protein 1 (PfEMP1)	1	0	0
Chro.60316	splicing factor	0	0	1
Chro.10311	GTP-binding protein	0	0	1
583.m05768	cullin homog, putative	0	0	1
cgd8_860	coatomer protein complex subunit alpha, putative	0	0	1
Pv001810	hypothetical protein, conserved	0	0	1
Pv001905	ADP-ribosylation factor, putative	0	0	1
583.m05689	microneme protein, putative	1	0	1
Chro.70339	F6D8.20	1	0	0
Chro.40387	RNA binding protein	0	0	1
Pv100725	hypothetical protein, conserved	1	0	0
Pv092485	hypothetical protein, conserved	0	0	1
Pv122625	Protein kinase domain containing protein	0	0	1
PFL1947c	VAR pseudogene, erythrocyte membrane protein 1 (PfEMP1) pseudogene	1	0	0
57.m03103	mago nashi protein, putative	0	0	1
Pv123655	hypothetical protein, conserved	0	0	1
Chro.10051	protein kinase	0	0	1
Chro.50132	hypothetical protein	0	0	1
Pv091350	rhomboid-like protease 1, putative	1	0	0
cgd6_3170	Sel1 protein, putative	0	0	1
Pv085255	DNA-directed DNA polymerase, putative	1	0	0
cgd7_760	bruno-like protein with 2 RRM domains	0	0	1
Pv119575	serine/threonine protein kinase 6, putative	0	0	1
Chro.70285	cyclin family	0	0	1
Chro.40227	hypothetical protein	0	0	1
cgd8_2350	cyclophilin-RNA interacting protein, putative	0	0	1
PF13_0303	hypothetical protein	0	0	1
Pv114100	bi-functional enzyme: long-chain fatty-acid Co-A ligase and oxalyl Co-A decarboxylase, putative	0	0	1
Chro.20012	dna-(apurinic or apyrimidinic site) lyase	0	0	1
cgd4_3360	WD repeat protein	0	0	1
Pv079950	serine/threonine-protein kinase Nek1, putative	0	0	1
20.m03668	transport protein sec13-related	0	0	1
PF14_0338	hypothetical protein	0	1	0
PFD0487c	actin-like protein, putative	0	0	1
cgd5_1960	enolase (2-phosphoglycerate dehydratase)	0	0	1
Pv099315	78 kDa glucose-regulated protein precursor (GRP 78), putative	0	0	1
Chro.80429	development protein DG1124	0	0	1
Pv084415	RNA binding protein, putative	0	0	1
Pv089750	60S ribosomal protein L15-1, putative	0	0	1
Chro.70201	threonyl-tRNA synthetase	0	0	1
Pv091755	calcium-dependent protein kinase 3, putative	0	0	1
42.m00007	elongation factor G, putative	0	0	1
cgd1_820	DHHC family palmitoyl transferases with 4 transmembrane domains	0	0	1
MAL13P1.278	Ser/Thr protein kinase	0	0	1
PF10_0314	asparagine-rich antigen	0	0	1
PFI1360c	serine/threonine protein phosphatase, putative	0	0	1
Chro.10417	cell cycle switch protein	0	0	1
cgd6_1660	conserved hypothetical protein	1	0	0
cgd4_2750	PWP1 family protein with WD40 repeats	0	0	1
Pv080430	hypothetical protein, conserved	0	0	1
Pv090070	ran binding protein 1, putative	0	0	1
Chro.80094	cGMP-dependent protein kinase	0	0	1
Chro.20175	protein kinase domain	0	0	1
cgd2_210	glycerol-3-phosphate dehydrogenase	0	0	1
PFF1370w	P. falciparum PK4 protein kinase	0	0	1
cgd6_3430	RRM (2xRRMs) domaincontaining protein	0	0	1
cgd3_2670	protein with UBC domain, ubiquitin conjugating enzyme E2	0	0	1
Chro.70565	NIMA-related kinase 5	0	0	1
PF11_0483	farnesyltransferase beta subunit, putative	0	0	1
Pv097820	actin-related protein, putative	0	0	1
Chro.30249	hypothetical protein	0	0	1
Pv123590	clathrin coat assembly protein AP50, putative	0	0	1
80.m03957	2-oxoisovalerate dehydrogenase, putative	0	0	1
PF14_0346	cGMP-dependent protein kinase 1, beta isozyme, putative	0	0	1
PF11_0174	hypothetical protein	0	0	1
PF14_0492	protein phosphatase 2b regulatory subunit, putative	0	0	1
Pv080440	40S ribosomal protein S14-2, putative	0	0	1
Pv114825	protein kinase Crk2	0	0	1
Pv089795	hypothetical protein	1	0	0
50.m03360	hypothetical protein	0	0	1
PF11_0171	hypothetical protein	0	0	1
44.m00017	26S protease regulatory subunit 6b, putative	0	0	1
Pv079810	hypothetical protein	0	0	1
Chro.40154	regulator of chromosome condensation	0	0	1
PFC0155c	DNA-directed RNA polymerase subunit I, putative	0	0	1
Pv085340	actin, putative	0	0	1
cgd4_2540	26S proteasome regulatory subunit 26b like AAA ATpase	0	0	1
PFL0935c	erythrocyte membrane protein 1 (PfEMP1)	1	0	0
cgd7_2850	cathepsin like thiol protease possibly membrane associated	0	0	1
Pv097935	subtilisin-like protease precursor, putative	1	0	1
PFI0875w	Heat shock protein	0	0	1
Chro.60290	farnesyltransferase	0	0	1
Pv095475	CTRP adhesive protein (invasive stage), putative	1	0	0
PF11_0114	actin, putative	0	0	1
PF14_0474	hypothetical protein	0	0	1
20.m03766	RNA recognition motif-containing protein	0	0	1
65.m01132	trypsin, putative	0	0	1
cgd7_480	lactate dehydrogenase, adjacent gene encodes predicted malate dehydrogenase	0	0	1
PF10_0355	hypothetical protein	1	0	0
PFE1290w	serine/threonine-protein kinase Nek1, putative	0	0	1
PFL1480w	hypothetical protein	0	0	1
Chro.10111	actin	0	0	1
cgd6_520	Ser/Thr protein kinase	0	0	1
Pv117625	V-type H(+)-translocating pyrophosphatase, putative	0	0	1
cgd4_3140	WD repeat protein	0	0	1
Pv117565	cysteine proteinase precursor	0	0	1
38.m00016	actin, putative	0	0	1
PF07_0048	erythrocyte membrane protein 1 (PfEMP1)	1	0	0
PF14_0288	cytochrome c oxidase subunit II precursor, putative	0	0	1
Pv118270	serine/threonine protein kinase, putative	0	0	1
Pv002945	serine/threonine-specific protein kinase, putative	0	0	1
PFE0920c	cyclin2 related protein, putative	0	0	1
cgd4_4030	hypothetical protein	0	0	1
PFE0610c	CDK-activating kinase assembly factor, putative	0	0	1
Chro.20085	cut up CG6998-PA	0	0	1
cgd4_1350	regulator of chromosome condensation	0	0	1
Pv122460	2-oxoisovalerate dehydrogenase alpha subunit, mitochondrial, putative	0	0	1
Pv083105	hypothetical protein, conserved	0	0	1
PF10_0141	cdk7, putative	0	0	1
Pv101200	actin	0	0	1
Chro.10109	protein kinase domain	0	0	1
cgd3_2060	ring domain protein	0	0	1
MAL13P1.227	ubiquitin-conjugating enzyme, putative	0	0	1
cgd4_320	Rab11, putative	0	0	1
PF11_0461	rab6	0	0	1
PF14_0717	hypothetical protein	0	1	0
PFC0755c	protein kinase, putative	0	0	1
583.m09114	ras-related protein RAB2A, putative	0	0	1
Pv122000	vesicle-associated membrane protein 714, putative	0	0	1
PFL0940c	erythrocyte membrane protein 1(PfEMP-1) pseudogene	1	0	0
Pv092275	apical merozoite antigen 1	1	0	0
33.m01363	RNA binding protein, putative	0	0	1
57.m01744	pre-mRNA splicing factor, putative	0	0	1
Chro.70063	lactate dehydrogenase	0	0	1
cgd4_2860	alpha tubulin	0	0	1
Pv123265	hypothetical protein, conserved	0	0	1
PF10_0203	ADP-ribosylation factor	0	0	1
Pv080520	hypothetical protein, conserved	0	0	1
cgd2_50	SIK1 nucleolar protein Nop56	0	0	1
Chro.80126	hypothetical protein	0	0	1
44.m00036	splicing factor 3B subunit 3, putative	0	0	1
cgd8_2210	RCC1 like beta propeller protein	0	0	1
83.m01202	hypothetical protein	0	0	1
541.m01207	dihydrolipoamid dehydrogenase, putative	0	0	1
PFI0100c	hypothetical protein	0	0	1
cgd7_220	GTP-binding nuclear protein ran/tc4	0	0	1
Pv003985	syntaxin, putative	0	0	1
Chro.80068	hypothetical protein	0	0	1
MAL8P1.40	RNA-binding protein, putative	0	0	1
PFL0040c	hypothetical protein	0	0	1
49.m03149	serine/threonine-protein kinase-related / NimA-related protein kinase-related	0	0	1
8.m00181	rhomboid family domain-containing protein	1	0	0
PFD0310w	sexual stage-specific protein precursor	0	0	1
Pv086975	cAMP-dependent protein kinase catalytic subunit, putative	0	0	1
57.m01820	cyclin, N-terminal domain-containing protein	0	0	1
cgd6_4490	U2 snRNP. Hsh49p, RRM domain containing protein	0	0	1
Pv091940	hypothetical protein	1	0	0
Chro.20124	ENSANGP00000008492	0	0	1
Chro.30262	ubiquitin-conjugating enzyme	0	0	1
cgd1_810	protein kinase	0	0	1
cgd6_3220	RAS small GTpases RIC1/ypt1	0	0	1
59.m03630	hypothetical protein	0	0	1
25.m01803	RNA recognition motif-containing protein	0	0	1
cgd3_860	ARF1/2 like small GTpase	0	0	1
55.m11051	hypothetical protein	0	0	1
PFC0170c	dihydrolipoamide acyltransferase, putative	0	1	0
PF14_0141	ribosomal protein L10, putative	0	0	1
Pv090155	tubulin alpha chain, putative	0	0	1
cgd5_4390	Ser/Thr protein kinase	0	0	1
35.m00928	elongation factor Tu GTP-binding domain-containing protein	0	0	1
Pv113290	geranylgeranyltransferase, putative	0	0	1
cgd6_4160	EF-hands domain containing protein	0	0	1
Chro.80522	hypothetical protein	0	0	1
cgd3_1510	cyclin-dependent kinase 3, putative	0	0	1
MAL7P1.100	serine/threonine protein kinase 2, putative	0	0	1
Pv118380	hypothetical protein, conserved	0	0	1
Chro.30456	mitotic cyclin-CYC2	0	0	1
55.m04782	ubiquitin-related	0	0	1
Chro.60083	protein kinase domain	0	0	1
Chro.80257	serine/threonine-protein kinase Nek1 (NimA-related protein kinase 1) (NY-REN-55 antigen)	0	0	1
cgd7_130	40S ribosomal protein S14	0	0	1
Pv114055	hypothetical protein, conserved	1	0	0
cgd8_2430	Ser/Thr protein kinase with MORN repeats at the N-terminus and a sterile alpha motif (SAM_ domain	0	0	1
25.m00220	ras-related protein RAB5B, putative	0	0	1
MAL13P1.68	hypothetical protein	0	0	1
PFI0275w	hypothetical protein	0	0	1
Pv113505	coatomer alpha subunit, putative	0	0	1
cgd1_1540	dynein intermediate chain	0	0	1
Pv111030	ubiquitin-conjugating enzyme, putative	0	0	1
641.m02555	thrombospondin type 1 domain-containing protein	1	0	0
Chro.70459	CG1109-PA	0	0	1
Pv091305	protein tyrosine phosphatase, putative	0	0	1
cgd1_3700	conserved hypothetical protein	0	0	1
MAL13P1.245	hypothetical protein	0	0	1
PFI1565w	conserved protein	0	0	1
Chro.20366	ubiquitin specific protease 66	0	0	1
583.m05372	PAN domain-containing protein	1	0	0
PF14_0622	hypothetical protein	0	0	1
cgd6_3370	microtubule-associated protein	0	0	1
Pv082410	chromatin assembly factor 1 P55 subunit, putative	0	0	1
583.m05346	WD domain, G-beta repeat-containing protein	0	0	1
cgd2_1960	mitogen-activated protein kinase 1, serine/threonine protein kinase, putative	0	0	1
PF10_0406	erythrocyte membrane protein 1 (PfEMP1)	1	0	0
cgd2_1140	syntaxin, putative, SMART syntaxin+tSNARE+transmembrane domain or GPI anchor at C-terminus	0	0	1
Pv092125	26S protease subunit regulatory subunit 6a, putative	0	0	1
cgd4_1700	GNog1p. GTpase	0	0	1
Pv084965	mitogen-activated protein kinase 1, putative	0	0	1
25.m01853	PAN domain-containing protein, putative	1	0	0
Chro.50399	transducin / WD-40 repeat protein family	0	0	1
Pv095305	hypothetical protein	1	0	0
Chro.50321	ribonucleoprotein	0	0	1
PFD1000c	erythrocyte membrane protein 1 (PfEMP1)	1	0	0
Pv119830	hypothetical protein	0	0	1
PFL1500w	Rab2 GTPase, putative	0	0	1
cgd8_4340	ubiquitin carboxyl-terminal hydrolase of the cysteine proteinase fold	0	0	1
PFD0145c	hypothetical protein	0	0	1
Pv123540	GTP-binding protein, putative	0	0	1
MAL13P1.303	polyadenylate binding protein, putative	0	0	1
Chro.60350	hypothetical protein	0	0	1
PF08_0136b	von willebrand factor a-domain-related protein, putative	1	0	1
cgd5_3990	protein with 4 transmembrane domains, signal peptide and a RING domain	0	0	1
Chro.60104	TSP1 domain-containing protein TSP9 precursor	1	0	0
cgd5_4270	hypothetical protein with signal peptide and transmembrane region at C-terminus, possible N-terminal region transmembrane domain	0	0	1
cgd7_1540	aspartate--tRNA ligase	0	0	1
Pv087095	hypothetical protein, conserved	0	0	1
Pv089655	ubiquitin carboxyl-terminal hydrolase a, putative	0	0	1
59.m03473	WD-repeat membrane protein, putative	0	0	1
PFD0005w	erythrocyte membrane protein 1 (PfEMP1)	1	0	0
PFC0525c	glycogen synthase kinase, putative	0	0	1
Pv122635	ADP-ribosylation factor, putative	0	0	1
Chro.80040	hypothetical protein	0	0	1
Pv089025	activated protein kinase C receptor, putative	0	0	1
Pv122970	calcium-dependent protein kinase 3, putative	0	0	1
PF11_0156	hypothetical protein	0	0	1
cgd8_2830	LRR repeats protein	0	0	1
49.m03158	WD domain, G-beta repeat-containing protein	0	0	1
PFL2380c	hypothetical protein	0	0	1
cgd8_150	CpTSP4; extracellular protien with signal peptide and 2 repeats of an apple domain followed by a TSP1 domain	1	0	0
cgd8_350	asparaginyl-tRNA synthetase (NOB+tRNA synthase)	0	0	1
PF14_0167	hypothetical protein	0	0	1
PFE1020w	u6 snRNA-associated sm-like protein Lsm2, putative	0	0	1
PFL0030c	erythrocyte membrane protein 1 (PfEMP1)	1	0	0
Chro.40035	ubiquitin-conjugating enzyme	0	0	1
44.m02527	U2 small nuclear ribonucleoprotein, putative	0	0	1
Pv087825	40S ribosomal protein S29, putative	0	0	1
Chro.30344	protein kinase (EC 2.7.1.37), cAMP-dependent, catalytic chain	0	0	1
Chro.60563	cryptopain precursor	0	0	1
PFL2250c	rac-beta serine/threonine protein kinase, putative	0	0	1
cgd3_310	RCC1 domain containing protein	0	0	1
Chro.60425	hypothetical protein	0	0	1
641.m01499	RNA recognition motif. (a.k.a. RRM, RBD, or RNP domain)-containing protein	0	0	1
Pv116575	WD domain, G-beta repeat domain containing protein	0	0	1
Pv100600	elongation factor g, mitochindrial precursor, putative	0	0	1
cgd8_1450	11x WD40 repeats containing protein of plant origin	0	0	1
PFI1170c	Thioredoxin reductase	0	0	1
Chro.70442	pleiotropic regulator 1	0	0	1
Chro.60427	PAN domain protein	1	0	0
PFI0120c	hypothetical protein	0	0	1
cgd7_1680	Rab7 GTPase, putative	0	0	1
25.m01842	protein kinase, putative	0	0	1
49.m03223	myosin light chain kinase, putative	0	0	1
46.m01639	PAN domain-containing protein	1	0	0
cgd6_4880	cryptopain - cysteine proteinase secreted, possible transmembrane domain near N-terminus	0	0	1
55.m05020	trypsin, putative	0	0	1
Pv117025	U2 snRNP auxiliary factor, putative	0	0	1
cgd5_740	WD repeat protein	0	0	1
PFD0455w	ribosomal processing protein, putative	0	0	1
PFB1055c	erythrocyte membrane protein 1 (PfEMP1)	1	0	0
PFE0715w	asparagine -- tRNA ligase, putative	0	0	1
Pv113435	serine/threonine protein kinase, putative	0	0	1
Pv092440	casein kinase I, putative	0	0	1
PF13_0090	ADP-ribosylation factor, putative	0	0	1
Pv113495	polypyrimidine tract binding protein, putative	0	0	1
PFI0135c	papain family cysteine protease, putative	0	0	1
Pv113820	syntaxin binding protein, putative	0	0	1
cgd8_1120	HBS1 eRFS. GTpase. (RNA metabolism; translation)	0	0	1
cgd6_3030	protein with C-terminal RCC1 domain	0	0	1
Pv091660	hypothetical protein	1	0	0
Pv092920	hypothetical protein, conserved	0	0	1
Pv085890	hypothetical protein, conserved	1	0	0
cgd5_2770	ARF like small GTpase	0	0	1
PF11_0194	hypothetical protein	0	0	1
583.m00004	RAB6 protein	0	0	1
Chro.60364	cytohesin-like protein	0	0	1
PF11_0227	hypothetical protein	0	0	1
Chro.60594	deltex-related RING finger protein	0	0	1
PFI1715w	hypothetical protein	0	0	1
Pv088155	DegP-like serine protease 1 precursor, putative	0	0	1
cgd3_680	cathepsin like thiol protease possibly membrane associated, putative	0	0	1
PF10_0123	GMP synthetase	0	0	1
Pv091965	hypothetical protein	0	0	1
Pv002970	small GTPase rab5, putative	0	0	1
Chro.10128	RNA recognition motif	0	0	1
Pv089620	hypothetical protein	0	0	1
80.m02141	UBX domain-containing protein	0	0	1
Chro.10317	syntaxin 5	0	0	1
cgd2_360	prtip-like IF39 eukaryotic translation initiation factor 3	0	0	1
Pv099520	ubiquitin-like protein, putative	0	0	1
PF11_0177	ubiquitin C-terminal hydrolase, family 1, putative	0	0	1
Pv085875	GTP-binding protein, putative	0	0	1
Chro.30223	transmembrane phosphatase with tensin y isoform C	0	0	1
PFB0340c	cysteine protease, putative	0	0	1
cgd3_1890	membrane bound phosphatase with 3 transmembrane domains and a dual specificity phosphatase	0	0	1
Pv092780	hypothetical protein	0	0	1
49.m05723	ras-GTPase-activating protein binding protein, putative	0	0	1
MAL13P1.76	hypothetical protein	1	0	1
8.m00178	PAN domain-containing protein	1	0	0
49.m03363	dihydrodipicolinate reductase, putative	0	0	1
Pv092985	protein kinase domain containing protein	0	0	1
Pv084235	ubiquitin-conjugating enzyme E2 4, putative	0	0	1
cgd1_2320	cyclin B, saccharomyces Clb4p like	0	0	1
Chro.70241	TGF-beta resistance-associated protein TRAG (Fragment)	0	0	1
PF10_0194	hypothetical protein	0	0	1
Pv099530	para-aminobenzoic acid synthetase, putative	0	0	1
Pv080405	60S ribosomal protein L8, putative	0	0	1
64.m00336	microneme protein, putative	1	0	0
PF11_0047	hypothetical protein	0	0	1
Chro.30220	ENSANGP00000004359	1	0	0
cgd8_4920	WD repeats containing protein	0	0	1
cgd3_4310	sexual stage-specific protein kinase	0	0	1
583.m05764	WD-40 repeats-containing protein	0	0	1
MAL13P1.169	syntaxin 5, putative	0	0	1
PFF0320c	polypyrimidine tract binding protein, putative	0	0	1
Pv082790	1-deoxy-D-xylulose 5-phosphate synthase, putative	0	0	1
57.m00024	protein kinase 3	0	0	1
PF14_0606	hypothetical protein, conserved	0	0	1
cgd2_3680	eukaryotic ribosome biogenesis; Erb1p, putative	0	0	1
Pv123370	dynein light chain 1, putative	0	0	1
PFD0630c	erythrocyte membrane protein 1 (PfEMP1)	1	0	0
76.m01560	RNA binding motif-containing protein	0	0	1
PF11_0243	hypothetical protein	0	0	1
Chro.10214	vesicle transport protein	0	0	1
Pv088150	26S proteasome non-ATPase regulatory subunit 4, putative	0	0	1
55.m05015	ADP-ribosylation factor domain-containing protein	0	0	1
Chro.10373	hypothetical protein	0	0	1
583.m05729	protein kinase domain-containing protein	0	0	1
Chro.70456	YER082C	0	0	1
641.m01468	transcription initiation factor TFIID subunit 5-related	0	0	1
cgd2_1120	putative molybdopterin synthase sulphurylase	0	0	1
PF08_0044	protein kinase	0	0	1
Pv123850	hypothetical protein	0	0	1
Pv079825	F-actin capping protein, alpha subunit, putative	0	0	1
cgd6_4710	5x RRM. Mrd1p like, splicing related	0	0	1
PFD1245c	erythrocyte membrane protein 1 (PfEMP1)	1	0	0
cgd4_240	hypothetical protein	0	0	1
25.m02918	hypothetical protein	0	0	1
PFC0565w	hypothetical protein	0	0	1
PFE0340c	hypothetical protein, conserved	1	0	0
PF14_0604	hypothetical protein	0	0	1
PFI0110c	hypothetical protein	0	0	1
Pv092740	hypothetical protein, conserved	0	0	1
cgd2_1610	protein kinase domain, putative	0	0	1
Chro.20097	proteasome B type subunit	0	0	1
MAL8P1.41	hypothetical protein	0	0	1
207.m00015	elongation factor Tu, putative	0	0	1
20.m00387	subtilase family serine protease, putative	1	0	1
Chro.80366	hypothetical protein	0	0	1
Pv001965	hypothetical protein	0	0	1
PFB0950w	hypothetical protein	0	1	0
44.m02707	zinc finger (C3HC4 RING finger) protein, putative	0	0	1
49.m03228	ferredoxin, putative	0	0	1
49.m05731	UDP-N-acetylglucosamine-1-phosphate transferase, putative	0	0	1
44.m00023	GMP synthase, putative	0	0	1
641.m00185	G1 to S phase transition protein, putative	0	0	1
540.m00201	eukaryotic peptide chain release factor subunit, putative	0	0	1
PFD1005c	erythrocyte membrane protein 1 (PfEMP1)	1	0	0
49.m05692	calcium-dependent protein kinase, putative / calmodulin-domain protein kinase, putative	0	0	1
50.m00008	cysteine proteinase, putative	0	0	1
Pv002780	RING zinc finger protein, putative	0	0	1
cgd6_3690	hypothetical, PF13_0020_pfal-like; PUG (domain in protein kinases, N-glycanases and other nuclear proteins) + UBX (domain present in ubiquitin-regulatory proteins)	0	0	1
cgd4_3390	neutral sphingomyelinase activation associated factor-like BEACH domain containing protein	0	0	1
145.m00347	26S protease regulatory subunit 6a, putative	0	0	1
PF13_0141	L-lactate dehydrogenase	0	0	1
PFE0625w	GTPase, putative	0	0	1
55.m00014	microneme protein 7 (MIC7)	1	0	0
cgd1_2830	syntaxin 5A ortholog, possible transmembrane domain or GPI at C-terminus	0	0	1
55.m08191	protein kinase domain-containing protein	0	0	1
Pv089325	2-oxoglutarate dehydrogenase E1 component, mitochondrial precursor, putative	0	0	1
PFF1145c	protein kinase, putative	0	0	1
Pv084810	hypothetical protein	0	0	1
PF13_0044	carbamoyl phosphate synthetase, putative	0	0	1
8.m00176	PAN domain-containing protein	1	0	0
PF08_0130	wd repeat protein, putative	0	0	1
50.m03185	snRNP protein Lsm5, putative	0	0	1
Pv114890	hypothetical protein	1	0	0
PFF1480w	microtubule-associated protein ytm1 homologue, putative	0	0	1
cgd3_4150	cutinase negative acting protein, putative	0	0	1
Chro.10030	ADP-ribosylation factor-like protein 2 (ARL2)	0	0	1
Pv098735	coatomer complex beta subunit, putative	0	0	1
49.m03147	calcium/calmodulin-dependent protein kinase II, putative	0	0	1
Chro.20213	mitogen-activated protein kinase 1, serine/threonine protein kinase	0	0	1
Pv114370	DNA polymerase 1, putative	0	0	1
MAL8P1.16	hypothetical protein	1	0	0
50.m00002	microneme protein 8 (MIC8)	1	0	0
50.m03080	ubiquitin / ribosomal protein S27a fusion protein, putative	0	0	1
cgd1_2230	WD40 protein Ciao1	0	0	1
cgd6_4840	serine protease, subtilase family, signal peptide	1	0	1
PFI1245c	Protein phosphatase-beta	0	0	1
PFE0830c	unknown protein, mb2	0	0	1
Pv099890	serine/threonine protein kinase, putative	0	0	1
25.m01903	protein kinase domain-containing protein	0	0	1
Pv111390	cell division cycle protein 20 homolog, putative	0	0	1
80.m00073	ruvB-like 2, putative	0	0	1
Pv092205	ubiquitin domain containing protein	0	0	1
72.m00409	regulator of chromosome condensation domain-containing protein	0	0	1
cgd6_1740	Tra1p-like; C-terminal FAT domain plus phoshoinositide 3-kinase domain; very large protein	0	0	1
Pv084745	small GTP-binding protein domain containing protein	0	0	1
Pv111265	WD domain, G-beta repeat domain containing protein	0	0	1
cgd5_3950	Ran-binding protein	0	0	1
PF11_0481	hypothetical protein	0	0	1
Chro.30343	MAPK	0	0	1
PFF0010w	erythrocyte membrane protein 1 (PfEMP1)	1	0	0
PFB0010w	erythrocyte membrane protein 1 (PfEMP1)	1	0	0
645.m00319	RNA recognition motif domain-containing protein	0	0	1
PFE1640w	erythrocyte membrane protein 1 (PfEMP1), truncated	1	0	0
50.m03378	hypothetical protein	0	0	1
PFI1590c	hypothetical protein	0	0	1
42.m00069	elongation factor 1-beta, putative	0	0	1
Pv087015	histidyl-tRNA synthetase, putative	0	0	1
cgd6_3010	poly(a)-binding protein fabm, putative	0	0	1
Chro.70151	CDPK2 protein-related	0	0	1
cgd7_2740	WD40 protein	0	0	1
PF10_0028	hypothetical protein, conserved	0	0	1
Pv097740	Ser/Arg-rich splicing factor, putative	0	0	1
PF13_0289	hypothetical protein	0	0	1
PF14_0516	serine/threonine-protein kinase	0	0	1
Pv081260	transcription initiation factor TFIIB, putative	0	0	1
PFC0380w	dual-specificity protein phosphatase, putative	0	0	1
Pv003810	serine-repeat antigen 5 precursor, putative	0	0	1
Pv114860	hypothetical protein	0	0	1
Chro.10265	protein phosphatase 4 (formerly X), catalytic subunit; Protein phosphatase 4, catalytic subunit	0	0	1
MAL7P1.122	conserved GTP-binding protein, putative	0	0	1
Pv094875	hypothetical protein, conserved	0	0	1
cgd1_2030	membrane associated protein with over 9 transmembrane domains, signal peptide	0	0	1
42.m03617	elongation factor Tu GTP-binding domain-containing protein	0	0	1
57.m00003	tubulin beta chain	0	0	1
Pv083360	sexual stage-specific protein kinase, putative	0	0	1
44.m02809	hypothetical protein	0	0	1
52.m01629	dynein, 70 kda intermediate chain, flagellar outer arm, putative	0	0	1
PFE0880c	f-actin capping protein beta subunit, putative	0	0	1
cgd5_1820	proteasome subunit alpha type 5	0	0	1
cgd2_740	cut up CG6998-PA, putative	0	0	1
Chro.10390	thrombospondin related adhesive protein	1	0	0
PF10_0214	hypothetical protein	0	0	1
PFB0885w	40S ribosomal protein S30, putative	0	0	1
38.m00001	thrombospondin-related protein-1, putative	1	0	0
cgd5_4260	WD40 repeat protein	0	0	1
Pv080315	hypothetical protein, conserved	0	0	1
cgd5_2510	Cdc2-like CDK2/CDC28 like protein kinase	0	0	1
PF08_0106	erythrocyte membrane protein 1 (PfEMP1)	1	0	0
cgd6_3380	Erf1 eukaryotic translation termination factor 1; N-terminal RNAseH plus pelota domain containing protein	0	0	1
PF11_0448	hypothetical protein	0	0	1
44.m02635	subtilase family serine protease, putative	1	0	1
cgd6_3230	Nop2p family of SUN/fmu RNA methylase	0	0	1
Pv091515	GTP-binding nuclear protein Ran, putative	0	0	1
Pv113320	hypothetical protein, conserved	0	0	1
44.m02794	WD domain, G-beta repeat-containing protein	0	0	1
Pv000890	hypothetical protein, conserved	0	0	1
Chro.80215	hypothetical protein	0	0	1
MAL7P1.176	erythrocyte binding antigen	1	0	0
PFF1580c	erythrocyte membrane protein 1 (PfEMP1)	1	0	0
PF11_0344	Apical membrane antigen 1 precursor, AMA1	1	0	0
PFL1635w	hypothetical protein	0	0	1
Pv082470	elongation factor Tu, mitochondrial precursor, putative	0	0	1
Pv113975	hypothetical protein	0	0	1
Pv114750	serine/threonine protein phosphatase PP5, putative	0	0	1
cgd7_980	protein with MYND plus SET domains plus 5 Ank repeats	0	0	1
PFB0525w	asparagine -- tRNA ligase, putative	0	0	1
Pv101115	hypothetical protein	0	0	1
59.m03391	rhomboid family domain-containing protein	1	0	0
Pv079885	biquitin-conjugating enzyme E2, putative	0	0	1
76.m00016	elongation factor 1-alpha, putative	0	0	1
541.m00125	protein kinase domain-containing protein	0	0	1
PF14_0407	hypothetical protein	0	0	1
Chro.30189	sporozoite antigen, 19K	0	0	1
PF10_0285	hypothetical protein	0	0	1
Chro.30368	hypothetical protein	0	0	1
cgd8_4640	WD40 repeat	0	0	1
Chro.70322	thiolproteinase SmTP1	0	0	1
Chro.40267	Kars protein	0	0	1
Pv099440	ADP-ribosylation factor-like protein, putative	0	0	1
41.m00036	tubulin beta chain, putative	0	0	1
PF13_0346	ubiquitin/ribosomal fusion protein uba52 homologue, putative	0	0	1
Pv122395	ATP synthase gamma chain, mitochondrial precursor, putative	0	0	1
cgd4_3270	heat shock 105kD; heat shock 105kD alpha; heat shock 105kD beta; heat shock 105kDa protein 1	0	0	1
46.m01626	hypothetical protein	0	0	1
Pv080610	small GTPase Rab1A, putative	0	0	1
Pv115445	U2 small nuclear ribonucleoprotein A, putative	0	0	1
cgd7_2040	small nuclear ribonucleo protein	0	0	1
PFA0470c	cold-shock protein, putative	0	0	1
cgd1_2050	hypothetical protein	0	0	1
Pv119815	serine/threonine protein phosphatase, putative	0	0	1
PFA0495c	selenocysteine-specific elongation factor selB homologue, putative	0	0	1
Pv123575	thrombospondin-related protein 3 precursor, putative	1	0	0
Pv100895	serine/threonine-protein kinase 2, putative	0	0	1
cgd4_1960	ThiF/moeB family	0	0	1
Pv091270	hypothetical protein	0	0	1
cgd1_1060	hypothetical protein	0	0	1
37.m00753	40s ribosomal protein S27, putative	0	0	1
PFD0135w	erythrocyte membrane protein 1 (PfEMP1) pseudogene	1	0	0
PFF0575c	hypothetical protein	0	0	1
Pv089730	nuclear cap-binding protein, putative	0	0	1
MAL13P1.51	Rab5B protein	0	0	1
cgd4_570	ubiquitin-conjugating enzyme	0	0	1
cgd6_3710	40S ribosomal protein S30	0	0	1
cgd2_2070	translation elongation factor EF-1, subunit alpha, putative	0	0	1
Pv099600	thioredoxin reductase 2, putative	0	0	1
PFD0765w	RING finger protein, putative	0	0	1
Pv114820	Protein kinase domain containing protein	0	0	1
cgd4_2570	WD repeat protein	0	0	1
cgd2_2910	large WD repeat protein	0	0	1
59.m03597	oxidoreductase, putative	0	0	1
cgd7_40	calcium/calmodulin-dependent protein kinase with a kinase domain and 2 calmodulin-like EF hands	0	0	1
Pv001875	cytoplasmic dynein intermediate chain, putative	0	0	1
cgd5_3700	Sec1 family	0	0	1
Pv089010	translation initiation factor IF-2, putative	0	0	1
PFI1820w	erythrocyte membrane protein 1 (PfEMP1)	1	0	0
Pv003770	merozoite surface protein 5	1	0	0
cgd1_290	Ub6p like ubiquitin at N-terminus and ubiquitin C terminal hydrolase at the C-terminus	0	0	1
641.m00002	microneme protein 3 (MIC3)	1	0	0
cgd3_1880	protein with 2x rrm domains	0	0	1
cgd4_3410	RNA binding protein, putative	0	0	1
Chro.60098	hypothetical protein	1	0	0
cgd3_4050	cyclin	0	0	1
25.m01746	rhoptry antigen, putative	0	0	1
44.m02599	protein kinase-related	0	0	1
Pv088120	NSFL1 cofactor p47, putative	0	0	1
Pv085830	actin II	0	0	1
MAL8P1.43	u5 snrnp-specific protein, putative	0	0	1
Pv095385	hypothetical protein	0	0	1
583.m05380	serine/threonine protein phosphatase, putative	0	0	1
Pv092960	farnesyltransferase beta subunit, putative	0	0	1
MAL13P1.1	erythrocyte membrane protein 1 (PfEMP1)	1	0	0
Pv123145	hypothetical protein	0	0	1
MAL13P1.83	hypothetical protein	0	0	1
PFI0740c	ubiquitin conjugating enzyme, putative	0	0	1
PF14_0214	hypothetical protein	0	0	1
cgd3_2640	hypothetical protein with conserved domain	0	0	1
Pv091380	glycerol-3-phosphate dehydrogenase, putative	0	0	1
Chro.80490	ubiquitin-like protein	0	0	1
Chro.30013	casein kinase I	0	0	1
Pv097790	3-methyl-2-oxobutanoate dehydrogenase (lipoamide), putative	0	0	1
MAL8P1.220	erythrocyte membrane protein 1 (PfEMP1)	1	0	0
PFL0280c	hypothetical protein	0	0	1
31.m00003	protein phosphatase 2B regulatory subunit	0	0	1
cgd6_1650	conserved hypothetical protein	0	0	1
46.m01670	subtilisin-like protease, putative	1	0	0
PFC0385c	serine/threonine protein kinase, putative	0	0	1
59.m03410	enolase, putative	0	0	1
Pv092560	hypothetical protein	0	0	1
PF13_0335	hypothetical protein	0	0	1
Pv001865	RNA binding protein, putative	0	0	1
80.m00026	casein kinase I epsilon, putative	0	0	1
cgd1_1530	Rpn5 like 26S proteasomal regulatory subunit 12, PINT domain containing protein	0	0	1
PFD0950w	ran binding protein 1	0	0	1
Pv113475	RNA binding protein, putative	0	0	1
cgd8_1980	actin-related protein Arp23 like WD 40 repeate protein	0	0	1
Chro.60541	RNA-binding domain protein	0	0	1
59.m03368	phosphoinositide-dependent protein kinase, putative	0	0	1
641.m01564	WD-40 repeat protein, putative	0	0	1
PF14_0104	eukaryotic translation initiation factor 2 gamma subunit, putative	0	0	1
Pv123965	WD domain, G-beta repeat domain containing protein	0	0	1
Pv100840	ubiquitin-like protein, putative	0	0	1
cgd4_900	WD repeat containing protein	0	0	1
cgd8_4830	extracellular protein with a signal peptide, kazal domain and mucin like low complexity repeats	0	0	1
PFL0970w	pre-mRNA splicing factor, putative	0	0	1
cgd4_2320	At3g18860/MCB22_3	0	0	1
cgd5_820	calcium/calmodulin dependent protein kinase with a kinase domain and 4 calmodulin like EF hands	0	0	1
Chro.80399	hypothetical protein	0	0	1
cgd1_3310	cyclin domain protein, possible cyclin H	0	0	1
Pv097625	merozoite surface protein 8, putative	1	0	1
PF14_0027	ribosomal S27a, putative	0	0	1
Chro.30261	replication protein A large subunit	0	0	1
PF13_0312	hypothetical protein	1	0	0
46.m01632	coatomer protein complex subunit beta, putative	0	0	1
PF14_0656	U2 snRNP auxiliary factor, putative	0	0	1
Chro.60500	RNA-binding domain protein	0	0	1
cgd4_4080	putative rab GDI alpha	0	0	1
Chro.70243	60S ribosomal protein L8	0	0	1
44.m02721	WD-40 repeat protein, putative	0	0	1
86.m00001	nucleoside diphosphate kinase, putative	0	0	1
42.m00079	cAMP-dependent protein kinase catalytic subunit, putative	0	0	1
50.m03222	WD domain-containing protein	0	0	1
MAL13P1.196	protein kinase, putative	0	0	1
Pv119610	calcium-dependent protein kinase 3, putative	0	0	1
PFA0765c	erythrocyte membrane protein 1 (PfEMP1)	1	0	0
PFD0900w	hypothetical protein	0	0	1
Pv099460	RNA-binding protein, putative	0	0	1
cgd5_3420	TRAP-C2 extracellular protein	1	0	0
MAL7P1.18	hypothetical protein	0	0	1
cgd6_620	casein kinase II, alpha subunit, putative	0	0	1
cgd5_2330	actin-like	0	0	1
PF11_0400	hypothetical protein	0	0	1
Chro.20162	U2 snRNP auxiliary factor	0	0	1
583.m00009	heat shock protein 70, putative	0	0	1
MAL7P1.228	Heat Shock 70 KDa Protein, (HSP70)	0	0	1
cgd2_280	60S ribosomal protein L15	0	0	1
PF07_0112	proteasome subunit alpha type 5, putative	0	0	1
Pv079890	DNA replication licensing factor MCM3, putative	0	0	1
Pv085960	RNA binding protein, putative	0	0	1
Pv091575	WD domain, G-beta repeat domain containing protein	0	0	1
cgd7_4960	Not4hp/Mot2p, RING finger+RRM domains	0	0	1
MAL8P1.83	eukaryotic translation initiation factor, putative	0	0	1
Chro.50456	Ran-binding protein	0	0	1
cgd1_1310	cleavage stimulation factor subunit 2 that has a CSF1 like RRM domain	0	0	1
PF07_0072	calmodulin-domain protein kinase, putative	0	1	1
PF11_0205	hypothetical protein	0	0	1
Pv003820	serine-repeat antigen 4, putative	0	0	1
50.m00038	ribulose-phosphate 3-epimerase	0	0	1
Pv085920	eukaryotic translation initiation factor 2 gamma subunit, putative	0	0	1
Chro.80362	hypothetical protein	0	0	1
cgd8_3140	MRP like MinD family ATpase of the SIMIBI class of P-loop GTpases	0	0	1
Chro.30199	translation initiation factor eIF-2	0	0	1
Chro.50127	cdc2-like protein kinase	0	0	1
PF14_0128	ubiquitin conjugating enzyme, putative	0	0	1
cgd5_4520	GMP synthase	0	0	1
Chro.70356	ATP binding protein associated with cell differentiation; protein 1-4	0	0	1
Pv002940	asparagine - tRNA ligase, putative	0	0	1
59.m03372	WD-40 repeat protein, putative	0	0	1
cgd3_40	casein kinase I	0	0	1
PF13_0187	hypothetical protein	1	0	0
Chro.80600	signal recognition particle receptor alpha subunit	0	0	1
PFD0190w	hypothetical protein	0	0	1
Chro.20126	syntaxin	0	0	1
PF10_0322	S-adenosylmethionine decarboxylase-ornithine decarboxylase	0	0	1
Pv123845	polyadenylate-binding protein, putative	0	0	1
PFB0605w	Ser/Thr protein kinase, putative	0	0	1
cgd7_3050	protein kinase	0	0	1
cgd2_1940	RAB6 protein, putative	0	0	1
Pv086000	hypothetical protein, conserved	0	0	1
583.m00011	subtilase family serine protease, putative	1	0	1
PFE0810c	40S ribosomal subunit protein S14, putative	0	0	1
MAL13P1.540	putative hsp protein	0	0	1
25.m00006	microneme protein 4 (MIC4)	1	0	0
cgd7_4620	Rf-A (OB fold protein)	0	0	1
Chro.60374	small GTP binding protein rab1a	0	0	1
cgd5_2200	T8M16_190-plant like protein with RRM domain	0	0	1
Pv093675	von Willebrand factor A-domain-related protein, putative	1	0	0
Pv114830	elongation factor 1 alpha, putative	0	0	1
PFE0055c	heat shock protein, putative	0	1	0
PF13_0019	sodium/hydrogen exchanger, putative	0	0	1
Pv111120	asparagine-rich antigen, putative	0	0	1
PF11_0485	hypothetical protein	0	0	1
cgd7_4550	ubiquitin-like protein, putative	0	0	1
cgd1_2580	Arl1p/ARF like GTpase involved in vesicular transport	0	0	1
MAL13P1.317	hypothetical protein	0	0	1
PF13_0350	signal recognition particle receptor alpha subunit, putative	0	0	1
MAL13P1.120	splicing factor, putative	0	0	1
cgd5_4430	WD40 repeat protein	0	0	1
PFC0870w	elongation factor 1 (EF-1), putative	0	0	1
Pv113965	hypothetical protein	1	0	0
Pv080570	GTP-binding protein, putative	0	0	1
PF13_0069	translation initiation factor if-2, putative	0	0	1
PFI1275w	protein kinase, putative	0	0	1
Chro.20427	membrane-associated calcum-binding protein	0	0	1
PF07_0062	GTP-binding translation elongation factor tu family protein, putative	0	0	1
PF14_0110	hypothetical protein	1	0	0
25.m01843	thrombospondin type 1 domain-containing protein	1	0	0
Pv117895	calcineurin B subunit isoform 1, putative	0	0	1
Pv118025	transcription factor IIIb subunit, putative	0	0	1
Chro.60212	prenyltransferase subunit	0	0	1
cgd2_3410	ARF1/2 like small GTpase, putative	0	0	1
33.m00007	carbamoyl phosphate synthetase II	0	0	1
Pv081570	actin, putative	0	0	1
20.m03802	alanine dehydrogenase, putative	0	0	1
38.m00008	F-actin capping protein beta subunit, putative	0	0	1
Chro.80425	acetyl-CoA carboxylase 2	0	0	1
PFL1540c	phenylalanyl-tRNA synthetase alpha chain, putative	0	0	1
cgd6_4190	60S ribosomal protein L10, alpha/beta hammerhead	0	0	1
PF11_0083	nucleic acid binding factor, putative	0	0	1
Pv091185	actin, putative	0	0	1
cgd5_1130	WD-40 repeat protein family / small nuclear ribonucleoprotein Prp4p-related	0	0	1
Chro.50152	maternal embryonic leucine zipper kinase	0	0	1
Pv081310	N-acetyltransferase, putative	0	0	1
PFL1040w	hypothetical protein conserved	0	0	1
cgd1_1800	transducin / WD-40 repeat protein family	0	0	1
20.m03716	fibrillin-2 precursor, putative	1	0	0
PF08_0103	erythrocyte membrane protein 1 (PfEMP1)	1	0	0
55.m00221	40s ribosomal protein S14, putative	0	0	1
PFB0225c	hypothetical protein	0	0	1
Pv089505	suppressor of Ras1 3-9, putative	0	0	1
Pv092555	WD domain, G-beta repeat domain containing protein	0	0	1
cgd6_4610	mRNA export protein, putative	0	0	1
cgd2_3660	serine protease, subtilase family, signal peptide, putative	1	0	1
Pv091030	nucleic acid binding factor, putative	0	0	1
Pv095260	RNA-binding protein, putative	0	0	1
MAL7P1.127	hypothetical protein	0	0	1
Pv111050	WD domain, G-beta repeat domain containing protein	0	0	1
MAL8P1.69	14-3-3 protein homologue, putative	0	0	1
cgd7_660	cyclin; possible cyclin A	0	0	1
cgd8_3690	mitosis protein DIM1	0	0	1
Pv087055	mRNA processing protein, putative	0	0	1
Pv124045	NIMA-related protein kinase (Pfnek-1), putative	0	0	1
Pv085480	spliceosome-associated protein 49, putative	0	0	1
Pv100720	tetQ family GTPase, putative	0	0	1
Pv099825	serine/threonine protein phosphatase, putative	0	0	1
cgd7_5220	splicing factor with 3 RRM domains	0	0	1
PFD0020c	erythrocyte membrane protein 1 (PfEMP1)	1	0	0
PFI1025w	RNA-binding protein, putative	0	0	1
PFF0760w	RNA and export factor binding protein, putative	0	0	1
PFL0080c	serine/threonine-protein kinase Nek1, putative	0	0	1
cgd6_670	extacellular protein with a signal peptide, clostripain like caspase/hemoglobinase domain, notch domain and 2 EGF domains	1	0	0
MAL7P1.26	O-sialoglycoprotein endopeptidase, putative	0	0	1
Pv116615	lactate/malate dehydrogenase, putative	0	0	1
Chro.80127	syntaxin binding protein	0	0	1
PF11_0242	asparagine-rich protein	0	0	1
PF13_0304	elongation factor 1 alpha	0	0	1
cgd8_3370	splicing factor SRP40 like 2x RRM domains	0	0	1
PFI0125c	hypothetical protein	0	0	1
MAL8P1.78	small heat shock protein, putative	0	1	0
cgd7_3430	protein kinase	0	0	1
Chro.40123	eukaryotic translation initiation factor	0	0	1
cgd6_1420	cdc2-related protein kinase, putative	0	0	1
Chro.70265	small GTP-binding protein sar1	0	0	1
Pv101085	ubiquitin-conjugating enzyme domain containing protein	0	0	1
25.m01899	PAN domain-containing protein	1	0	0
PFB0330c	cysteine protease, putative	0	0	1
cgd7_2670	serine/threonine protein phosphatase, putative	0	0	1
46.m00017	ubiquitin-conjugating enzyme, putative	0	0	1
MAL13P1.60	erythrocyte binding antigen 140	1	0	0
PFD0625c	erythrocyte membrane protein 1 (PfEMP1)	1	0	0
PFD1015c	erythrocyte membrane protein 1 (PfEMP1)	1	0	0
Chro.70034	immunophilin/FKBP-type peptidyl-prolyl cis-trans isomerase	0	0	1
Chro.40069	26S proteasome regulatory subunit S5A	0	0	1
83.m02145	rhoptry antigen, putative	0	0	1
Pv089930	small GTP-binding protein sar1, putative	0	0	1
PFI0520w	actin-like protein, putative	0	0	1
Chro.70056	cyclin-dependent kinase-related kinase	0	0	1
PF14_0655	RNA helicase-1, putative	0	0	1
Chro.30046	hect domain and RLD 2	0	0	1
cgd2_3890	Ser/Thr protein kinase	0	0	1
Pv099980	major blood-stage surface antigen Pv200	1	0	1
Chro.10100	hypothetical protein	0	0	1
PFD0750w	nuclear cap-binding protein, putative	0	0	1
Chro.70016	calcium-dependent protein kinase	0	0	1
cgd6_4200	protein phosphatase 2B catalytic subunit, calcineurin like phosphatse superfamily	0	0	1
8.m00185	subtilase family serine protease, putative	1	0	0
PFF0345w	translation initiation factor IF-2, putative	0	0	1
cgd8_3110	12x WD40 repeat containing protein	0	0	1
cgd2_3950	putative translation elongation factor 1 beta 1	0	0	1
MAL13P1.164	elongation factor tu, putative	0	0	1
583.m05407	ubiquitin carboxyl-terminal hydrolase, putative	0	0	1
PFL0720w	hypothetical protein	0	0	1
Chro.80451	hypothetical protein	0	0	1
Pv081610	aspartate-tRNA ligase, putative	0	0	1
cgd7_280	cell division control protein 28, putative	0	0	1
Pv113525	hypothetical protein, conserved	0	0	1
162.m00322	GTP-binding protein, putative	0	0	1
52.m00019	protein kinase, putative	0	0	1
PF10_0337	ADP-ribosylation factor-like protein	0	0	1
Chro.40382	hypothetical protein	0	0	1
PFB0305c	merozoite surface protein 5	0	0	1
cgd7_360	heat shock protein, Hsp70	0	0	1
44.m02684	ATP synthase gama chain, putative	0	0	1
44.m02823	zinc finger (C3HC4 RING finger) protein, putative	0	0	1
Chro.50324	At5g67630/K9I9_20	0	0	1
PF08_0019	guanine nucleotide-binding protein, putative	0	0	1
PFL1975c	hypothetical protein, conserved	0	0	1
PFL1950w	erythrocyte membrane protein 1 (PfEMP1)	1	0	0
cgd2_1350	26S proteasome regulatory subunit, S6a like AAA ATpase	0	0	1
Pv110990	ADP-ribosylation factor-like protein, putative	0	0	1
MAL8P1.45	hypothetical protein	1	0	0
25.m01787	transcription factor IIIB subunit, putative	0	0	1
52.m02715	ankyrin repeat-containing protein	0	0	1
